# Supplementary material for: Polyphenol Supplementation Reverses Age-Related Changes in Microglial Signaling Cascades
Source: Int J Mol Sci. 2021 Jun 14;22(12):6373. doi: 10.3390/ijms22126373 (PMC8232085; doi:10.3390/ijms22126373)
Supplement: Supplementary file 1 [file ijms-22-06373-s001.zip]

Archive with 3 entries (3 files):
- Table S3 - Canonical Pathways.xlsx
- Table S1 - Dataset Proteins.xlsx
- Table S2 - g-Profiler GO Analysis.xlsx
