# Supplementary material for: Polyphenol Supplementation Reverses Age-Related Changes in Microglial Signaling Cascades
Source: Int J Mol Sci. 2021 Jun 14;22(12):6373. doi: 10.3390/ijms22126373 (PMC8232085; doi:10.3390/ijms22126373)
Supplement: Supplementary file 1 [file ijms-22-06373-s001.zip › Table S3 - Canonical Pathways.xlsx]

## Sheet: Contents
Contents
Table 1	Canonical Pathways

## Sheet: Table 1
Abbreviated Annotation	Ingenuity Canonical Pathways	-log(p-value) AGING	-log(p-value) OLD-NT-020	Ratio AGING	Ratio OLD-NT-020	z-score AGING	z-score OLD-NT-020	Molecules AGING	Molecules OLD-NT-020
UPR	Unfolded protein response	6.07	3.57	0.143	0.0893	2.828	-2.236	CALR, CANX, HSP90B1, HSPA4, HSPA5, HSPA9, P4HB, PDIA6	CALR, CANX, HSP90B1, HSPA5, PDIA6
EIF2	EIF2 Signaling	15.2	10.7	0.112	0.0804	2.309	1.667	EIF3B, EIF3C, EIF4A3, HSPA5, MAPK3, RPL12, RPL13A, RPL15, RPL17, RPL18A, RPL35, RPL35A, RPL5, RPL6, RPLP1, RPS11, RPS14, RPS16, RPS18, RPS2, RPS20, RPS24, RPS3, RPS4Y1, RPS9	ACTC1, EIF2S3, EIF3F, EIF4A1, GRB2, HSPA5, RAP2B, RPL13, RPL30, RPL37A, RPL7, RPL9, RPLP1, RPS10, RPS23, RPS26, RPS5, RPS7
IL-8	IL-8 Signaling	0.863	1.76	0.025	0.03	2	-0.816	Cdc42, ITGAM, ITGB2, MAPK3, RAC1	IQGAP1, ITGAM, LASP1, PLD4, RAP2B, RHOG
Integrin	Integrin Signaling	3.15	3.43	0.0469	0.0423	1.414	-1.414	ARF1, ARF4, ARPC4, Cdc42, ITGAM, ITGB2, MAPK3, MYL12A, RAC1, ZYX	ACTC1, ACTN1, ACTR3, ARPC4, GRB2, ITGAM, Ppp1r12a, RAP2B, RHOG
mTOR	mTOR Signaling	10.1	6.55	0.0905	0.0619	1.342	-2.449	Cdc42, EIF3B, EIF3C, EIF4A3, FKBP1A, MAPK3, PPP2R1A, RAC1, RPS11, RPS14, RPS16, RPS18, RPS2, RPS20, RPS24, RPS3, RPS4Y1, RPS6KA3, RPS9	EIF3F, EIF4A1, PLD4, PPP2R1A, PPP2R2A, RAP2B, RHOG, RPS10, RPS23, RPS26, RPS5, RPS6KA3, RPS7
CAR	Xenobiotic Metabolism CAR Signaling Pathway	1.82	1.87	0.037	0.0317	1.134	0.816	ABCB1, ALDH2, HSP90AA1, HSP90AB1, HSP90B1, MAPK3, PPP2R1A	ABCB1, ALDH2, HSP90B1, PPP2R1A, PPP2R2A, RACK1
ROS	Production of Nitric Oxide and Reactive Oxygen Species in Macrophages	1.82	0.514	0.037	0.0159	0.816	N/A	ALB, Cdc42, MAPK3, PPP2R1A, RAC1, S100A8, STAT1	PPP2R1A, PPP2R2A, RHOG
