# Supplementary material for: Polyphenol Supplementation Reverses Age-Related Changes in Microglial Signaling Cascades
Source: Int J Mol Sci. 2021 Jun 14;22(12):6373. doi: 10.3390/ijms22126373 (PMC8232085; doi:10.3390/ijms22126373)
Supplement: Supplementary file 1 [file ijms-22-06373-s001.zip › Table S1 - Dataset Proteins.xlsx]

## Sheet: Contents
Contents
Table S1A	AGING Comparison (OLD/YNG)
Table S1B	YNG-NT-020 Comparison (YNG-NT-020/YNG)
Table S1C	OLD-NT-020 Comparison (OLD-NT-020/OLD)

## Sheet: Table S1A
Protein IDs	Majority protein IDs	Protein names	Gene names	Protein IDs 1	Unique peptides	Avg Ratio Old v Young	log2(FC)	Welch's T-test Old v Young	T-test Diff Old v Young	Z-score Old v Young	CV of Old	CV of Young	LFQ intensity Old_1	LFQ intensity Old_2	LFQ intensity Old_3	LFQ intensity Old_4	LFQ intensity Young_1	LFQ intensity Young_2	LFQ intensity Young_3	LFQ intensity Young_4	Log2 LFQ intensity Old_1	Log2 LFQ intensity Old_2	Log2 LFQ intensity Old_3	Log2 LFQ intensity Old_4	Log2 LFQ intensity Young_1	Log2 LFQ intensity Young_2	Log2 LFQ intensity Young_3	Log2 LFQ intensity Young_4	Peptides	Razor + unique peptides	Unique peptides	Sequence coverage [%]	Unique + razor sequence coverage [%]	Unique sequence coverage [%]	Mol. weight [kDa]	Q-value	Score	Intensity	MS/MS count	Protein IDs	Majority protein IDs	Protein names	Gene names	Protein IDs 1	Peptide counts (all)	Peptide counts (razor+unique)	Peptide counts (unique)	Fasta headers	Number of proteins
P20717	P20717	Protein-arginine deiminase type-2	Padi2	P20717	14	12.4064	3.63301	0.0192796	4.26046	4.08306	34.9857	84.8751	3.2095e+07	3.1133e+07	2.5166e+07	5.3521e+07	6.05354e+06	2.0384e+06	3.0849e+06	262030	24.9358	24.8919	24.585	25.6736	22.5293	20.959	21.5568	17.9994	14	14	14	31.4	31.4	31.4	75.356	0	323.31	637550000	236	M0R9X8	M0R9X8	Cytoplasmic dynein 1 heavy chain 1	Dync1h1	M0R9X8	89	89	89	tr|M0R9X8|M0R9X8_RAT Cytoplasmic dynein 1 heavy chain 1 OS=Rattus norvegicus OX=10116 GN=Dync1h1 PE=1 SV=2	3
B5DF36	B5DF36		Plac8	B5DF36	1	11.6484	3.54206	0.00496161	3.29832	3.04991	77.795	44.3235	1.1532e+08	9.1578e+07	2.6395e+08	5.0417e+08	1.6812e+07	1.727e+07	1.4871e+07	3.4751e+07	26.7811	26.4485	27.9757	28.9093	24.003	24.0418	23.826	25.0506	1	1	1	13.4	13.4	13.4	12.327	0	289.2	1180000000	114	G3V852	G3V852		Tln1	G3V852	82	82	73	tr|G3V852|G3V852_RAT RCG55135, isoform CRA_b OS=Rattus norvegicus OX=10116 GN=Tln1 PE=1 SV=1	1
G3V887	G3V887	V-type proton ATPase subunit a	Tcirg1	G3V887	11	9.76092	3.28702	0.000364031	3.3523	3.10787	13.2959	39.8365	3.1279e+07	3.9115e+07	2.9108e+07	3.1692e+07	2.4762e+06	3.1267e+06	5.31804e+06	2.5198e+06	24.8987	25.2212	24.7949	24.9176	21.2397	21.5762	22.3425	21.2649	11	11	11	20.4	20.4	20.4	93.209	0	127.8	296800000	97	A0A0G2JUA5	A0A0G2JUA5			A0A0G2JUA5	72	72	72	tr|A0A0G2JUA5|A0A0G2JUA5_RAT AHNAK nucleoprotein OS=Rattus norvegicus OX=10116 GN=Ahnak PE=1 SV=1	2
Q63327	Q63327	Myelin-associated oligodendrocyte basic protein	Mobp	Q63327	5	8.83347	3.14298	0.0405158	4.4986	4.33877	19.7518	116.682	3.2341e+08	2.2403e+08	3.6853e+08	3.282e+08	4.6623e+07	2.6616e+06	3.05564e+06	8.8507e+07	28.2688	27.7391	28.4572	28.29	25.4745	21.3439	21.543	26.3993	5	5	5	28.8	28.8	28.8	19.103	0	323.31	1413200000	165	G3V6P7	G3V6P7	Myosin-9	LOC100911597	G3V6P7	88	88	72	tr|G3V6P7|G3V6P7_RAT Myosin, heavy polypeptide 9, non-muscle OS=Rattus norvegicus OX=10116 GN=Myh9 PE=1 SV=1	2
O55096	O55096	Dipeptidyl peptidase 3	Dpp3	O55096	15	7.82439	2.96798	0.00901497	3.0711	2.80592	53.262	53.3989	2.2533e+07	1.1478e+07	4.0621e+07	4.6341e+07	5.55919e+06	859000	4.5998e+06	4.44303e+06	24.4255	23.4524	25.2757	25.4658	22.4064	19.7123	22.1331	22.0831	15	15	15	28.6	28.6	28.6	83.038	0	64.781	336930000	60	F1M779	F1M779	Clathrin heavy chain	Cltc	F1M779	69	69	69	tr|F1M779|F1M779_RAT Clathrin heavy chain OS=Rattus norvegicus OX=10116 GN=Cltc PE=1 SV=1	2
P19132	P19132	Ferritin heavy chain	Fth1	P19132	9	7.72959	2.95039	0.0116145	3.26681	3.01607	19.2515	67.7141	2.7984e+08	2.557e+08	3.8023e+08	3.6499e+08	9.8407e+06	7.7913e+07	4.2085e+07	3.5857e+07	28.06	27.9299	28.5023	28.4433	23.2303	26.2154	25.3268	25.0958	9	9	9	52.2	52.2	52.2	21.126	0	149.19	2867500000	172	C0JPT7	C0JPT7		Flna	C0JPT7	73	73	66	tr|C0JPT7|C0JPT7_RAT Filamin A OS=Rattus norvegicus OX=10116 GN=Flna PE=1 SV=1	1
G3V8A5	G3V8A5		Vps35	G3V8A5	15	7.48853	2.90468	0.0108137	3.27474	3.02459	29.4566	86.8979	3.3969e+07	4.0766e+07	5.1167e+07	6.6527e+07	1.6427e+06	5.4289e+06	4.1669e+06	1.4458e+07	25.0177	25.2809	25.6087	25.9874	20.6476	22.3722	21.9905	23.7854	15	15	15	22.5	22.5	22.5	91.726	0	162.52	812460000	152	P30427	P30427	Plectin	Plec	P30427	60	60	60	sp|P30427|PLEC_RAT Plectin OS=Rattus norvegicus OX=10116 GN=Plec PE=1 SV=2	13
Q9JJ22	Q9JJ22	Endoplasmic reticulum aminopeptidase 1	Erap1	Q9JJ22	9	6.67844	2.73951	0.038874	2.89864	2.62073	90.5634	98.0714	5.8689e+06	1.1682e+07	2.6551e+07	5.7075e+07	4.5603e+06	1.07541e+06	784770	8.72929e+06	22.4847	23.4778	24.6623	25.7664	22.1207	20.0365	19.5819	23.0574	9	9	9	11.1	11.1	11.1	106.42	0	54.758	258020000	34	F1MA98	F1MA98	Nucleoprotein TPR	Tpr	F1MA98	49	49	49	sp|F1MA98|TPR_RAT Nucleoprotein TPR OS=Rattus norvegicus OX=10116 GN=Tpr PE=1 SV=1	1
P31721	P31721	Complement C1q subcomponent subunit B	C1qb	P31721	6	6.08986	2.60641	0.00194243	2.52296	2.21732	48.1923	29.4653	3.5043e+07	3.4733e+07	9.0601e+07	7.4587e+07	1.275e+07	6.387e+06	8.3148e+06	1.1131e+07	25.0626	25.0498	26.433	26.1524	23.604	22.6067	22.9872	23.4081	6	6	6	27.3	27.3	27.3	26.589	0	97.388	1010600000	81	P08649	P08649	Complement C4	C4	P08649	48	48	48	sp|P08649|CO4_RAT Complement C4 OS=Rattus norvegicus OX=10116 GN=C4 PE=1 SV=3	9
F1MAA5	F1MAA5		Rangap1	F1MAA5	13	6.07774	2.60353	0.0202036	3.23846	2.98563	46.3322	125.22	4.0596e+07	2.927e+07	4.3707e+07	8.1252e+07	4.1478e+06	1.7812e+06	3.1305e+06	2.2996e+07	25.2748	24.8029	25.3814	26.2759	21.9839	20.7644	21.578	24.4549	13	13	13	29.9	29.9	29.9	63.142	0	101.17	700690000	109	A0A0G2JZY6	A0A0G2JZY6		Sptbn1	A0A0G2JZY6	43	43	43	tr|A0A0G2JZY6|A0A0G2JZY6_RAT Spectrin beta chain OS=Rattus norvegicus OX=10116 GN=Sptbn1 PE=1 SV=1	6
P24155	P24155	Thimet oligopeptidase	Thop1	P24155	15	5.96997	2.57772	0.00582912	2.75532	2.46683	40.6158	72.5607	1.6001e+07	2.501e+07	3.2321e+07	4.424e+07	2.9954e+06	4.8063e+06	9.97511e+06	1.9171e+06	23.9317	24.576	24.946	25.3988	21.5143	22.1965	23.2499	20.8705	15	15	15	26.3	26.3	26.3	78.385	0	48.843	356240000	76	M3ZCQ2	M3ZCQ2	U5 small nuclear ribonucleoprotein 200 kDa helicase	Snrnp200	M3ZCQ2	44	44	43	tr|M3ZCQ2|M3ZCQ2_RAT U5 small nuclear ribonucleoprotein 200 kDa helicase OS=Rattus norvegicus OX=10116 GN=Snrnp200 PE=1 SV=1	2
Q9Z1W6	Q9Z1W6	Protein LYRIC	Mtdh	Q9Z1W6	13	5.79295	2.5343	0.00447206	2.50266	2.19553	54.8842	48.7647	1.7745e+07	1.9318e+07	4.3112e+07	5.6019e+07	4.8372e+06	6.4871e+06	2.6946e+06	9.4914e+06	24.0809	24.2034	25.3616	25.7394	22.2057	22.6291	21.3616	23.1782	13	13	13	31	31	31	63.968	0	86.317	411760000	85	G3V6H2	G3V6H2		Prpf8	G3V6H2	43	43	43	tr|G3V6H2|G3V6H2_RAT Pre-mRNA processing factor 8, isoform CRA_a OS=Rattus norvegicus OX=10116 GN=Prpf8 PE=1 SV=1	1
A0A0G2QC06	A0A0G2QC06	Serotransferrin	Tf	A0A0G2QC06	24	5.75421	2.52462	0.0129724	2.34282	2.02389	53.324	23.2602	1.7635e+07	5.6199e+07	8.7728e+07	5.3456e+07	1.1755e+07	1.0589e+07	7.3041e+06	7.719e+06	24.0719	25.744	26.3865	25.6718	23.4868	23.3361	22.8003	22.88	24	24	24	27.2	27.2	27.2	107.41	0	201.16	1366000000	191	A0A0G2JWP8	A0A0G2JWP8	DNA topoisomerase 2-alpha	Top2a	A0A0G2JWP8	41	41	41	tr|A0A0G2JWP8|A0A0G2JWP8_RAT DNA topoisomerase 2 OS=Rattus norvegicus OX=10116 GN=Top2a PE=1 SV=1	3
Q64232	Q64232	Very-long-chain enoyl-CoA reductase	Tecr	Q64232	8	5.67653	2.50501	0.00445367	2.6203	2.32185	33.9617	52.8235	3.6486e+07	2.1977e+07	5.1016e+07	4.9346e+07	2.66344e+06	8.8788e+06	5.421e+06	1.1016e+07	25.1208	24.3895	25.6044	25.5564	21.3449	23.0819	22.3701	23.3931	8	8	8	19.2	19.2	19.2	36.122	0	20.045	598570000	63	F1M853	F1M853		Rrbp1	F1M853	41	41	41	tr|F1M853|F1M853_RAT Ribosome-binding protein 1 OS=Rattus norvegicus OX=10116 GN=Rrbp1 PE=1 SV=3	2
G3V928	G3V928		Lrp1	G3V928	28	5.31993	2.41141	0.0457845	2.25477	1.92934	63.0984	68.6309	5.214e+06	2.8739e+07	3.3733e+07	5.0227e+07	3.1703e+06	5.5105e+06	2.5656e+06	1.0918e+07	22.314	24.7765	25.0077	25.582	21.5962	22.3938	21.2909	23.3802	28	28	28	7.8	7.8	7.8	504.88	0	58.236	347540000	76	D4A1B9	D4A1B9	Structural maintenance of chromosomes protein	Smc3	D4A1B9	39	39	39	tr|D4A1B9|D4A1B9_RAT Structural maintenance of chromosomes protein OS=Rattus norvegicus OX=10116 GN=Smc3 PE=1 SV=1	3
M0RBF1	M0RBF1	Complement C3	C3	M0RBF1	22	5.20201	2.37907	0.00590294	2.4944	2.18666	30.3215	43.6474	3.3636e+07	2.8703e+07	4.8277e+07	5.5863e+07	9.0427e+06	2.8153e+06	1.0187e+07	9.95781e+06	25.0035	24.7747	25.5248	25.7354	23.1083	21.4249	23.2802	23.2474	25	25	22	17.9	17.9	16.7	186.32	0	132.41	673260000	118	P05197	P05197	Elongation factor 2	Eef2	P05197	40	40	39	sp|P05197|EF2_RAT Elongation factor 2 OS=Rattus norvegicus OX=10116 GN=Eef2 PE=1 SV=4	1
O88761	O88761	26S proteasome non-ATPase regulatory subunit 1	Psmd1	O88761	13	5.14568	2.36336	0.0270171	2.44533	2.13397	80.0393	77.0486	6.7349e+06	1.4894e+07	1.2163e+07	4.001e+07	4.952e+06	1.402e+06	6.8163e+06	1.1722e+06	22.6832	23.8282	23.536	25.2539	22.2396	20.4191	22.7006	20.1608	13	13	13	18.7	18.7	18.7	105.75	0	126.98	356450000	56	G3V7Q7	G3V7Q7		Iqgap1	G3V7Q7	38	38	37	tr|G3V7Q7|G3V7Q7_RAT IQ motif containing GTPase activating protein 1 (Predicted), isoform CRA_b OS=Rattus norvegicus OX=10116 GN=Iqgap1 PE=1 SV=1	2
P50430	P50430	Arylsulfatase B	Arsb	P50430	11	4.9396	2.30439	0.0143838	2.41409	2.10042	53.2926	62.3264	7.1421e+07	1.2722e+08	6.4483e+07	3.2482e+07	4.35814e+06	1.2382e+07	2.6791e+07	1.6313e+07	26.0898	26.9228	25.9424	24.9531	22.0553	23.5617	24.6752	23.9595	11	11	11	20.6	20.6	20.6	58.958	0	24.191	937090000	72	P46462	P46462	Transitional endoplasmic reticulum ATPase	Vcp	P46462	37	37	37	sp|P46462|TERA_RAT Transitional endoplasmic reticulum ATPase OS=Rattus norvegicus OX=10116 GN=Vcp PE=1 SV=3	1
D3ZY02	D3ZY02		Athl1	D3ZY02	8	4.59037	2.19861	5.83821e-05	2.18808	1.85773	23.3843	17.2416	1.46072e+07	1.4705e+07	2.3438e+07	1.8626e+07	3.8996e+06	2.954e+06	4.1859e+06	4.5096e+06	23.8002	23.8098	24.4823	24.1508	21.8949	21.4942	21.9971	22.1046	8	8	8	13.6	13.6	13.6	76.953	0	57.163	180550000	28	P27008	P27008	Poly [ADP-ribose] polymerase 1	Parp1	P27008	36	36	36	sp|P27008|PARP1_RAT Poly [ADP-ribose] polymerase 1 OS=Rattus norvegicus OX=10116 GN=Parp1 PE=1 SV=4	1
P23514	P23514	Coatomer subunit beta	Copb1	P23514	13	4.4675	2.15947	0.00901424	2.30387	1.98206	17.6664	47.879	1.6359e+07	2.0064e+07	2.5003e+07	1.9501e+07	4.5433e+06	7.0722e+06	4.7264e+06	1.7727e+06	23.9636	24.2581	24.5756	24.217	22.1153	22.7537	22.1723	20.7575	13	13	13	18.5	18.5	18.5	107.01	0	38.527	343190000	84	Q66HD0	Q66HD0	Endoplasmin	Hsp90b1	Q66HD0	37	35	35	sp|Q66HD0|ENPL_RAT Endoplasmin OS=Rattus norvegicus OX=10116 GN=Hsp90b1 PE=1 SV=2	4
P70580	P70580	Membrane-associated progesterone receptor component 1	Pgrmc1	P70580	8	4.3961	2.13622	0.0176979	2.34779	2.02923	29.5105	58.0088	4.9463e+07	7.5244e+07	9.64299e+07	1.0195e+08	2.3421e+07	1.5119e+07	2.9788e+07	5.1661e+06	25.5598	26.1651	26.523	26.6033	24.4813	23.8499	24.8282	22.3006	9	9	8	56.9	56.9	52.3	21.598	0	110.61	552990000	114	Q62667	Q62667	Major vault protein	Mvp	Q62667	35	35	35	sp|Q62667|MVP_RAT Major vault protein OS=Rattus norvegicus OX=10116 GN=Mvp PE=1 SV=4	2
P18395	P18395	Cold shock domain-containing protein E1	Csde1	P18395	9	4.39419	2.1356	0.00793048	2.18992	1.8597	51.3619	51.5095	5.07977e+06	6.5651e+06	4.7345e+06	1.2777e+07	2.6117e+06	670240	2.0667e+06	1.28657e+06	22.2763	22.6464	22.1748	23.607	21.3166	19.3543	20.9789	20.2951	9	9	9	12.4	12.4	12.4	88.894	0.00071073	12.463	121950000	14	P11598	P11598	Protein disulfide-isomerase A3	Pdia3	P11598	34	34	34	sp|P11598|PDIA3_RAT Protein disulfide-isomerase A3 OS=Rattus norvegicus OX=10116 GN=Pdia3 PE=1 SV=2	2
Q6AYD5	Q6AYD5		Gspt1	Q6AYD5	8	4.32672	2.11327	0.0141501	2.01388	1.67067	66.8704	43.954	8.2408e+06	1.5611e+07	3.7927e+07	1.5336e+07	2.09043e+06	6.8582e+06	4.7014e+06	4.1729e+06	22.9744	23.8961	25.1767	23.8704	20.9954	22.7094	22.1647	21.9926	8	8	8	18.1	18.1	18.1	68.751	0	23.399	287810000	43	D4ACL8	D4ACL8		Atm	D4ACL8	33	33	33	tr|D4ACL8|D4ACL8_RAT Serine-protein kinase ATM OS=Rattus norvegicus OX=10116 GN=Atm PE=1 SV=1	2
A0A140TAA4	A0A140TAA4	Programmed cell death 6-interacting protein	Pdcd6ip	A0A140TAA4	24	4.31775	2.11028	0.0310752	2.19334	1.86338	50.8166	71.2842	2.7743e+07	6.3942e+06	3.2785e+07	2.3186e+07	6.6314e+06	9.8129e+06	1.81345e+06	2.6115e+06	24.7256	22.6083	24.9665	24.4668	22.6609	23.2262	20.7903	21.3164	24	24	24	35.8	35.8	35.8	95.881	0	105.74	439050000	75	D4A054	D4A054		Ranbp2	D4A054	33	33	33	tr|D4A054|D4A054_RAT RAN-binding protein 2 OS=Rattus norvegicus OX=10116 GN=Ranbp2 PE=1 SV=2	2
Q641Y0	Q641Y0	Dolichyl-diphosphooligosaccharide--protein glycosyltransferase 48 kDa subunit	Ddost	Q641Y0	8	4.05932	2.02124	0.0140205	1.95963	1.61242	55.6321	48.6368	1.4525e+07	1.4462e+07	4.084e+07	4.1998e+07	3.55236e+06	1.13762e+07	5.3823e+06	7.2369e+06	23.792	23.7858	25.2835	25.3238	21.7603	23.4395	22.3598	22.7869	8	8	8	20.4	20.4	20.4	48.895	0.00071633	12.724	556120000	44	D4A9D6	D4A9D6		Dhx9	D4A9D6	33	33	33	tr|D4A9D6|D4A9D6_RAT RNA helicase OS=Rattus norvegicus OX=10116 GN=Dhx9 PE=1 SV=1	1
P48721	P48721	Stress-70 protein, mitochondrial	Hspa9	P48721	16	4.00286	2.00103	0.0092799	2.08399	1.74596	36.8116	46.8238	2.1125e+07	3.0425e+07	4.3593e+07	5.1404e+07	3.4575e+06	9.3051e+06	1.3832e+07	1.0016e+07	24.3324	24.8588	25.3776	25.6154	21.7213	23.1496	23.7215	23.2558	16	16	16	27.1	27.1	27.1	73.857	0	251.81	1403200000	245	F1LMV6	F1LMV6		Dsp	F1LMV6	32	32	32	tr|F1LMV6|F1LMV6_RAT Desmoplakin OS=Rattus norvegicus OX=10116 GN=Dsp PE=1 SV=1	1
Q4G061	Q4G061	Eukaryotic translation initiation factor 3 subunit B	Eif3b	Q4G061	20	3.95427	1.98341	0.0220621	2.09197	1.75453	55.1177	76.354	4.7829e+06	1.1129e+07	1.1276e+07	2.083e+07	2.96733e+06	6.33527e+06	1.4854e+06	1.3553e+06	22.1895	23.4078	23.4268	24.3122	21.5007	22.595	20.5024	20.3702	20	20	20	37.9	37.9	37.9	90.91	0	323.31	505310000	74	Q9Z1M9	Q9Z1M9	Structural maintenance of chromosomes protein 1A	Smc1a	Q9Z1M9	32	32	32	sp|Q9Z1M9|SMC1A_RAT Structural maintenance of chromosomes protein 1A OS=Rattus norvegicus OX=10116 GN=Smc1a PE=1 SV=1	2
D4AEL2	D4AEL2		Golm1	D4AEL2	7	3.90298	1.96458	0.0169092	1.86735	1.51333	54.0347	37.3944	1.64489e+07	9.3751e+06	3.0208e+07	3.6859e+07	5.6905e+06	6.7932e+06	8.2947e+06	3.0216e+06	23.9715	23.1604	24.8484	25.1355	22.4401	22.6957	22.9838	21.5269	7	7	7	21.9	21.9	21.9	44.866	0.0007874	16.465	164190000	24	Q66X93	Q66X93	Staphylococcal nuclease domain-containing protein 1	Snd1	Q66X93	32	32	32	sp|Q66X93|SND1_RAT Staphylococcal nuclease domain-containing protein 1 OS=Rattus norvegicus OX=10116 GN=Snd1 PE=1 SV=1	2
Q6PEC1	Q6PEC1	Tubulin-specific chaperone A	Tbca	Q6PEC1	8	3.88198	1.95679	0.0166108	2.11711	1.78152	38.8158	67.5701	2.1681e+07	6.2629e+07	4.7029e+07	4.2648e+07	4.0402e+06	7.6029e+06	1.1603e+07	2.1573e+07	24.3699	25.9003	25.487	25.346	21.946	22.8581	23.468	24.3627	8	8	8	38.9	38.9	38.9	12.744	0	54.016	518140000	53	Q6IMY8	Q6IMY8		Hnrnpu	Q6IMY8	31	31	31	sp|Q6IMY8|HNRPU_RAT Heterogeneous nuclear ribonucleoprotein U OS=Rattus norvegicus OX=10116 GN=Hnrnpu PE=1 SV=1	2
D3ZFD0	D3ZFD0		Myo18a	D3ZFD0	12	3.87061	1.95256	0.00624573	1.96247	1.61547	43.6892	45.0645	1.382e+07	1.4128e+07	2.8813e+07	3.25e+07	3.7864e+06	7.7519e+06	8.2502e+06	3.2727e+06	23.7203	23.7521	24.7802	24.9539	21.8524	22.8861	22.976	21.642	12	12	12	6.8	6.8	6.8	232.66	0	50.141	234580000	50	D3ZDT1	D3ZDT1		Epb41l2	D3ZDT1	33	33	31	tr|D3ZDT1|D3ZDT1_RAT Erythrocyte membrane protein band 4.1-like 2 OS=Rattus norvegicus OX=10116 GN=Epb41l2 PE=1 SV=3	5
P19804	P19804	Nucleoside diphosphate kinase B	Nme2	P19804	3	3.85603	1.94712	0.00632245	2.06239	1.72276	16.476	50.8799	2.0617e+08	1.8537e+08	2.7111e+08	2.2667e+08	5.3456e+07	4.6708e+07	9.9362e+07	3.1105e+07	27.6193	27.4658	28.0143	27.756	25.6718	25.4772	26.5662	24.8906	9	9	3	62.5	62.5	22.4	17.283	0	213.31	3453300000	481	G3V6T1	G3V6T1	Coatomer subunit alpha	Copa	G3V6T1	31	31	31	tr|G3V6T1|G3V6T1_RAT Coatomer subunit alpha OS=Rattus norvegicus OX=10116 GN=Copa PE=1 SV=1	1
G3V6T1	G3V6T1	Coatomer subunit alpha	Copa	G3V6T1	31	3.8557	1.94699	0.00141325	1.91841	1.56816	35.2762	28.8645	2.0953e+07	1.9056e+07	3.515e+07	3.922e+07	6.2265e+06	1.0431e+07	5.6156e+06	7.3918e+06	24.3207	24.1837	25.067	25.2251	22.57	23.3144	22.421	22.8175	31	31	31	27.5	27.5	27.5	138.36	0	66.376	673190000	124	P06761	P06761	78 kDa glucose-regulated protein	Hspa5	P06761	33	33	31	sp|P06761|BIP_RAT Endoplasmic reticulum chaperone BiP OS=Rattus norvegicus OX=10116 GN=Hspa5 PE=1 SV=1	1
P60868	P60868	40S ribosomal protein S20	Rps20	P60868	5	3.83051	1.93754	0.00104816	1.93483	1.58579	32.9973	29.9827	1.2252e+08	1.3033e+08	2.4368e+08	1.8234e+08	5.293e+07	2.81682e+07	3.8944e+07	5.7185e+07	26.8684	26.9576	27.8604	27.4421	25.6576	24.7476	25.2149	25.7691	5	5	5	29.4	29.4	29.4	13.373	0	38.898	1829500000	209	P34058	P34058	Heat shock protein HSP 90-beta	Hsp90ab1	P34058	46	46	31	sp|P34058|HS90B_RAT Heat shock protein HSP 90-beta OS=Rattus norvegicus OX=10116 GN=Hsp90ab1 PE=1 SV=4	2
G3V7K5	G3V7K5		Npc1	G3V7K5	7	3.73343	1.9005	0.017133	1.86865	1.51473	47.8019	44.7491	5.1854e+07	4.3047e+07	3.0439e+07	1.3604e+07	8.4956e+06	1.0417e+07	4.14853e+06	1.4155e+07	25.628	25.3594	24.8594	23.6975	23.0183	23.3124	21.9842	23.7548	7	7	7	5.6	5.6	5.6	142.95	0	23.243	261590000	35	Q5XI38	Q5XI38		Lcp1	Q5XI38	30	30	30	tr|Q5XI38|Q5XI38_RAT Lymphocyte cytosolic protein 1 OS=Rattus norvegicus OX=10116 GN=Lcp1 PE=1 SV=1	5
Q9R1T3	Q9R1T3	Cathepsin Z	Ctsz	Q9R1T3	10	3.63346	1.86134	0.00968621	1.83533	1.47894	46.0885	36.8988	1.5832e+08	2.0026e+08	4.2971e+08	3.9466e+08	3.8106e+07	8.7236e+07	1.0708e+08	9.3149e+07	27.2383	27.5773	28.6788	28.556	25.1835	26.3784	26.6741	26.473	10	10	10	42.5	42.5	42.5	34.194	0	323.31	5748000000	215	F1M981	F1M981	Phosphatidylinositol 3,4,5-trisphosphate 5-phosphatase 1	Inpp5d	F1M981	30	30	30	tr|F1M981|F1M981_RAT Phosphatidylinositol-3,4,5-trisphosphate 5-phosphatase OS=Rattus norvegicus OX=10116 GN=Inpp5d PE=1 SV=2	6
Q8K585-2	Q8K585-2	High mobility group protein HMG-I/HMG-Y	Hmga1	Q8K585-2	1	3.4795	1.79888	0.0182451	1.67571	1.30754	65.7605	35.7502	7.1814e+07	6.1886e+07	9.6195e+07	2.2259e+08	3.7672e+07	4.6085e+07	2.6213e+07	2.0073e+07	26.0978	25.8831	26.5195	27.7298	25.167	25.4578	24.6438	24.2588	3	1	1	30.2	14.6	14.6	10.709	0	26.134	639980000	56	Q5U300	Q5U300	Ubiquitin-like modifier-activating enzyme 1	Uba1	Q5U300	30	30	30	sp|Q5U300|UBA1_RAT Ubiquitin-like modifier-activating enzyme 1 OS=Rattus norvegicus OX=10116 GN=Uba1 PE=1 SV=1	2
D4AEG2	D4AEG2		Rab32	D4AEG2	4	3.47917	1.79874	0.0404449	2.20178	1.87244	10.0011	83.1806	2.8583e+07	3.1378e+07	3.2093e+07	3.6346e+07	2.64993e+06	1.0173e+07	1.968e+07	4.4024e+06	24.7687	24.9032	24.9358	25.1153	21.3375	23.2782	24.2302	22.0699	4	4	4	20.2	20.2	20.2	25.26	0.00058377	7.2465	254790000	34	A0A0G2JZI2	A0A0G2JZI2		Eprs	A0A0G2JZI2	29	29	29	tr|A0A0G2JZI2|A0A0G2JZI2_RAT Glutamyl-tRNA synthetase OS=Rattus norvegicus OX=10116 GN=Eprs PE=1 SV=1	2
G3V8S9	G3V8S9		Camp	G3V8S9	3	3.39304	1.76258	0.0457554	1.84099	1.48503	56.6359	65.0427	2.2387e+07	6.0807e+07	1.0647e+08	5.4862e+07	3.3627e+07	5.19535e+06	1.67156e+07	1.6529e+07	24.4162	25.8577	26.6659	25.7093	25.0031	22.3088	23.9947	23.9785	3	3	3	26.3	26.3	26.3	19.756	0	194.73	393870000	128	D3ZLC1	D3ZLC1		Lmnb2	D3ZLC1	32	32	29	tr|D3ZLC1|D3ZLC1_RAT Lamin B2 OS=Rattus norvegicus OX=10116 GN=Lmnb2 PE=1 SV=2	1
B2GUV5	B2GUV5		Atp6v1g1	B2GUV5	4	3.3522	1.74511	0.00692103	1.67114	1.30264	38.49	10.6477	2.0998e+07	3.3776e+07	5.4081e+07	3.3466e+07	1.0047e+07	9.414e+06	1.0993e+07	1.2002e+07	24.3237	25.0095	25.6886	24.9962	23.2603	23.1664	23.3901	23.5168	4	4	4	40.7	40.7	40.7	13.71	0	258.24	221200000	52	D4A8H8	D4A8H8		Cyfip1	D4A8H8	29	29	29	tr|D4A8H8|D4A8H8_RAT Cytoplasmic FMR1-interacting protein OS=Rattus norvegicus OX=10116 GN=Cyfip1 PE=1 SV=1	4
D4AE06	D4AE06	Peptidyl-prolyl cis-trans isomerase	Fkbp15	D4AE06	8	3.31482	1.72893	0.0271002	1.89692	1.54508	29.9886	49.7529	8.4289e+06	9.32879e+06	1.3603e+07	1.592e+07	1.07219e+06	3.7211e+06	4.25243e+06	5.2177e+06	23.0069	23.1533	23.6974	23.9243	20.0321	21.8273	22.0199	22.315	8	8	8	8.7	8.7	8.7	131.17	0	33.208	111320000	26	F1LM66	F1LM66		Eftud2	F1LM66	30	29	29	tr|F1LM66|F1LM66_RAT 116 kDa U5 small nuclear ribonucleoprotein component OS=Rattus norvegicus OX=10116 GN=Eftud2 PE=1 SV=2	2
D4A3E1	D4A3E1		Hnrnpll	D4A3E1	9	3.26189	1.70571	0.0371536	1.56831	1.19222	78.2509	46.305	1.147e+07	1.1847e+07	1.0328e+07	4e+07	3.38929e+06	6.9554e+06	8.6896e+06	3.5431e+06	23.4514	23.498	23.3001	25.2535	21.6926	22.7297	23.0509	21.7566	9	9	9	19.1	19.1	19.1	64.362	0	82.682	236980000	42	P50137	P50137	Transketolase	Tkt	P50137	29	29	29	sp|P50137|TKT_RAT Transketolase OS=Rattus norvegicus OX=10116 GN=Tkt PE=1 SV=1	2
Q66HF1	Q66HF1	NADH-ubiquinone oxidoreductase 75 kDa subunit, mitochondrial	Ndufs1	Q66HF1	14	3.25808	1.70402	0.00410095	1.69773	1.33119	37.9507	38.3573	2.0917e+07	1.9105e+07	3.3675e+07	4.2367e+07	7.0674e+06	8.7502e+06	6.0548e+06	1.3751e+07	24.3182	24.1874	25.0052	25.3364	22.7527	23.0609	22.5296	23.713	14	14	14	24.3	24.3	24.3	79.411	0	36.841	413120000	77	Q1JU68	Q1JU68	Eukaryotic translation initiation factor 3 subunit A	Eif3a	Q1JU68	29	29	29	sp|Q1JU68|EIF3A_RAT Eukaryotic translation initiation factor 3 subunit A OS=Rattus norvegicus OX=10116 GN=Eif3a PE=2 SV=2	1
P10960	P10960	Sulfated glycoprotein 1	Psap	P10960	17	3.20297	1.67941	0.00661064	1.74298	1.37978	28.431	43.7153	1.1619e+09	7.0853e+08	1.4531e+09	1.0255e+09	5.2749e+08	3.7082e+08	1.766e+08	2.829e+08	30.1138	29.4003	30.4365	29.9337	28.9746	28.4661	27.3959	28.0757	17	17	17	33.2	33.2	33.2	61.123	0	206.68	13913000000	1294	Q3KRF2	Q3KRF2	Vigilin	Hdlbp	Q3KRF2	29	29	29	tr|Q3KRF2|Q3KRF2_RAT High density lipoprotein binding protein (Vigilin) OS=Rattus norvegicus OX=10116 GN=Hdlbp PE=1 SV=1	3
G3V6T7	G3V6T7	Protein disulfide-isomerase A4	Pdia4	G3V6T7	26	3.18821	1.67275	0.0302777	1.85966	1.50507	35.0292	60.808	8.1985e+07	8.9899e+07	1.5082e+08	1.6746e+08	1.26077e+07	5.0902e+07	6.4182e+07	2.6051e+07	26.2889	26.4218	27.1683	27.3192	23.5878	25.6012	25.9357	24.6348	26	26	26	44.2	44.2	44.2	72.747	0	162.13	2493400000	261	B2RYB8	B2RYB8	Integrin beta	Itgb2	B2RYB8	28	28	28	tr|B2RYB8|B2RYB8_RAT Integrin beta OS=Rattus norvegicus OX=10116 GN=Itgb2 PE=1 SV=1	2
P27321	P27321	Calpastatin	Cast	P27321	10	3.18653	1.67199	0.0115796	1.75031	1.38766	35.3788	52.7178	2.4707e+07	1.8274e+07	3.6203e+07	4.183e+07	5.299e+06	1.5903e+07	5.73869e+06	1.1036e+07	24.5584	24.1233	25.1096	25.318	22.3373	23.9228	22.4523	23.3957	10	10	10	20.1	20.1	20.1	77.312	0	205.02	436960000	81	F1M9D6	F1M9D6	Signal transducer and activator of transcription	Stat1	F1M9D6	28	28	28	tr|F1M9D6|F1M9D6_RAT Signal transducer and activator of transcription OS=Rattus norvegicus OX=10116 GN=Stat1 PE=1 SV=2	2
O35303-6	O35303-6	Dynamin-1-like protein	Dnm1l	O35303-6	1	3.18478	1.6712	0.00775569	1.77101	1.40988	17.9694	49.1103	2.5457e+07	2.5846e+07	3.4293e+07	3.5773e+07	5.4574e+06	1.6257e+07	7.8201e+06	8.5745e+06	24.6016	24.6234	25.0314	25.0924	22.3798	23.9546	22.8988	23.0316	19	19	1	33.3	33.3	1.8	80.103	0	119.18	503960000	124	G3V7T6	G3V7T6		Sf3b1	G3V7T6	28	28	28	tr|G3V7T6|G3V7T6_RAT Splicing factor 3b, subunit 1 OS=Rattus norvegicus OX=10116 GN=Sf3b1 PE=1 SV=1	1
Q68FX4	Q68FX4		Hcls1	Q68FX4	13	3.17559	1.66703	0.0136745	1.66979	1.30119	43.8554	51.9058	8.0276e+07	3.8145e+07	7.9791e+07	1.2489e+08	1.57613e+07	4.4907e+07	1.9475e+07	2.1602e+07	26.2585	25.185	26.2497	26.8961	23.9099	25.4204	24.2151	24.3647	13	13	13	36.1	36.1	36.1	52.823	0	65.764	1174400000	117	G3V8L7	G3V8L7		Itgam	G3V8L7	28	28	28	tr|G3V8L7|G3V8L7_RAT Integrin alpha M OS=Rattus norvegicus OX=10116 GN=Itgam PE=1 SV=1	2
P62752	P62752	60S ribosomal protein L23a	Rpl23a	P62752	10	3.13031	1.6463	0.00911051	1.73385	1.36997	13.0526	38.934	1.1448e+08	1.12e+08	1.3259e+08	1.4716e+08	4.6433e+07	3.6597e+07	5.7922e+07	2.0767e+07	26.7705	26.7389	26.9824	27.1328	25.4686	25.1252	25.7876	24.3078	10	10	10	50	50	50	17.695	0	91.317	1777500000	217	G3V928	G3V928		Lrp1	G3V928	28	28	28	sp|G3V928|LRP1_RAT Prolow-density lipoprotein receptor-related protein 1 OS=Rattus norvegicus OX=10116 GN=Lrp1 PE=1 SV=1	1
D3Z8E0	D3Z8E0	Ribosomal protein S6 kinase	Rps6ka3	D3Z8E0	4	3.01563	1.59246	0.0394138	1.79242	1.43287	29.3959	52.9416	4.9057e+07	4.0456e+07	3.5653e+07	6.7831e+07	4.508e+06	2.3816e+07	1.5068e+07	2.0607e+07	25.548	25.2698	25.0875	26.0154	22.1041	24.5054	23.845	24.2966	12	12	4	17	17	5.8	83.723	0	20.463	537240000	76	Q3B8Q1	Q3B8Q1	Nucleolar RNA helicase 2	Ddx21	Q3B8Q1	28	28	28	sp|Q3B8Q1|DDX21_RAT Nucleolar RNA helicase 2 OS=Rattus norvegicus OX=10116 GN=Ddx21 PE=2 SV=1	2
O35828	O35828	Coronin-7	Coro7	O35828	22	2.98999	1.58014	0.0495532	1.76827	1.40694	38.8953	56.3032	2.5144e+07	3.6042e+07	5.8386e+07	6.1696e+07	3.8459e+06	1.3616e+07	2.3254e+07	1.9909e+07	24.5837	25.1032	25.7991	25.8787	21.8749	23.6988	24.471	24.2469	22	22	22	39	39	39	100.78	0	157	753530000	136	D3ZPR0	D3ZPR0		Cse1l	D3ZPR0	27	27	27	tr|D3ZPR0|D3ZPR0_RAT Chromosome segregation 1-like protein OS=Rattus norvegicus OX=10116 GN=Cse1l PE=1 SV=1	1
Q32PX7	Q32PX7	Far upstream element-binding protein 1	Fubp1	Q32PX7	10	2.98728	1.57883	0.0277515	1.75789	1.39579	6.67506	51.5806	4.5844e+07	5.0416e+07	4.4783e+07	5.1169e+07	6.3614e+06	1.2172e+07	2.1555e+07	2.4255e+07	25.4502	25.5874	25.4164	25.6088	22.6009	23.5371	24.3615	24.5318	12	10	10	22.7	20.2	20.2	67.196	0	172.19	936950000	115	G3V7U4	G3V7U4	Lamin-B1	Lmnb1	G3V7U4	30	27	27	tr|G3V7U4|G3V7U4_RAT Lamin-B1 OS=Rattus norvegicus OX=10116 GN=Lmnb1 PE=1 SV=1	2
Q6AYD3	Q6AYD3	Proliferation-associated protein 2G4	Pa2g4	Q6AYD3	10	2.88244	1.52729	0.00573527	1.57871	1.20339	8.33646	28.3407	2.4494e+07	2.9978e+07	2.8105e+07	2.7102e+07	5.5338e+06	1.0193e+07	1.0975e+07	1.1349e+07	24.5459	24.8374	24.7443	24.6919	22.3998	23.2811	23.3877	23.4361	10	10	10	29.9	29.9	29.9	43.656	0	31.262	1287600000	69	P31000	P31000	Vimentin	Vim	P31000	32	31	27	sp|P31000|VIME_RAT Vimentin OS=Rattus norvegicus OX=10116 GN=Vim PE=1 SV=2	4
Q9WU82	Q9WU82	Catenin beta-1	Ctnnb1	Q9WU82	1	2.87882	1.52548	0.00788906	1.49542	1.11395	43.9606	32.2196	4.0553e+08	1.0062e+09	5.7171e+08	4.7366e+08	1.3211e+08	1.8478e+08	2.8731e+08	2.4931e+08	28.5952	29.9063	29.0907	28.8193	26.9772	27.4612	28.098	27.8934	3	1	1	4.9	2.3	2.3	85.454	0.0017234	2.9484	4001600000	113	P14669	P14669	Annexin A3	Anxa3	P14669	27	27	27	sp|P14669|ANXA3_RAT Annexin A3 OS=Rattus norvegicus OX=10116 GN=Anxa3 PE=1 SV=4	2
Q4KLZ3	Q4KLZ3		Dazap1	Q4KLZ3	4	2.83008	1.50084	0.0103424	1.57901	1.2037	28.7465	49.2	2.0442e+07	2.8451e+07	2.802e+07	4.0888e+07	6.3377e+06	6.9567e+06	1.0854e+07	1.74763e+07	24.285	24.762	24.74	25.2852	22.5955	22.73	23.3717	24.0589	4	4	4	13.6	13.6	13.6	43.086	0	77.503	602730000	46	P24135	P24135	1-phosphatidylinositol 4,5-bisphosphate phosphodiesterase gamma-2	Plcg2	P24135	28	28	27	sp|P24135|PLCG2_RAT 1-phosphatidylinositol 4,5-bisphosphate phosphodiesterase gamma-2 OS=Rattus norvegicus OX=10116 GN=Plcg2 PE=1 SV=1	4
P10888	P10888	Cytochrome c oxidase subunit 4 isoform 1, mitochondrial	Cox4i1	P10888	7	2.81762	1.49448	0.0404316	1.5152	1.13519	50.8588	51.8665	1.0749e+08	1.1203e+08	2.9386e+08	2.6753e+08	2.9636e+07	1.0262e+08	9.6647e+07	4.8249e+07	26.6796	26.7393	28.1306	27.9951	24.8208	26.6127	26.5262	25.524	7	7	7	36.7	36.7	36.7	19.514	0	39.933	1814200000	213	P63018	P63018	Heat shock cognate 71 kDa protein	Hspa8	P63018	31	29	27	sp|P63018|HSP7C_RAT Heat shock cognate 71 kDa protein OS=Rattus norvegicus OX=10116 GN=Hspa8 PE=1 SV=1	10
Q64663	Q64663	P2X purinoceptor 7	P2rx7	Q64663	10	2.79833	1.48457	0.0476951	1.6007	1.227	47.9102	50.3643	3.3754e+07	2.4062e+07	3.2259e+07	6.6569e+07	4.13666e+06	1.9761e+07	1.3778e+07	1.8302e+07	25.0086	24.5203	24.9432	25.9883	21.98	24.2362	23.7159	24.1255	10	10	10	18.3	18.3	18.3	68.391	0	37.617	382650000	72	Q9ER34	Q9ER34	Aconitate hydratase, mitochondrial	Aco2	Q9ER34	27	27	27	sp|Q9ER34|ACON_RAT Aconitate hydratase, mitochondrial OS=Rattus norvegicus OX=10116 GN=Aco2 PE=1 SV=2	1
Q62780	Q62780	Probable ATP-dependent RNA helicase DDX46	Ddx46	Q62780	16	2.78591	1.47815	0.00313809	1.51804	1.13824	20.0529	33.9533	4.5907e+07	5.517e+07	5.84e+07	7.4041e+07	1.5933e+07	3.0007e+07	2.3218e+07	1.4663e+07	25.4522	25.7174	25.7995	26.1418	23.9255	24.8388	24.4687	23.8057	16	16	16	16.8	16.8	16.8	117.38	0	87.948	690600000	85	Q9JLA3	Q9JLA3	UDP-glucose:glycoprotein glucosyltransferase 1	Uggt1	Q9JLA3	27	27	27	sp|Q9JLA3|UGGG1_RAT UDP-glucose:glycoprotein glucosyltransferase 1 OS=Rattus norvegicus OX=10116 GN=Uggt1 PE=1 SV=2	1
P45479	P45479	Palmitoyl-protein thioesterase 1	Ppt1	P45479	9	2.76755	1.46861	0.0147091	1.52382	1.14444	35.1033	42.3554	2.3507e+08	1.6125e+08	1.2558e+08	1.1064e+08	5.6201e+07	5.9888e+07	2.6678e+07	8.5789e+07	27.8085	27.2647	26.904	26.7213	25.7441	25.8358	24.6691	26.3543	9	9	9	35	35	35	34.455	0	155.57	3030200000	249	E9PU01	E9PU01		Chd4	E9PU01	26	26	26	tr|E9PU01|E9PU01_RAT DNA helicase OS=Rattus norvegicus OX=10116 GN=Chd4 PE=1 SV=3	5
Q9Z2Q1	Q9Z2Q1	Protein transport protein Sec31A	Sec31a	Q9Z2Q1	23	2.7366	1.45238	0.00951101	1.47065	1.08735	34.6058	35.4629	4.0372e+07	3.0895e+07	5.1137e+07	6.9618e+07	2.135e+07	2.3265e+07	9.3541e+06	1.6199e+07	25.2669	24.8809	25.6079	26.053	24.3477	24.4717	23.1572	23.9494	23	23	23	23	23	23	135.27	0	131.65	807750000	113	O88600	O88600	Heat shock 70 kDa protein 4	Hspa4	O88600	28	28	26	sp|O88600|HSP74_RAT Heat shock 70 kDa protein 4 OS=Rattus norvegicus OX=10116 GN=Hspa4 PE=1 SV=1	3
P25113	P25113	Phosphoglycerate mutase 1	Pgam1	P25113	10	2.67301	1.41846	0.0498951	1.5396	1.16139	43.3906	71.1156	6.1926e+07	1.281e+08	2.0079e+08	1.7997e+08	4.6612e+07	2.1113e+07	3.7732e+07	1.0808e+08	25.884	26.9327	27.5811	27.4232	25.4742	24.3316	25.1693	26.6875	10	10	10	48.4	48.4	48.4	28.832	0	284.79	2910800000	180	G3V6T7	G3V6T7	Protein disulfide-isomerase A4	Pdia4	G3V6T7	26	26	26	tr|G3V6T7|G3V6T7_RAT Protein disulfide-isomerase A4 OS=Rattus norvegicus OX=10116 GN=Pdia4 PE=1 SV=1	2
Q80U96	Q80U96	Exportin-1	Xpo1	Q80U96	17	2.64789	1.40485	0.00314482	1.43529	1.04938	21.423	31.1044	3.522e+07	2.8573e+07	3.4512e+07	4.7165e+07	1.2918e+07	1.9196e+07	8.81699e+06	1.4007e+07	25.0699	24.7681	25.0406	25.4912	23.6229	24.1943	23.0719	23.7396	17	17	17	20.1	20.1	20.1	123.04	0	113.8	824850000	174	Q6P136	Q6P136	Hypoxia up-regulated protein 1	Hyou1	Q6P136	26	26	26	tr|Q6P136|Q6P136_RAT Hyou1 protein OS=Rattus norvegicus OX=10116 GN=Hyou1 PE=1 SV=1	2
P40307	P40307	Proteasome subunit beta type-2	Psmb2	P40307	11	2.64041	1.40076	0.0481008	1.65521	1.28553	18.4733	67.2777	9.0697e+07	1.0693e+08	1.2383e+08	1.401e+08	8.2155e+07	2.7714e+07	4.9884e+07	1.5052e+07	26.4346	26.6721	26.8838	27.0619	26.2918	24.7241	25.5721	23.8435	11	11	11	57.7	57.7	57.7	22.912	0	36.245	1092500000	145	A0A096MK30	A0A096MK30	Moesin	Msn	A0A096MK30	37	37	25	tr|A0A096MK30|A0A096MK30_RAT Moesin OS=Rattus norvegicus OX=10116 GN=Msn PE=1 SV=1	3
P85834	P85834	Elongation factor Tu, mitochondrial	Tufm	P85834	13	2.61994	1.38953	0.0226223	1.33382	0.940422	46.0381	33.1584	2.8546e+07	1.4997e+07	2.7102e+07	4.801e+07	7.1637e+06	9.4055e+06	1.3164e+07	1.5556e+07	24.7668	23.8382	24.6919	25.5168	22.7723	23.1651	23.6501	23.891	13	13	13	33.6	33.6	33.6	49.522	0	108.94	825030000	74	D4A8D5	D4A8D5		Flnb	D4A8D5	33	27	25	tr|D4A8D5|D4A8D5_RAT Filamin B OS=Rattus norvegicus OX=10116 GN=Flnb PE=1 SV=1	2
Q6PEC4	Q6PEC4	S-phase kinase-associated protein 1	Skp1	Q6PEC4	7	2.56199	1.35726	0.0280808	1.48004	1.09744	12.7118	41.6079	6.2697e+07	5.0945e+07	6.9211e+07	5.8387e+07	2.8974e+07	2.3406e+07	3.1941e+07	9.8403e+06	25.9019	25.6024	26.0445	25.7991	24.7883	24.4804	24.9289	23.2303	7	7	7	51.5	51.5	51.5	18.672	0	71.972	327020000	76	E9PT66	E9PT66		Sf3b3	E9PT66	25	25	25	tr|E9PT66|E9PT66_RAT Splicing factor 3b, subunit 3 OS=Rattus norvegicus OX=10116 GN=Sf3b3 PE=1 SV=2	1
B2RZ78	B2RZ78	Vacuolar protein sorting-associated protein 29	Vps29	B2RZ78	5	2.55205	1.35166	0.0206753	1.40148	1.01308	33.2492	39.3537	8.3927e+07	7.3662e+07	1.3711e+08	1.459e+08	4.1936e+07	5.379e+07	5.7259e+07	1.966e+07	26.3226	26.1344	27.0308	27.1204	25.3217	25.6808	25.771	24.2288	5	5	5	27.5	27.5	27.5	20.468	0	110.35	678130000	61	G3V8L3	G3V8L3	Prelamin-A/C	Lmna	G3V8L3	27	25	25	tr|G3V8L3|G3V8L3_RAT Lamin A, isoform CRA_b OS=Rattus norvegicus OX=10116 GN=Lmna PE=1 SV=1	6
Q6P502	Q6P502	T-complex protein 1 subunit gamma	Cct3	Q6P502	16	2.53961	1.34461	0.0323756	1.35992	0.968447	38.9223	40.8894	3.7877e+07	1.9991e+07	5.6676e+07	4.8843e+07	7.24641e+06	1.6751e+07	1.7183e+07	2.3155e+07	25.1748	24.2528	25.7562	25.5416	22.7888	23.9977	24.0345	24.4648	16	16	16	31	31	31	60.646	0	174.69	1911900000	116	A0A0G2JSR7	A0A0G2JSR7	Matrin-3	Matr3	A0A0G2JSR7	24	24	24	tr|A0A0G2JSR7|A0A0G2JSR7_RAT Matrin-3 OS=Rattus norvegicus OX=10116 GN=Matr3 PE=1 SV=1	2
F1LS72	F1LS72		Uba2	F1LS72	16	2.51835	1.33248	0.0100616	1.31026	0.915122	37.6892	27.3843	2.5105e+07	2.7687e+07	3.9756e+07	5.5695e+07	1.6048e+07	8.7471e+06	1.6504e+07	1.7566e+07	24.5815	24.7227	25.2447	25.731	23.9359	23.0604	23.9763	24.0663	16	16	16	33.3	33.3	33.3	66.338	0	148.68	542050000	103	A0A0G2QC06	A0A0G2QC06	Serotransferrin	Tf	A0A0G2QC06	24	24	24	tr|A0A0G2QC06|A0A0G2QC06_RAT Signal recognition particle receptor subunit beta OS=Rattus norvegicus OX=10116 GN=Tf PE=1 SV=1	6
F7FPF5	F7FPF5		Sp100	F7FPF5	3	2.44634	1.29062	0.0456725	1.17386	0.768663	51.6264	24.0866	1.8827e+07	1.9175e+07	3.9752e+07	5.3614e+07	1.6905e+07	1.5302e+07	9.91391e+06	1.1579e+07	24.1663	24.1927	25.2445	25.6761	24.0109	23.8672	23.241	23.465	3	3	3	10.4	10.4	10.4	37.99	0	36.892	227480000	28	A0A140TAA4	A0A140TAA4	Programmed cell death 6-interacting protein	Pdcd6ip	A0A140TAA4	24	24	24	tr|A0A140TAA4|A0A140TAA4_RAT Programmed cell death 6-interacting protein OS=Rattus norvegicus OX=10116 GN=Pdcd6ip PE=1 SV=1	2
A0A0G2K8V3	A0A0G2K8V3		Thoc2	A0A0G2K8V3	6	2.43561	1.28429	0.0377518	1.17086	0.765432	50.1216	17.5964	7.6459e+06	4.4934e+06	1.4652e+07	7.5411e+06	3.4362e+06	3.0642e+06	3.1715e+06	4.4241e+06	22.8663	22.0994	23.8046	22.8463	21.7124	21.5471	21.5967	22.077	6	6	6	4	4	4	185.06	0.00061237	8.1504	93530000	15	Q5SGE0	Q5SGE0	Leucine-rich PPR motif-containing protein, mitochondrial	Lrpprc	Q5SGE0	24	24	24	sp|Q5SGE0|LPPRC_RAT Leucine-rich PPR motif-containing protein, mitochondrial OS=Rattus norvegicus OX=10116 GN=Lrpprc PE=1 SV=1	2
Q5XI28	Q5XI28	Ribonucleoprotein PTB-binding 1	Raver1	Q5XI28	6	2.43222	1.28228	0.0102417	1.25896	0.860042	38.2752	31.453	1.8045e+07	1.3799e+07	2.0147e+07	3.2642e+07	6.29276e+06	8.6713e+06	7.2985e+06	1.2534e+07	24.1051	23.7181	24.2641	24.9602	22.5853	23.0478	22.7992	23.5793	6	6	6	12.4	12.4	12.4	79.288	0.00067981	10.834	209610000	28	F1LNL2	F1LNL2		Smarca5	F1LNL2	24	24	24	tr|F1LNL2|F1LNL2_RAT SWI/SNF related, matrix associated, actin dependent regulator of chromatin, subfamily a, member 5 (Predicted), isoform CRA_a OS=Rattus norvegicus OX=10116 GN=Smarca5 PE=1 SV=2	3
O35244	O35244	Peroxiredoxin-6	Prdx6	O35244	11	2.41066	1.26943	0.0176509	1.35825	0.966657	10.8452	41.1064	7.0984e+07	6.2179e+07	7.5912e+07	8.0534e+07	4.3791e+07	2.0374e+07	3.7105e+07	1.8867e+07	26.081	25.8899	26.1778	26.2631	25.3841	24.2802	25.1451	24.1694	11	11	11	58.5	58.5	58.5	24.818	0	87.908	607010000	150	O35821	O35821	Myb-binding protein 1A	Mybbp1a	O35821	24	24	24	sp|O35821|MBB1A_RAT Myb-binding protein 1A OS=Rattus norvegicus OX=10116 GN=Mybbp1a PE=1 SV=2	1
P21533	P21533	60S ribosomal protein L6	Rpl6	P21533	11	2.40738	1.26747	0.0131786	1.32092	0.926573	24.1845	34.6215	5.7971e+07	6.0256e+07	9.43399e+07	6.5746e+07	2.776e+07	3.607e+07	3.6602e+07	1.5176e+07	25.7888	25.8446	26.4914	25.9704	24.7265	25.1043	25.1254	23.8553	11	11	11	34.6	34.6	34.6	33.561	0	52.225	2399600000	126	P97536	P97536	Cullin-associated NEDD8-dissociated protein 1	Cand1	P97536	24	24	24	sp|P97536|CAND1_RAT Cullin-associated NEDD8-dissociated protein 1 OS=Rattus norvegicus OX=10116 GN=Cand1 PE=1 SV=1	1
F1LM66	F1LM66		Eftud2	F1LM66	29	2.40532	1.26623	0.00724651	1.23034	0.829303	29.952	18.5455	3.3033e+07	5.1887e+07	5.9769e+07	7.1593e+07	1.7666e+07	2.5785e+07	2.0326e+07	2.6141e+07	24.9774	25.6289	25.8329	26.0933	24.0745	24.62	24.2768	24.6398	30	29	29	40.8	39.8	39.8	109.35	0	112.26	1008500000	196	Q9Z2Q1	Q9Z2Q1	Protein transport protein Sec31A	Sec31a	Q9Z2Q1	23	23	23	sp|Q9Z2Q1|SC31A_RAT Protein transport protein Sec31A OS=Rattus norvegicus OX=10116 GN=Sec31a PE=1 SV=2	4
D3Z9I3	D3Z9I3		Fgd2	D3Z9I3	12	2.40193	1.2642	0.00731149	1.28162	0.884373	29.6985	34.142	4.5669e+07	5.922e+07	6.018e+07	9.06e+07	3.8485e+07	2.1969e+07	2.8423e+07	1.7566e+07	25.4447	25.8196	25.8428	26.433	25.1978	24.389	24.7606	24.0663	12	12	12	24.3	24.3	24.3	74.522	0	116.33	551170000	76	D3ZN95	D3ZN95		Hcfc1	D3ZN95	23	23	23	tr|D3ZN95|D3ZN95_RAT Host cell factor C1 OS=Rattus norvegicus OX=10116 GN=Hcfc1 PE=1 SV=1	3
D4AE96	D4AE96		Ipo7	D4AE96	11	2.2579	1.17498	0.037544	1.09469	0.68364	35.4755	16.1577	1.0485e+07	2.7228e+07	2.6383e+07	2.4006e+07	9.1331e+06	7.8124e+06	1.1089e+07	1.0985e+07	23.3218	24.6986	24.6531	24.5169	23.1227	22.8973	23.4026	23.389	11	11	11	16.2	16.2	16.2	119.49	0	70.041	229280000	70	F1LRI5	F1LRI5		Gcn1l1	F1LRI5	23	23	23	tr|F1LRI5|F1LRI5_RAT GCN1 activator of EIF2AK4 OS=Rattus norvegicus OX=10116 GN=Gcn1 PE=1 SV=3	1
Q3B8Q2	Q3B8Q2	Eukaryotic initiation factor 4A-III	Eif4a3	Q3B8Q2	11	2.22689	1.15503	0.00383189	1.17965	0.77488	16.368	25.9112	6.4253e+07	5.551e+07	7.5196e+07	5.2685e+07	3.0023e+07	2.6031e+07	3.6164e+07	1.8988e+07	25.9373	25.7262	26.1642	25.6509	24.8396	24.6337	25.1081	24.1786	14	11	11	32.6	26.8	26.8	46.84	0	64.259	1683900000	92	F1M0R1	F1M0R1		Rnf213	F1M0R1	23	23	23	tr|F1M0R1|F1M0R1_RAT Ring finger protein 213 OS=Rattus norvegicus OX=10116 GN=Rnf213 PE=1 SV=3	1
Q9JIL8	Q9JIL8	DNA repair protein RAD50	Rad50	Q9JIL8	12	2.18294	1.12627	0.0394604	1.09318	0.682025	46.2192	39.7595	1.1987e+07	1.449e+07	2.0843e+07	3.2695e+07	8.7651e+06	6.3101e+06	7.168e+06	1.44114e+07	23.515	23.7886	24.3131	24.9626	23.0633	22.5892	22.7731	23.7807	12	12	12	8.7	8.7	8.7	153.78	0	32.802	195150000	32	F1M9V7	F1M9V7		Npepps	F1M9V7	23	23	23	tr|F1M9V7|F1M9V7_RAT Aminopeptidase OS=Rattus norvegicus OX=10116 GN=Npepps PE=1 SV=1	1
D3ZNQ6	D3ZNQ6		Ube2m	D3ZNQ6	6	2.17717	1.12245	0.0362459	1.07844	0.666193	40.4861	28.3082	3.5405e+07	7.9308e+07	8.9765e+07	4.8211e+07	3.2815e+07	1.7208e+07	3.58902e+07	3.015e+07	25.0774	26.241	26.4196	25.5229	24.9679	24.0366	25.0971	24.8457	6	6	6	30.1	30.1	30.1	20.9	0	46.647	541970000	38	F2Z3Q8	F2Z3Q8	Importin subunit beta-1	Kpnb1	F2Z3Q8	23	23	23	tr|F2Z3Q8|F2Z3Q8_RAT Importin subunit beta-1 OS=Rattus norvegicus OX=10116 GN=Kpnb1 PE=1 SV=1	2
F7FJQ3	F7FJQ3			F7FJQ3	9	2.17373	1.12017	0.0019942	1.10468	0.694371	23.0849	14.3881	4.0732e+08	4.7296e+08	6.9132e+08	5.337e+08	2.4921e+08	2.5229e+08	2.7437e+08	1.9265e+08	28.6016	28.8171	29.3648	28.9915	27.8928	27.9105	28.0315	27.5214	9	9	9	38.2	38.2	38.2	16.748	0	123.07	4992000000	388	P13383	P13383	Nucleolin	Ncl	P13383	23	23	23	sp|P13383|NUCL_RAT Nucleolin OS=Rattus norvegicus OX=10116 GN=Ncl PE=1 SV=3	2
Q71SY3	Q71SY3		Tsn	Q71SY3	11	2.15115	1.10511	0.0212981	1.15035	0.743412	24.7989	32.5582	9.0165e+07	1.0442e+08	1.3166e+08	1.5793e+08	6.4844e+07	2.8797e+07	6.5508e+07	6.5928e+07	26.4261	26.6378	26.9722	27.2347	25.9505	24.7794	25.9652	25.9744	11	11	11	53.9	53.9	53.9	26.171	0	275.45	926500000	178	P35565	P35565	Calnexin	Canx	P35565	23	23	23	sp|P35565|CALX_RAT Calnexin OS=Rattus norvegicus OX=10116 GN=Canx PE=1 SV=1	1
B5DFB2	B5DFB2		Rbbp4	B5DFB2	6	2.12579	1.088	0.0214569	1.15499	0.748393	17.6585	36.7964	3.016e+07	3.5804e+07	3.2052e+07	4.4332e+07	2.0304e+07	1.4159e+07	2.3105e+07	9.39443e+06	24.8461	25.0936	24.9339	25.4018	24.2753	23.7552	24.4617	23.1634	9	9	6	26.1	26.1	19.1	47.655	0	85.467	1102200000	70	Q08163	Q08163	Adenylyl cyclase-associated protein 1	Cap1	Q08163	23	23	23	sp|Q08163|CAP1_RAT Adenylyl cyclase-associated protein 1 OS=Rattus norvegicus OX=10116 GN=Cap1 PE=1 SV=3	2
P06761	P06761	78 kDa glucose-regulated protein	Hspa5	P06761	31	2.12527	1.08765	0.00732248	1.05903	0.645351	23.0799	3.56932	4.4194e+08	4.3961e+08	6.4335e+08	6.7565e+08	2.4888e+08	2.5831e+08	2.5701e+08	2.7122e+08	28.7193	28.7116	29.261	29.3317	27.8909	27.9445	27.9373	28.0149	33	33	31	52.8	52.8	51.1	72.346	0	323.31	21553000000	2076	A0A0G2JUF9	A0A0G2JUF9		Nckap1l	A0A0G2JUF9	22	22	22	tr|A0A0G2JUF9|A0A0G2JUF9_RAT NCK-associated protein 1-like OS=Rattus norvegicus OX=10116 GN=Nckap1l PE=1 SV=1	3
D4A5R0	D4A5R0	Peptidyl-prolyl cis-trans isomerase	Ppih	D4A5R0	5	2.10637	1.07476	0.0203815	1.0929	0.681727	33.9077	39.2447	1.9546e+07	1.9035e+07	2.5708e+07	3.7605e+07	1.0392e+07	7.9607e+06	1.11005e+07	1.8921e+07	24.2204	24.1822	24.6157	25.1644	23.309	22.9245	23.4041	24.1735	5	5	5	37.5	37.5	37.5	19.093	0	49.268	344920000	66	A0A0G2K064	A0A0G2K064	Tyrosine-protein phosphatase non-receptor type	Ptpn6	A0A0G2K064	22	22	22	tr|A0A0G2K064|A0A0G2K064_RAT Tyrosine-protein phosphatase non-receptor type OS=Rattus norvegicus OX=10116 GN=Ptpn6 PE=1 SV=1	4
Q04462	Q04462	Valine--tRNA ligase	Vars	Q04462	20	2.105	1.07382	0.00877282	1.09687	0.685986	22.7977	30.5877	2.1828e+07	1.8024e+07	3.0908e+07	2.5407e+07	9.12244e+06	1.3038e+07	7.9885e+06	1.5536e+07	24.3797	24.1034	24.8815	24.5987	23.121	23.6362	22.9295	23.8891	20	20	20	20.3	20.3	20.3	140.37	0	93.206	496950000	83	D4A206	D4A206		Tcof1	D4A206	22	22	22	tr|D4A206|D4A206_RAT Treacle ribosome biogenesis factor 1 OS=Rattus norvegicus OX=10116 GN=Tcof1 PE=1 SV=2	1
D3Z8B2	D3Z8B2		Nup133	D3Z8B2	9	2.10086	1.07098	0.0454729	1.21615	0.814065	14.1754	55.0245	9.4695e+06	9.73241e+06	7.9321e+06	1.1254e+07	7.9859e+06	2.7203e+06	4.92915e+06	2.6372e+06	23.1749	23.2144	22.9193	23.4239	22.929	21.3753	22.2329	21.3306	9	9	9	9.2	9.2	9.2	128.36	0.00080321	17.274	101560000	23	Q4VSI4	Q4VSI4	Ubiquitin carboxyl-terminal hydrolase 7	Usp7	Q4VSI4	22	22	22	sp|Q4VSI4|UBP7_RAT Ubiquitin carboxyl-terminal hydrolase 7 OS=Rattus norvegicus OX=10116 GN=Usp7 PE=1 SV=1	2
P52925	P52925	High mobility group protein B2	Hmgb2	P52925	1	2.09896	1.06968	0.0374787	1.12667	0.717989	29.4456	38.2053	7.8449e+07	6.5542e+07	1.0593e+08	1.275e+08	5.9802e+07	4.3996e+07	5.4845e+07	2.117e+07	26.2253	25.9659	26.6585	26.9259	25.8337	25.3909	25.7089	24.3355	6	5	1	27.1	21.4	6.7	24.159	0	58.383	3619900000	135	F1LM55	F1LM55		Ccar2	F1LM55	22	22	22	tr|F1LM55|F1LM55_RAT Cell cycle and apoptosis regulator 2 OS=Rattus norvegicus OX=10116 GN=Ccar2 PE=1 SV=1	1
M0RC99	M0RC99	Ras-related protein Rab-5A	Rab5a	M0RC99	2	2.09268	1.06535	0.016032	1.11717	0.707784	10.0025	29.6215	6.1531e+07	5.2531e+07	5.5351e+07	4.8575e+07	3.3695e+07	2.7111e+07	2.8035e+07	1.5326e+07	25.8748	25.6467	25.7221	25.5337	25.006	24.6924	24.7407	23.8695	4	2	2	22.3	12.1	12.1	23.624	0	61.143	162410000	22	P10719	P10719	ATP synthase subunit beta, mitochondrial	Atp5b	P10719	22	22	22	sp|P10719|ATPB_RAT ATP synthase subunit beta, mitochondrial OS=Rattus norvegicus OX=10116 GN=Atp5f1b PE=1 SV=2	2
P49242	P49242	40S ribosomal protein S3a	Rps3a	P49242	10	2.02549	1.01827	0.0168568	1.07232	0.659621	11.3227	32.8729	1.0555e+08	9.83541e+07	1.2641e+08	1.0393e+08	3.7919e+07	7.1229e+07	6.6272e+07	3.897e+07	26.6534	26.5515	26.9135	26.631	25.1764	26.086	25.9819	25.2159	10	10	10	39	39	39	29.945	0	27.473	2424700000	106	G3V6S5	G3V6S5	C-1-tetrahydrofolate synthase, cytoplasmic	Mthfd1	G3V6S5	22	22	22	tr|G3V6S5|G3V6S5_RAT C-1-tetrahydrofolate synthase, cytoplasmic OS=Rattus norvegicus OX=10116 GN=Mthfd1 PE=1 SV=1	3
A0A0G2K9V6	A0A0G2K9V6	Threonine--tRNA ligase, cytoplasmic	Tars	A0A0G2K9V6	9	2.01546	1.01111	0.0396821	0.969316	0.549017	38.2426	27.8712	2.1165e+07	8.30151e+06	1.2153e+07	1.679e+07	6.72728e+06	7.665e+06	9.7215e+06	4.8669e+06	24.3352	22.9849	23.5348	24.0011	22.6816	22.8699	23.2127	22.2146	9	9	9	13	13	13	83.388	0.00076104	15.054	196640000	19	M0RBF1	M0RBF1	Complement C3	C3	M0RBF1	25	25	22	tr|M0RBF1|M0RBF1_RAT C3-beta-c OS=Rattus norvegicus OX=10116 GN=C3 PE=1 SV=1	3
A0A0G2JSQ9	A0A0G2JSQ9	Proline-, glutamic acid- and leucine-rich protein 1	Pelp1	A0A0G2JSQ9	5	2.01224	1.0088	0.0214229	1.07008	0.657216	19.5896	40.5669	7.9641e+06	6.8601e+06	5.1209e+06	5.7291e+06	4.994e+06	2.1322e+06	2.3859e+06	3.2469e+06	22.9251	22.7098	22.288	22.4499	22.2518	21.0239	21.1861	21.6306	5	5	5	4.8	4.8	4.8	124.21	0.00059559	7.5598	97803000	11	O35828	O35828	Coronin-7	Coro7	O35828	22	22	22	sp|O35828|CORO7_RAT Coronin-7 OS=Rattus norvegicus OX=10116 GN=Coro7 PE=1 SV=2	4
Q9JLA3	Q9JLA3	UDP-glucose:glycoprotein glucosyltransferase 1	Uggt1	Q9JLA3	27	2.00816	1.00587	0.0434379	0.997453	0.579232	34.7365	30.9678	3.292e+07	5.1267e+07	7.264e+07	7.6547e+07	1.5853e+07	3.091e+07	3.5363e+07	3.4087e+07	24.9725	25.6115	26.1143	26.1898	23.9183	24.8816	25.0757	25.0227	27	27	27	20.8	20.8	20.8	176.43	0	323.31	1152900000	165	P11654	P11654	Nuclear pore membrane glycoprotein 210	Nup210	P11654	22	22	22	sp|P11654|PO210_RAT Nuclear pore membrane glycoprotein 210 OS=Rattus norvegicus OX=10116 GN=Nup210 PE=1 SV=1	1
P62718	P62718	60S ribosomal protein L18a	Rpl18a	P62718	6	1.99933	0.999514	0.0270897	1.00426	0.586539	31.2424	34.4683	5.6077e+07	8.0629e+07	1.0518e+08	1.2062e+08	5.0537e+07	3.416e+07	6.5082e+07	3.1535e+07	25.7409	26.2648	26.6483	26.8459	25.5908	25.0258	25.9558	24.9104	6	6	6	34.1	34.1	34.1	20.732	0	226.33	1034400000	220	P11980-2	P11980-2	Pyruvate kinase PKM	Pkm	P11980-2	22	22	22	sp|P11980-2|KPYM_RAT Isoform M2 of Pyruvate kinase PKM OS=Rattus norvegicus OX=10116 GN=Pkm	7
P17078	P17078	60S ribosomal protein L35	Rpl35	P17078	3	1.99334	0.995186	0.00714381	1.0086	0.591204	20.3128	24.8596	2.4428e+08	1.8701e+08	3.1024e+08	2.6446e+08	1.4216e+08	1.5779e+08	1.1913e+08	8.5596e+07	27.864	27.4785	28.2088	27.9785	27.0829	27.2334	26.828	26.351	3	3	3	21.1	21.1	21.1	14.552	0	65.317	2259300000	90	P15999	P15999	ATP synthase subunit alpha, mitochondrial	Atp5a1	P15999	22	22	22	sp|P15999|ATPA_RAT ATP synthase subunit alpha, mitochondrial OS=Rattus norvegicus OX=10116 GN=Atp5f1a PE=1 SV=2	3
D3ZPP2	D3ZPP2		Arl8a	D3ZPP2	3	1.99192	0.994163	0.0122124	0.96593	0.545382	28.9484	17.9356	1.2164e+08	1.3173e+08	8.174e+07	7.1665e+07	5.3996e+07	5.1091e+07	6.0481e+07	3.8644e+07	26.858	26.973	26.2845	26.0948	25.6863	25.6066	25.85	25.2037	8	8	3	44.1	44.1	12.4	21.39	0	42.473	710760000	155	P27881	P27881	Hexokinase-2	Hk2	P27881	25	25	22	sp|P27881|HXK2_RAT Hexokinase-2 OS=Rattus norvegicus OX=10116 GN=Hk2 PE=1 SV=1	1
Q63413	Q63413	Spliceosome RNA helicase Ddx39b	Ddx39b	Q63413	5	1.99092	0.993435	0.00962241	1.02593	0.609812	6.95403	24.0902	1.3428e+08	1.2349e+08	1.4341e+08	1.4339e+08	8.5867e+07	7.2026e+07	6.9476e+07	4.6158e+07	27.0007	26.8798	27.0956	27.0954	26.3556	26.102	26.05	25.4601	12	12	5	32	32	18	49.035	0	152.65	4827600000	207	Q5BJZ3	Q5BJZ3		Nnt	Q5BJZ3	22	22	22	tr|Q5BJZ3|Q5BJZ3_RAT Proton-translocating NAD(P)(+) transhydrogenase OS=Rattus norvegicus OX=10116 GN=Nnt PE=1 SV=1	1
Q5XI78	Q5XI78	2-oxoglutarate dehydrogenase, mitochondrial	Ogdh	Q5XI78	20	1.97247	0.980002	0.0359395	1.08724	0.675649	8.85744	50.495	3.3289e+07	3.8089e+07	3.6666e+07	4.126e+07	1.405e+07	3.3255e+07	1.435e+07	1.4039e+07	24.9885	25.1829	25.1279	25.2982	23.7441	24.9871	23.7745	23.7429	20	20	20	24.6	24.6	24.6	116.29	0	109.54	910550000	183	A0A0G2K2M9	A0A0G2K2M9			A0A0G2K2M9	21	21	21	tr|A0A0G2K2M9|A0A0G2K2M9_RAT Serine/arginine repetitive matrix 2 OS=Rattus norvegicus OX=10116 GN=Srrm2 PE=1 SV=1	1
P62703	P62703	40S ribosomal protein S4, X isoform	Rps4x	P62703	3	1.9637	0.973574	0.00221	0.960566	0.539622	16.6121	8.6593	1.4406e+08	1.4138e+08	1.014e+08	1.5064e+08	6.595e+07	7.7293e+07	6.5529e+07	6.4936e+07	27.1021	27.075	26.5955	27.1665	25.9749	26.2038	25.9656	25.9525	12	12	3	36.5	36.5	11.4	29.597	0	38.805	5931700000	208	P16638	P16638	ATP-citrate synthase	Acly	P16638	21	21	21	sp|P16638|ACLY_RAT ATP-citrate synthase OS=Rattus norvegicus OX=10116 GN=Acly PE=1 SV=1	5
D3ZC84	D3ZC84	Ubiquitin carboxyl-terminal hydrolase	Usp9x	D3ZC84	12	1.95966	0.970602	0.0264181	0.941083	0.518701	36.3272	26.3135	1.5062e+07	1.3232e+07	2.8923e+07	2.0146e+07	7.4945e+06	1.282e+07	7.89029e+06	1.1273e+07	23.8444	23.6575	24.7857	24.264	22.8374	23.6119	22.9116	23.4264	16	16	12	6.5	6.5	4.9	289.44	0	32.062	273840000	48	D4ABT8	D4ABT8		Hnrnpul2	D4ABT8	21	21	21	tr|D4ABT8|D4ABT8_RAT Heterogeneous nuclear ribonucleoprotein U-like 2 OS=Rattus norvegicus OX=10116 GN=Hnrnpul2 PE=1 SV=1	1
Q6TLK4	Q6TLK4	Rho GTPase-activating protein 27	Arhgap27	Q6TLK4	7	1.93507	0.952387	0.00367606	0.935779	0.513006	20.8174	11.6741	3.1491e+07	2.0045e+07	2.8817e+07	2.244e+07	1.5305e+07	1.2781e+07	1.1596e+07	1.3439e+07	24.9084	24.2567	24.7804	24.4196	23.8675	23.6075	23.4671	23.6799	7	7	7	8.4	8.4	8.4	97.179	0.00069156	11.459	233250000	34	F1LV13	F1LV13	Heterogeneous nuclear ribonucleoprotein M	Hnrnpm	F1LV13	21	21	21	tr|F1LV13|F1LV13_RAT Heterogeneous nuclear ribonucleoprotein M OS=Rattus norvegicus OX=10116 GN=Hnrnpm PE=1 SV=1	5
P41542	P41542	General vesicular transport factor p115	Uso1	P41542	11	1.91663	0.938569	0.0347316	0.915761	0.491511	33.6411	28.6544	3.1925e+07	2.587e+07	2.0474e+07	1.3757e+07	8.4706e+06	1.2971e+07	1.0222e+07	1.6351e+07	24.9282	24.6248	24.2873	23.7137	23.014	23.6288	23.2852	23.9629	11	11	11	12.3	12.3	12.3	107.16	0	164.16	372730000	64	P05065	P05065	Fructose-bisphosphate aldolase A	Aldoa	P05065	21	21	21	sp|P05065|ALDOA_RAT Fructose-bisphosphate aldolase A OS=Rattus norvegicus OX=10116 GN=Aldoa PE=1 SV=2	6
Q6TRW4-3	Q6TRW4-3	Sister chromatid cohesion protein PDS5 homolog B	Pds5b	Q6TRW4-3	1	1.88388	0.913704	0.0113376	0.948296	0.526446	8.70448	27.435	3.0753e+07	3.5864e+07	3.7131e+07	3.7279e+07	1.4369e+07	2.5523e+07	1.5158e+07	1.981e+07	24.8742	25.096	25.1461	25.1519	23.7765	24.6053	23.8536	24.2397	20	18	1	17	15.6	0.9	164.2	0	103.26	670670000	78	P12785	P12785	Fatty acid synthase	Fasn	P12785	21	21	21	sp|P12785|FAS_RAT Fatty acid synthase OS=Rattus norvegicus OX=10116 GN=Fasn PE=1 SV=3	1
D3ZD11	D3ZD11		Spcs2	D3ZD11	4	1.87435	0.906392	0.00963137	0.933365	0.510414	12.3346	24.1234	7.1864e+07	7.0046e+07	5.8952e+07	5.5971e+07	3.9666e+07	4.1518e+07	3.2535e+07	2.3306e+07	26.0988	26.0618	25.813	25.7382	25.2414	25.3072	24.9555	24.4742	4	4	4	15.5	15.5	15.5	24.973	0	22.288	423390000	54	P82995	P82995	Heat shock protein HSP 90-alpha	Hsp90aa1	P82995	36	23	21	sp|P82995|HS90A_RAT Heat shock protein HSP 90-alpha OS=Rattus norvegicus OX=10116 GN=Hsp90aa1 PE=1 SV=3	1
P40615	P40615	H/ACA ribonucleoprotein complex subunit 4	Dkc1	P40615	10	1.85865	0.894252	0.00586419	0.88527	0.458769	22.0238	18.6674	2.7541e+07	2.509e+07	3.9092e+07	3.7984e+07	1.4785e+07	2.1868e+07	1.7915e+07	1.52177e+07	24.7151	24.5806	25.2204	25.1789	23.8176	24.3823	24.0947	23.8593	10	10	10	21.4	21.4	21.4	56.614	0	62.789	768060000	52	Q5M7V8	Q5M7V8	Thyroid hormone receptor-associated protein 3	Thrap3	Q5M7V8	22	22	21	sp|Q5M7V8|TR150_RAT Thyroid hormone receptor-associated protein 3 OS=Rattus norvegicus OX=10116 GN=Thrap3 PE=1 SV=1	1
P02454	P02454	Collagen alpha-1(I) chain	Col1a1	P02454	3	1.85792	0.89369	0.0323575	0.84359	0.414013	32.4971	12.8557	3.1825e+07	2.7989e+07	1.5602e+07	1.8661e+07	1.03976e+07	1.255e+07	1.3918e+07	1.377e+07	24.9237	24.7384	23.8952	24.1535	23.3097	23.5812	23.7304	23.715	3	3	3	2.9	2.9	2.9	137.95	0	41	177490000	38	Q5RKI0	Q5RKI0	WD repeat-containing protein 1	Wdr1	Q5RKI0	21	21	21	sp|Q5RKI0|WDR1_RAT WD repeat-containing protein 1 OS=Rattus norvegicus OX=10116 GN=Wdr1 PE=1 SV=3	1
P14562	P14562	Lysosome-associated membrane glycoprotein 1	Lamp1	P14562	6	1.84453	0.883256	0.0204057	0.907301	0.482426	20.3357	28.6646	2.1741e+08	2.0533e+08	2.0965e+08	1.3356e+08	6.4894e+07	1.3604e+08	1.1352e+08	1.008e+08	27.6958	27.6134	27.6434	26.9929	25.9516	27.0195	26.7584	26.5869	6	6	6	16.7	16.7	16.7	43.969	0	86.473	3898500000	252	Q641Y8	Q641Y8	ATP-dependent RNA helicase DDX1	Ddx1	Q641Y8	21	21	21	sp|Q641Y8|DDX1_RAT ATP-dependent RNA helicase DDX1 OS=Rattus norvegicus OX=10116 GN=Ddx1 PE=1 SV=1	1
B1WC34	B1WC34		Prkcsh	B1WC34	10	1.82223	0.865704	0.0240987	0.879453	0.452523	25.8255	27.5353	8.1029e+07	5.9366e+07	7.2651e+07	1.0851e+08	4.2928e+07	2.7372e+07	5.3351e+07	5.2812e+07	26.2719	25.8231	26.1145	26.6933	25.3554	24.7062	25.669	25.6544	10	10	10	22.3	22.3	22.3	59.218	0	202.18	961920000	108	Q9QXQ0	Q9QXQ0	Alpha-actinin-4	Actn4	Q9QXQ0	34	34	20	sp|Q9QXQ0|ACTN4_RAT Alpha-actinin-4 OS=Rattus norvegicus OX=10116 GN=Actn4 PE=1 SV=2	3
P61314	P61314	60S ribosomal protein L15	Rpl15	P61314	10	1.81561	0.860451	0.0261776	0.904126	0.479016	21.3573	37.152	1.6033e+08	1.9789e+08	2.5743e+08	1.7733e+08	1.0262e+08	7.5097e+07	1.6763e+08	9.1411e+07	27.2565	27.5601	27.9396	27.4019	26.6127	26.1623	27.3207	26.4459	10	10	10	42.2	42.2	42.2	24.146	0	56.437	2126400000	181	D3ZD97	D3ZD97		Dhx15	D3ZD97	20	20	20	tr|D3ZD97|D3ZD97_RAT RNA helicase OS=Rattus norvegicus OX=10116 GN=Dhx15 PE=1 SV=1	1
Q3KRF2	Q3KRF2	Vigilin	Hdlbp	Q3KRF2	29	1.80682	0.853456	0.0413736	0.836747	0.406665	33.0706	28.5462	4.7687e+07	4.4609e+07	7.9333e+07	8.6015e+07	2.4905e+07	3.0268e+07	3.9451e+07	4.7971e+07	25.5071	25.4108	26.2414	26.3581	24.5699	24.8513	25.2336	25.5157	29	29	29	26.9	26.9	26.9	141.69	0	110.89	1058500000	177	P47942	P47942	Dihydropyrimidinase-related protein 2	Dpysl2	P47942	22	22	20	sp|P47942|DPYL2_RAT Dihydropyrimidinase-related protein 2 OS=Rattus norvegicus OX=10116 GN=Dpysl2 PE=1 SV=1	2
P19511	P19511	ATP synthase F(0) complex subunit B1, mitochondrial	Atp5f1	P19511	8	1.80398	0.85118	0.00255926	0.862442	0.434256	4.35833	15.4039	1.7997e+08	1.7437e+08	1.9134e+08	1.8946e+08	8.8191e+07	1.2331e+08	1.0358e+08	9.24301e+07	27.4232	27.3776	27.5116	27.4973	26.3941	26.8777	26.6262	26.4619	8	8	8	36.7	36.7	36.7	28.868	0	302.31	1422000000	101	Q04462	Q04462	Valine--tRNA ligase	Vars	Q04462	20	20	20	sp|Q04462|SYVC_RAT Valine--tRNA ligase OS=Rattus norvegicus OX=10116 GN=Vars1 PE=2 SV=2	2
Q64119	Q64119	Myosin light polypeptide 6	Myl6	Q64119	8	1.78022	0.832055	0.0216955	0.822214	0.391059	27.5459	22.2513	1.8581e+08	1.5819e+08	2.9515e+08	2.3691e+08	1.2317e+08	1.4056e+08	1.4406e+08	8.4318e+07	27.4693	27.2371	28.1369	27.8198	26.8761	27.0666	27.1021	26.3293	8	8	8	55.6	55.6	55.6	16.975	0	172.21	2755900000	480	Q2PQA9	Q2PQA9	Kinesin-1 heavy chain	Kif5b	Q2PQA9	20	20	20	sp|Q2PQA9|KINH_RAT Kinesin-1 heavy chain OS=Rattus norvegicus OX=10116 GN=Kif5b PE=1 SV=1	7
Q62667	Q62667	Major vault protein	Mvp	Q62667	35	1.75426	0.810865	0.0188948	0.784132	0.350167	25.5477	14.8472	9.1046e+07	7.0651e+07	1.1851e+08	1.2771e+08	5.5033e+07	5.6225e+07	7.0578e+07	5.0693e+07	26.4401	26.0742	26.8204	26.9283	25.7138	25.7447	26.0727	25.5953	35	35	35	54.4	54.4	54.4	95.797	0	211.1	2198100000	389	Q4G061	Q4G061	Eukaryotic translation initiation factor 3 subunit B	Eif3b	Q4G061	20	20	20	sp|Q4G061|EIF3B_RAT Eukaryotic translation initiation factor 3 subunit B OS=Rattus norvegicus OX=10116 GN=Eif3b PE=1 SV=1	1
P35565	P35565	Calnexin	Canx	P35565	23	1.75124	0.808379	0.000228168	0.807613	0.375381	10.2119	9.7921	2.0796e+08	2.5331e+08	2.3385e+08	2.6358e+08	1.2973e+08	1.2424e+08	1.5491e+08	1.3856e+08	27.6317	27.9163	27.801	27.9737	26.9509	26.8886	27.2069	27.0459	23	23	23	33	33	33	67.254	0	323.31	5066600000	768	Q5D059	Q5D059	Heterogeneous nuclear ribonucleoprotein K	Hnrnpk	Q5D059	20	20	20	tr|Q5D059|Q5D059_RAT Heterogeneous nuclear ribonucleoprotein K OS=Rattus norvegicus OX=10116 GN=Hnrnpk PE=1 SV=1	3
G3V7T6	G3V7T6		Sf3b1	G3V7T6	28	1.74883	0.806394	0.00872012	0.818323	0.386881	16.5939	21.1339	4.9053e+07	4.5875e+07	6.2737e+07	6.365e+07	2.2362e+07	3.8297e+07	3.334e+07	3.2551e+07	25.5478	25.4512	25.9028	25.9237	24.4145	25.1907	24.9908	24.9562	28	28	28	29.8	29.8	29.8	145.83	0	186.56	1637500000	295	Q5XI78	Q5XI78	2-oxoglutarate dehydrogenase, mitochondrial	Ogdh	Q5XI78	20	20	20	sp|Q5XI78|ODO1_RAT 2-oxoglutarate dehydrogenase, mitochondrial OS=Rattus norvegicus OX=10116 GN=Ogdh PE=1 SV=1	2
M0R9X8	M0R9X8	Cytoplasmic dynein 1 heavy chain 1	Dync1h1	M0R9X8	89	1.7481	0.805792	0.0487291	0.87036	0.442759	12.8908	32.3308	6.7995e+07	5.2388e+07	6.4508e+07	5.4005e+07	1.8205e+07	4.2769e+07	4.0104e+07	3.5582e+07	26.0189	25.6427	25.943	25.6866	24.1178	25.3501	25.2572	25.0846	89	89	89	23.4	23.4	23.4	532.04	0	323.31	3021000000	515	Q64428	Q64428	Trifunctional enzyme subunit alpha, mitochondrial	Hadha	Q64428	20	20	20	sp|Q64428|ECHA_RAT Trifunctional enzyme subunit alpha, mitochondrial OS=Rattus norvegicus OX=10116 GN=Hadha PE=1 SV=2	1
G3V8T4	G3V8T4	DNA damage-binding protein 1	Ddb1	G3V8T4	19	1.74358	0.802052	0.0352267	0.821512	0.390306	27.0588	30.809	3.4894e+07	2.8857e+07	3.5001e+07	5.2568e+07	1.3904e+07	2.8627e+07	1.8598e+07	2.5658e+07	25.0565	24.7824	25.0609	25.6477	23.729	24.7709	24.1486	24.6129	19	19	19	19.4	19.4	19.4	126.94	0	56.574	799670000	131	D3ZU13	D3ZU13		LOC100911431	D3ZU13	19	19	19	tr|D3ZU13|D3ZU13_RAT Eukaryotic translation initiation factor 4 gamma, 1 OS=Rattus norvegicus OX=10116 GN=Eif4g1 PE=1 SV=1	3
P30009	P30009	Myristoylated alanine-rich C-kinase substrate	Marcks	P30009	18	1.72804	0.78914	0.0306256	0.828401	0.397703	16.2346	30.3928	2.3339e+08	1.7399e+08	2.5196e+08	2.5221e+08	8.1344e+07	1.2958e+08	1.7909e+08	1.3749e+08	27.7982	27.3744	27.9086	27.91	26.2775	26.9493	27.4161	27.0348	18	18	18	69.9	69.9	69.9	29.794	0	323.31	8183800000	543	D4A781	D4A781		Ipo5	D4A781	19	19	19	tr|D4A781|D4A781_RAT Importin 5 OS=Rattus norvegicus OX=10116 GN=Ipo5 PE=1 SV=1	3
P35427	P35427	60S ribosomal protein L13a	Rpl13a	P35427	7	1.72352	0.785356	0.0187562	0.819101	0.387717	10.7704	27.046	1.4321e+08	1.5866e+08	1.5718e+08	1.8477e+08	8.5153e+07	1.2578e+08	9.7198e+07	6.5419e+07	27.0936	27.2414	27.2278	27.4612	26.3436	26.9063	26.5344	25.9632	7	7	7	30.5	30.5	30.5	23.476	0	49.79	1611300000	225	G3V8T4	G3V8T4	DNA damage-binding protein 1	Ddb1	G3V8T4	19	19	19	tr|G3V8T4|G3V8T4_RAT DNA damage-binding protein 1 OS=Rattus norvegicus OX=10116 GN=Ddb1 PE=1 SV=1	2
D3ZY46	D3ZY46		Elmo1	D3ZY46	11	1.70408	0.768997	0.0194119	0.800591	0.36784	13.1248	27.2882	7.5709e+07	6.6722e+07	6.9791e+07	8.905e+07	5.9648e+07	3.9981e+07	3.0939e+07	4.6226e+07	26.174	25.9917	26.0565	26.4081	25.83	25.2528	24.8829	25.4622	16	16	11	22.7	22.7	18.2	83.935	0	50.411	1197800000	104	G3V918	G3V918		Gart	G3V918	19	19	19	tr|G3V918|G3V918_RAT Trifunctional purine biosynthetic protein adenosine-3 OS=Rattus norvegicus OX=10116 GN=Gart PE=1 SV=1	1
P29315	P29315	Ribonuclease inhibitor	Rnh1	P29315	12	1.70139	0.766711	0.0169092	0.750852	0.314431	22.4907	17.3106	4.3651e+07	4.5347e+07	5.0753e+07	2.8642e+07	2.0395e+07	2.2962e+07	2.5147e+07	3.047e+07	25.3795	25.4345	25.597	24.7716	24.2817	24.4527	24.5839	24.8609	12	12	12	34.6	34.6	34.6	49.974	0	101.85	1215900000	93	O35567	O35567	Bifunctional purine biosynthesis protein PURH	Atic	O35567	19	19	19	sp|O35567|PUR9_RAT Bifunctional purine biosynthesis protein ATIC OS=Rattus norvegicus OX=10116 GN=Atic PE=1 SV=2	1
P11951	P11951	Cytochrome c oxidase subunit 6C-2	Cox6c2	P11951	4	1.69613	0.762248	0.0216675	0.781856	0.347723	19.4435	26.6293	2.2663e+08	1.8922e+08	1.6468e+08	2.5703e+08	1.2232e+08	1.2383e+08	1.6408e+08	8.3576e+07	27.7558	27.4955	27.2951	27.9374	26.8661	26.8838	27.2898	26.3166	4	4	4	46.1	46.1	46.1	8.4548	0.00074738	14.084	1947900000	108	P10760	P10760	Adenosylhomocysteinase	Ahcy	P10760	19	19	19	sp|P10760|SAHH_RAT Adenosylhomocysteinase OS=Rattus norvegicus OX=10116 GN=Ahcy PE=1 SV=3	1
P34058	P34058	Heat shock protein HSP 90-beta	Hsp90ab1	P34058	31	1.68698	0.754447	0.000128058	0.756373	0.320359	6.37047	8.61823	6.9167e+08	6.2715e+08	7.115e+08	7.2704e+08	3.591e+08	4.1043e+08	4.4043e+08	4.2453e+08	29.3655	29.2242	29.4063	29.4375	28.4198	28.6126	28.7143	28.6613	46	46	31	59.4	59.4	42	83.28	0	323.31	31728000000	2551	P18418	P18418	Calreticulin	Calr	P18418	19	19	19	sp|P18418|CALR_RAT Calreticulin OS=Rattus norvegicus OX=10116 GN=Calr PE=1 SV=1	3
Q5XI32	Q5XI32	F-actin-capping protein subunit beta	Capzb	Q5XI32	14	1.65523	0.727028	0.0305289	0.768881	0.333791	8.75522	29.0306	6.2967e+07	6.6694e+07	7.7181e+07	7.0569e+07	3.4784e+07	5.665e+07	4.664e+07	2.9523e+07	25.9081	25.9911	26.2017	26.0725	25.0519	25.7556	25.4751	24.8153	14	14	14	51.8	51.8	51.8	30.628	0	323.31	3425900000	309	Q499S4	Q499S4	Interferon-induced GTP-binding protein Mx1	Mx1	Q499S4	19	19	19	tr|Q499S4|Q499S4_RAT Interferon-induced GTP-binding protein Mx1 OS=Rattus norvegicus OX=10116 GN=Mx1 PE=1 SV=1	5
P62282	P62282	40S ribosomal protein S11	Rps11	P62282	15	1.65094	0.723286	9.44751e-05	0.723246	0.284787	7.72229	7.76871	1.8698e+08	2.0913e+08	1.9992e+08	1.7509e+08	1.2885e+08	1.1718e+08	1.0715e+08	1.139e+08	27.4783	27.6398	27.5748	27.3835	26.9411	26.8042	26.6751	26.7632	15	15	15	58.2	58.2	58.2	18.431	0	72.657	3943500000	275	P53534	P53534	Glycogen phosphorylase, brain form	Pygb	P53534	25	25	19	sp|P53534|PYGB_RAT Glycogen phosphorylase, brain form (Fragment) OS=Rattus norvegicus OX=10116 GN=Pygb PE=1 SV=3	2
Q6P136	Q6P136	Hypoxia up-regulated protein 1	Hyou1	Q6P136	26	1.64266	0.716036	0.0120387	0.698318	0.25802	20.5391	10.5012	6.5753e+07	5.8296e+07	8.8533e+07	8.7907e+07	4.1291e+07	4.2585e+07	5.1847e+07	4.7205e+07	25.9706	25.7969	26.3997	26.3895	25.2993	25.3438	25.6278	25.4924	26	26	26	33.6	33.6	33.6	111.22	0	127.32	1711100000	238	Q7M0E3	Q7M0E3	Destrin	Dstn	Q7M0E3	20	20	19	sp|Q7M0E3|DEST_RAT Destrin OS=Rattus norvegicus OX=10116 GN=Dstn PE=1 SV=3	2
A0A096MK30	A0A096MK30	Moesin	Msn	A0A096MK30	25	1.6383	0.712196	0.000511619	0.710829	0.271454	11.1696	9.65585	1.7859e+08	1.9196e+08	2.2502e+08	1.7977e+08	1.0642e+08	1.2442e+08	1.3111e+08	1.1131e+08	27.4121	27.5162	27.7455	27.4216	26.6652	26.8906	26.9662	26.73	37	37	25	51.3	51.3	37.1	67.826	0	323.31	10237000000	963	A0A0G2K1A2	A0A0G2K1A2		Mpo	A0A0G2K1A2	21	21	18	tr|A0A0G2K1A2|A0A0G2K1A2_RAT Myeloperoxidase OS=Rattus norvegicus OX=10116 GN=Mpo PE=1 SV=1	3
P62909	P62909	40S ribosomal protein S3	Rps3	P62909	11	1.63537	0.709618	0.017149	0.732946	0.295204	11.2862	22.8827	6.9802e+07	8.9697e+07	8.9556e+07	8.5792e+07	5.036e+07	6.4176e+07	3.5935e+07	5.4282e+07	26.0568	26.4186	26.4163	26.3543	25.5858	25.9355	25.0989	25.694	11	11	11	50.2	50.2	50.2	26.674	0	88.94	4182600000	181	P85972	P85972	Vinculin	Vcl	P85972	18	18	18	sp|P85972|VINC_RAT Vinculin OS=Rattus norvegicus OX=10116 GN=Vcl PE=1 SV=1	3
Q63716	Q63716	Peroxiredoxin-1	Prdx1	Q63716	13	1.6052	0.68275	0.00876567	0.690033	0.249124	14.6992	17.5241	7.5659e+08	7.5121e+08	9.3814e+08	9.9952e+08	5.8537e+08	5.6463e+08	5.9926e+08	3.9718e+08	29.4949	29.4846	29.8052	29.8967	29.1248	29.0727	29.1586	28.5652	15	15	13	67.3	67.3	63.3	22.109	0	149.53	15389000000	964	A4L9P7	A4L9P7	Sister chromatid cohesion protein PDS5 homolog A	Pds5a	A4L9P7	20	20	18	sp|A4L9P7|PDS5A_RAT Sister chromatid cohesion protein PDS5 homolog A OS=Rattus norvegicus OX=10116 GN=Pds5a PE=1 SV=1	1
P50475	P50475	Alanine--tRNA ligase, cytoplasmic	Aars	P50475	14	1.56861	0.649489	0.032826	0.659306	0.216128	21.4908	24.5275	2.3497e+07	3.0478e+07	3.7875e+07	2.5901e+07	1.3536e+07	2.3851e+07	2.1114e+07	1.6566e+07	24.486	24.8613	25.1747	24.6265	23.6903	24.5075	24.3317	23.9817	14	14	14	21.6	21.6	21.6	106.79	0	58.547	660880000	71	B2GVB9	B2GVB9		Fermt3	B2GVB9	18	18	18	tr|B2GVB9|B2GVB9_RAT Fermitin family member 3 OS=Rattus norvegicus OX=10116 GN=Fermt3 PE=1 SV=1	1
Q99PF5	Q99PF5	Far upstream element-binding protein 2	Khsrp	Q99PF5	12	1.53405	0.617345	0.00654237	0.627629	0.182113	4.05489	14.4378	8.5716e+07	7.8883e+07	8.54921e+07	8.1147e+07	6.3192e+07	4.8269e+07	4.6817e+07	5.7646e+07	26.3531	26.2332	26.3493	26.274	25.9132	25.5246	25.4805	25.7807	14	14	12	28.7	28.7	25.5	74.226	0	323.31	2277300000	334	D3ZQM0	D3ZQM0		Sf3a1	D3ZQM0	18	18	18	tr|D3ZQM0|D3ZQM0_RAT Splicing factor 3a, subunit 1 OS=Rattus norvegicus OX=10116 GN=Sf3a1 PE=1 SV=1	1
P11598	P11598	Protein disulfide-isomerase A3	Pdia3	P11598	34	1.52821	0.61184	0.0244505	0.594267	0.14629	21.1922	12.4026	3.2797e+08	2.7254e+08	4.2219e+08	4.333e+08	2.0917e+08	2.7885e+08	2.2713e+08	2.376e+08	28.289	28.0219	28.6533	28.6908	27.6401	28.0549	27.7589	27.824	34	34	34	60.6	60.6	60.6	56.623	0	323.31	27634000000	882	D4A7R3	D4A7R3		Nup205	D4A7R3	18	18	18	tr|D4A7R3|D4A7R3_RAT Nucleoporin 205 OS=Rattus norvegicus OX=10116 GN=Nup205 PE=1 SV=1	1
P61751	P61751	ADP-ribosylation factor 4	Arf4	P61751	3	1.49998	0.584941	0.0283746	0.567577	0.117629	21.7973	12.5697	1.1699e+08	8.62e+07	1.4724e+08	1.1051e+08	6.8202e+07	8.4369e+07	8.5963e+07	6.8764e+07	26.8018	26.3612	27.1336	26.7196	26.0233	26.3302	26.3572	26.0352	7	3	3	55	19.4	19.4	20.396	0	21.104	744040000	69	P04785	P04785	Protein disulfide-isomerase	P4hb	P04785	18	18	18	sp|P04785|PDIA1_RAT Protein disulfide-isomerase OS=Rattus norvegicus OX=10116 GN=P4hb PE=1 SV=2	1
D3ZPR0	D3ZPR0		Cse1l	D3ZPR0	27	1.49503	0.580171	0.0152742	0.593976	0.145977	11.1117	19.6471	5.1935e+07	5.364e+07	6.1517e+07	6.5567e+07	3.1922e+07	4.1544e+07	3.3658e+07	4.8498e+07	25.6302	25.6768	25.8745	25.9665	24.928	25.3081	25.0044	25.5314	27	27	27	32.3	32.3	32.3	110.21	0	232.92	1692900000	241	P28480	P28480	T-complex protein 1 subunit alpha	Tcp1	P28480	18	18	18	sp|P28480|TCPA_RAT T-complex protein 1 subunit alpha OS=Rattus norvegicus OX=10116 GN=Tcp1 PE=1 SV=1	2
P04785	P04785	Protein disulfide-isomerase	P4hb	P04785	18	1.49404	0.579221	0.0206419	0.582224	0.133358	16.3045	17.3545	1.615e+08	1.2636e+08	1.76e+08	1.8752e+08	8.0925e+07	1.1581e+08	1.2218e+08	1.1707e+08	27.267	26.913	27.391	27.4825	26.2701	26.7872	26.8644	26.8028	18	18	18	42.2	42.2	42.2	56.951	0	308.05	6304600000	284	P30009	P30009	Myristoylated alanine-rich C-kinase substrate	Marcks	P30009	18	18	18	sp|P30009|MARCS_RAT Myristoylated alanine-rich C-kinase substrate OS=Rattus norvegicus OX=10116 GN=Marcks PE=1 SV=2	2
P18666	P18666	Myosin regulatory light chain 12B	Myl12b	P18666	1	1.47998	0.565581	0.0359426	0.562417	0.112089	20.7248	19.2921	2.3845e+07	2.6515e+07	3.5696e+07	3.6278e+07	1.8278e+07	2.3887e+07	2.42e+07	1.6294e+07	24.5072	24.6603	25.0893	25.1126	24.1236	24.5097	24.5285	23.9578	8	8	1	52.3	52.3	11.6	19.838	0	257.42	697960000	213	P31977	P31977	Ezrin	Ezr	P31977	30	19	18	sp|P31977|EZRI_RAT Ezrin OS=Rattus norvegicus OX=10116 GN=Ezr PE=1 SV=3	2
Q66HD0	Q66HD0	Endoplasmin	Hsp90b1	Q66HD0	35	1.47795	0.563598	0.000524594	0.562048	0.111692	8.8993	6.98211	3.9658e+08	3.8239e+08	4.67e+08	4.1838e+08	2.8212e+08	2.7734e+08	3.0715e+08	2.5951e+08	28.563	28.5105	28.7988	28.6402	28.0717	28.0471	28.1944	27.9512	37	35	35	45.6	43.9	43.9	92.77	0	323.31	17239000000	1936	P45592	P45592	Cofilin-1	Cfl1	P45592	19	18	18	sp|P45592|COF1_RAT Cofilin-1 OS=Rattus norvegicus OX=10116 GN=Cfl1 PE=1 SV=3	4
Q62658	Q62658	Peptidyl-prolyl cis-trans isomerase FKBP1A	Fkbp1a	Q62658	2	1.46278	0.548717	0.0130635	0.540197	0.0882287	16.4177	11.4115	5.3436e+07	4.0199e+07	6.0009e+07	4.8956e+07	3.3298e+07	3.3069e+07	4.0455e+07	3.1681e+07	25.6713	25.2607	25.8387	25.545	24.9889	24.979	25.2698	24.9171	2	2	2	25	25	25	11.922	0	82.352	258360000	48	P62260	P62260	14-3-3 protein epsilon	Ywhae	P62260	21	21	18	sp|P62260|1433E_RAT 14-3-3 protein epsilon OS=Rattus norvegicus OX=10116 GN=Ywhae PE=1 SV=1	1
P13109	P13109	Fibroblast growth factor 2	Fgf2	P13109	2	1.45637	0.542377	0.0203311	0.542415	0.0906107	16.9159	16.877	2.3853e+07	2.5507e+07	1.8103e+07	1.8875e+07	1.6688e+07	1.2382e+07	1.7248e+07	1.2965e+07	24.5077	24.6044	24.1097	24.17	23.9923	23.5617	24.0399	23.6281	2	2	2	11.7	11.7	11.7	17.138	0	19.997	83689000	21	P97608	P97608	5-oxoprolinase	Oplah	P97608	18	18	18	sp|P97608|OPLA_RAT 5-oxoprolinase OS=Rattus norvegicus OX=10116 GN=Oplah PE=1 SV=2	1
P50137	P50137	Transketolase	Tkt	P50137	29	1.43066	0.516679	0.0412239	0.52726	0.0743374	16.7447	20.5639	4.1209e+08	3.6775e+08	5.4221e+08	4.5025e+08	2.2284e+08	3.0761e+08	3.3597e+08	3.7238e+08	28.6184	28.4541	29.0143	28.7462	27.7314	28.1965	28.3238	28.4722	29	29	29	54.6	54.6	54.6	67.643	0	258.87	27072000000	798	Q68FS4	Q68FS4	Cytosol aminopeptidase	Lap3	Q68FS4	18	18	18	sp|Q68FS4|AMPL_RAT Cytosol aminopeptidase OS=Rattus norvegicus OX=10116 GN=Lap3 PE=1 SV=1	2
P18418	P18418	Calreticulin	Calr	P18418	19	1.43006	0.516077	0.0275786	0.532716	0.0801955	8.84673	18.6966	3.3568e+08	2.9329e+08	3.538e+08	3.5837e+08	1.7258e+08	2.4906e+08	2.7549e+08	2.4069e+08	28.3225	28.1278	28.3984	28.4169	27.3627	27.8919	28.0374	27.8426	19	19	19	63.5	63.5	63.5	47.995	0	323.31	20663000000	588	Q91ZN1	Q91ZN1	Coronin-1A	Coro1a	Q91ZN1	18	18	18	sp|Q91ZN1|COR1A_RAT Coronin-1A OS=Rattus norvegicus OX=10116 GN=Coro1a PE=1 SV=3	1
D3ZCR3	D3ZCR3	High mobility group protein B1	Hmg1l1	D3ZCR3	10	1.42144	0.507352	0.00937661	0.508775	0.0544881	12.9278	14.3309	5.8209e+08	6.5991e+08	5.388e+08	4.8665e+08	4.8196e+08	3.5808e+08	3.6485e+08	3.9029e+08	29.1167	29.2977	29.0052	28.8583	28.8443	28.4157	28.4427	28.54	11	11	10	44.1	44.1	38.5	24.677	0	227.25	15210000000	676	A0A0G2JVH4	A0A0G2JVH4	MICOS complex subunit Mic60	Immt	A0A0G2JVH4	17	17	17	tr|A0A0G2JVH4|A0A0G2JVH4_RAT MICOS complex subunit MIC60 OS=Rattus norvegicus OX=10116 GN=Immt PE=1 SV=1	3
D4A054	D4A054		Ranbp2	D4A054	33	1.40139	0.48686	0.00997029	0.479014	0.0225308	13.4911	6.11067	2.7543e+07	3.8344e+07	3.2424e+07	3.2642e+07	2.1703e+07	2.3123e+07	2.5178e+07	2.3441e+07	24.7152	25.1925	24.9506	24.9602	24.3714	24.4628	24.5857	24.4825	33	33	33	14.2	14.2	14.2	341.4	0	323.31	917910000	147	Q4V7C7	Q4V7C7	Actin-related protein 3	Actr3	Q4V7C7	17	17	17	sp|Q4V7C7|ARP3_RAT Actin-related protein 3 OS=Rattus norvegicus OX=10116 GN=Actr3 PE=1 SV=1	3
G3V8L7	G3V8L7		Itgam	G3V8L7	28	1.39487	0.480127	0.02133	0.48098	0.0246419	14.2693	15.1832	1.3953e+08	1.0616e+08	1.5063e+08	1.3454e+08	7.939e+07	1.0636e+08	8.64209e+07	1.0841e+08	27.056	26.6617	27.1664	27.0035	26.2425	26.6644	26.3649	26.6919	28	28	28	30.1	30.1	30.1	127.19	0	292.19	4356700000	590	Q5U2Y1	Q5U2Y1	General transcription factor II-I	Gtf2i	Q5U2Y1	17	17	17	sp|Q5U2Y1|GTF2I_RAT General transcription factor II-I OS=Rattus norvegicus OX=10116 GN=Gtf2i PE=1 SV=2	4
Q68FR2	Q68FR2	Bridging integrator 2	Bin2	Q68FR2	13	1.37445	0.458859	0.0118184	0.458192	0.000172042	13.059	12.9174	1.6275e+08	1.4023e+08	1.5985e+08	1.9207e+08	1.09e+08	1.1131e+08	1.1419e+08	1.4198e+08	27.2781	27.0632	27.2521	27.5171	26.6998	26.73	26.7669	27.0811	15	15	13	38.3	38.3	36.5	55.118	0	323.31	3065200000	350	A0A0G2K8K0	A0A0G2K8K0			A0A0G2K8K0	18	18	17	tr|A0A0G2K8K0|A0A0G2K8K0_RAT Splicing factor proline and glutamine-rich OS=Rattus norvegicus OX=10116 GN=Sfpq PE=1 SV=1	1
D3ZLC1	D3ZLC1		Lmnb2	D3ZLC1	29	1.37049	0.45469	0.0284088	0.468472	0.0112099	6.85335	16.5993	1.4684e+08	1.4264e+08	1.3317e+08	1.5713e+08	8.1186e+07	1.2145e+08	1.1439e+08	1.0602e+08	27.1297	27.0878	26.9887	27.2274	26.2747	26.8558	26.7694	26.6598	32	32	29	50.5	50.5	47.6	68.85	0	323.31	5142800000	403	A9CMB8	A9CMB8	DNA helicase	Mcm6	A9CMB8	17	17	17	tr|A9CMB8|A9CMB8_RAT DNA helicase OS=Rattus norvegicus OX=10116 GN=Mcm6 PE=1 SV=1	2
O88600	O88600	Heat shock 70 kDa protein 4	Hspa4	O88600	26	1.36991	0.45408	0.0256531	0.462373	0.004661	11.6577	16.0576	4.2517e+07	4.2507e+07	4.751e+07	5.3975e+07	2.6204e+07	3.4773e+07	3.6458e+07	3.8712e+07	25.3415	25.3412	25.5017	25.6858	24.6433	25.0515	25.1197	25.2063	28	28	26	44.3	44.3	41.7	94.055	0	323.31	1944800000	476	D3ZAN3	D3ZAN3		Ganab	D3ZAN3	17	17	17	tr|D3ZAN3|D3ZAN3_RAT Alpha glucosidase 2 alpha neutral subunit (Predicted) OS=Rattus norvegicus OX=10116 GN=Ganab PE=1 SV=1	1
P04646	P04646	60S ribosomal protein L35a	Rpl35a	P04646	4	1.35914	0.442698	0.0274809	0.431652	0.028327	16.2905	8.05152	1.6967e+08	1.9853e+08	2.2121e+08	2.5031e+08	1.6042e+08	1.6779e+08	1.3913e+08	1.5049e+08	27.3382	27.5648	27.7208	27.8991	27.2573	27.3221	27.0519	27.1651	4	4	4	27.3	27.3	27.3	12.554	0.00059312	7.5219	1749700000	83	D3ZTT7	D3ZTT7		Sun2	D3ZTT7	17	17	17	tr|D3ZTT7|D3ZTT7_RAT Sad1 and UNC84 domain-containing 2 OS=Rattus norvegicus OX=10116 GN=Sun2 PE=1 SV=1	1
O35821	O35821	Myb-binding protein 1A	Mybbp1a	O35821	24	1.35417	0.437409	0.0242507	0.449456	0.00920935	7.73869	17.4586	2.1997e+07	2.5061e+07	2.4782e+07	2.1618e+07	1.513e+07	1.5332e+07	2.1604e+07	1.6949e+07	24.3908	24.5789	24.5628	24.3657	23.8509	23.87	24.3648	24.0147	24	24	24	23.3	23.3	23.3	152.28	0	323.31	849890000	180	D3ZVQ0	D3ZVQ0	Ubiquitin carboxyl-terminal hydrolase	Usp5	D3ZVQ0	17	17	17	tr|D3ZVQ0|D3ZVQ0_RAT Ubiquitin carboxyl-terminal hydrolase OS=Rattus norvegicus OX=10116 GN=Usp5 PE=1 SV=1	1
G3V6P7	G3V6P7	Myosin-9	LOC100911597	G3V6P7	72	1.32231	0.40306	0.0415257	0.400922	0.0613247	15.6271	15.1034	1.5378e+08	1.943e+08	2.2685e+08	1.9033e+08	1.3271e+08	1.4028e+08	1.767e+08	1.2904e+08	27.1963	27.5337	27.7572	27.5039	26.9837	27.0637	27.3967	26.9432	88	88	72	44.8	44.8	36.3	226.41	0	323.31	18464000000	2430	D4A4J0	D4A4J0		Supt16h	D4A4J0	17	17	17	tr|D4A4J0|D4A4J0_RAT FACT complex subunit OS=Rattus norvegicus OX=10116 GN=Supt16h PE=1 SV=1	1
A0A0G2JUF9	A0A0G2JUF9		Nckap1l	A0A0G2JUF9	22	1.32104	0.401669	0.0189728	0.399107	0.0632735	12.5229	10.9092	1.1538e+08	1.2402e+08	9.48461e+07	1.2672e+08	8.1911e+07	9.6075e+07	7.6561e+07	9.4396e+07	26.7818	26.886	26.4991	26.9171	26.2876	26.5177	26.1901	26.4922	22	22	22	27.3	27.3	27.3	129.08	0	323.31	2415600000	331	D4A5A6	D4A5A6	DNA-directed RNA polymerase	Polr2a	D4A5A6	17	17	17	tr|D4A5A6|D4A5A6_RAT DNA-directed RNA polymerase subunit OS=Rattus norvegicus OX=10116 GN=Polr2a PE=1 SV=1	1
P62271	P62271	40S ribosomal protein S18	Rps18	P62271	12	1.31887	0.399305	0.0345903	0.407943	0.0537861	10.5958	16.5859	2.6934e+08	2.1348e+08	2.661e+08	2.3885e+08	1.8844e+08	1.5114e+08	2.2682e+08	1.8255e+08	28.0049	27.6695	27.9874	27.8315	27.4895	27.1713	27.757	27.4437	12	12	12	53.3	53.3	53.3	17.718	0	252.56	4777500000	311	E9PST5	E9PST5		Acin1	E9PST5	17	17	17	tr|E9PST5|E9PST5_RAT Apoptotic chromatin condensation inducer 1 OS=Rattus norvegicus OX=10116 GN=Acin1 PE=1 SV=1	1
A0A140TAI3	A0A140TAI3	Heterogeneous nuclear ribonucleoprotein C	Hnrnpc	A0A140TAI3	8	1.30955	0.389075	0.0308358	0.388515	0.0746482	14.0845	13.349	1.2684e+08	1.7098e+08	1.299e+08	1.4634e+08	1.2108e+08	9.9621e+07	9.4522e+07	1.2314e+08	26.9184	27.3493	26.9528	27.1247	26.8514	26.5699	26.4941	26.8757	8	8	8	26.6	26.6	26.6	32.322	0	48.172	4839500000	274	F1LN88	F1LN88	Aldehyde dehydrogenase, mitochondrial	Aldh2	F1LN88	17	17	17	tr|F1LN88|F1LN88_RAT Aldehyde dehydrogenase, mitochondrial OS=Rattus norvegicus OX=10116 GN=Aldh2 PE=1 SV=2	8
P82995	P82995	Heat shock protein HSP 90-alpha	Hsp90aa1	P82995	21	1.30465	0.383657	0.0204543	0.37663	0.0874095	13.254	6.70258	2.1385e+08	2.1169e+08	2.7496e+08	2.5784e+08	1.8164e+08	1.8641e+08	1.9813e+08	1.6838e+08	27.672	27.6574	28.0346	27.9419	27.4365	27.4739	27.5619	27.3271	36	23	21	43.9	28.6	26.6	84.814	0	323.31	6668900000	951	P10960	P10960	Sulfated glycoprotein 1	Psap	P10960	17	17	17	sp|P10960|SAP_RAT Prosaposin OS=Rattus norvegicus OX=10116 GN=Psap PE=1 SV=1	2
P83868	P83868	Prostaglandin E synthase 3	Ptges3	P83868	7	1.30431	0.383283	0.012173	0.378831	0.085046	12.1422	7.55734	1.4621e+08	1.3515e+08	1.7397e+08	1.3676e+08	1.2206e+08	1.1965e+08	1.0555e+08	1.0669e+08	27.1235	27.01	27.3743	27.0271	26.863	26.8342	26.6534	26.6688	7	7	7	41.9	41.9	41.9	18.721	0	75.54	1512600000	223	G3V661	G3V661		Baz1b	G3V661	17	17	17	tr|G3V661|G3V661_RAT Bromodomain adjacent to zinc finger domain protein 1B OS=Rattus norvegicus OX=10116 GN=Baz1b PE=1 SV=1	1
Q6IMY8	Q6IMY8		Hnrnpu	Q6IMY8	31	1.27824	0.354154	0.0318977	0.362086	0.103027	7.96945	14.8381	4.4603e+08	5.2169e+08	5.2858e+08	5.2909e+08	4.7569e+08	3.7778e+08	3.3532e+08	3.9573e+08	28.7326	28.9586	28.9775	28.9789	28.8254	28.493	28.321	28.5599	31	31	31	37.5	37.5	37.5	87.731	0	323.31	21069000000	1789	G3V6S2	G3V6S2	Aconitate hydratase	Aco1	G3V6S2	17	17	17	tr|G3V6S2|G3V6S2_RAT Citrate hydro-lyase OS=Rattus norvegicus OX=10116 GN=Aco1 PE=1 SV=1	4
D3ZTT7	D3ZTT7		Sun2	D3ZTT7	17	1.27449	0.349921	0.0125269	0.345562	0.120771	10.6423	5.67826	3.6156e+07	3.2658e+07	2.8071e+07	3.0777e+07	2.6372e+07	2.6168e+07	2.3886e+07	2.3741e+07	25.1077	24.9609	24.7426	24.8753	24.6525	24.6413	24.5097	24.5009	17	17	17	36.6	36.6	36.6	81.526	0	235.7	848800000	166	G3V8G5	G3V8G5	Golgi apparatus protein 1	Glg1	G3V8G5	17	17	17	tr|G3V8G5|G3V8G5_RAT Golgi apparatus protein 1 OS=Rattus norvegicus OX=10116 GN=Glg1 PE=1 SV=1	2
P05197	P05197	Elongation factor 2	Eef2	P05197	39	1.27108	0.346056	0.0389409	0.357032	0.108454	5.70878	16.0253	1.5639e+08	1.4008e+08	1.5213e+08	1.6007e+08	1.117e+08	1.4813e+08	1.0602e+08	1.1301e+08	27.2206	27.0617	27.1807	27.2541	26.7351	27.1423	26.6598	26.7519	40	40	39	52.6	52.6	51.4	95.283	0	323.31	8480400000	969	O08629	O08629	Transcription intermediary factor 1-beta	Trim28	O08629	17	17	17	sp|O08629|TIF1B_RAT Transcription intermediary factor 1-beta OS=Rattus norvegicus OX=10116 GN=Trim28 PE=1 SV=2	1
P62250	P62250	40S ribosomal protein S16	Rps16	P62250	7	1.26156	0.33521	0.00253255	0.334919	0.132199	6.82711	6.45713	1.6719e+08	1.7751e+08	1.9685e+08	1.8328e+08	1.5582e+08	1.3713e+08	1.4586e+08	1.3574e+08	27.3169	27.4033	27.5525	27.4495	27.2153	27.031	27.12	27.0163	7	7	7	43.8	43.8	43.8	16.445	0	37.183	3568100000	359	P48037	P48037	Annexin A6	Anxa6	P48037	17	17	17	sp|P48037|ANXA6_RAT Annexin A6 OS=Rattus norvegicus OX=10116 GN=Anxa6 PE=1 SV=2	2
F1LV13	F1LV13	Heterogeneous nuclear ribonucleoprotein M	Hnrnpm	F1LV13	21	1.2306	0.299367	0.0106782	0.300959	0.168665	6.74932	8.70491	1.1009e+08	1.0486e+08	9.3759e+07	1.0615e+08	8.87341e+07	9.1846e+07	7.5807e+07	8.0731e+07	26.7141	26.6439	26.4825	26.6615	26.403	26.4527	26.1758	26.2666	21	21	21	34.3	34.3	34.3	73.721	0	213.57	5899900000	532	P63039	P63039	60 kDa heat shock protein, mitochondrial	Hspd1	P63039	17	17	17	sp|P63039|CH60_RAT 60 kDa heat shock protein, mitochondrial OS=Rattus norvegicus OX=10116 GN=Hspd1 PE=1 SV=1	1
Q8VHF5	Q8VHF5	Citrate synthase, mitochondrial	Cs	Q8VHF5	12	1.2178	0.284272	0.043349	0.287999	0.182582	9.21985	12.3847	8.0548e+07	9.9682e+07	8.9547e+07	8.5101e+07	6.2618e+07	7.2954e+07	8.4557e+07	7.1281e+07	26.2633	26.5708	26.4161	26.3427	25.9001	26.1205	26.3334	26.087	12	12	12	24.2	24.2	24.2	51.866	0	64.567	3188100000	167	Q3MHS9	Q3MHS9		Cct6a	Q3MHS9	17	17	17	tr|Q3MHS9|Q3MHS9_RAT Chaperonin containing Tcp1, subunit 6A (Zeta 1) OS=Rattus norvegicus OX=10116 GN=Cct6a PE=1 SV=1	2
Q9Z1M9	Q9Z1M9	Structural maintenance of chromosomes protein 1A	Smc1a	Q9Z1M9	32	1.19264	0.254162	0.0397482	0.251243	0.222051	10.6484	7.64291	6.0175e+07	6.7064e+07	7.7766e+07	6.7416e+07	5.3962e+07	5.3302e+07	5.8492e+07	6.2662e+07	25.8427	25.999	26.2126	26.0066	25.6854	25.6677	25.8017	25.9011	32	32	32	25.1	25.1	25.1	143.2	0	199.43	2279300000	299	Q66HA8	Q66HA8	Heat shock protein 105 kDa	Hsph1	Q66HA8	19	17	17	sp|Q66HA8|HS105_RAT Heat shock protein 105 kDa OS=Rattus norvegicus OX=10116 GN=Hsph1 PE=1 SV=1	1
F1LNL2	F1LNL2		Smarca5	F1LNL2	24	1.18714	0.247484	0.0496332	0.245539	0.228175	10.7988	8.76851	4.4274e+07	4.9881e+07	5.5864e+07	4.5349e+07	3.7224e+07	4.3759e+07	4.4622e+07	3.8966e+07	25.4	25.572	25.7354	25.4346	25.1497	25.3831	25.4113	25.2157	24	24	24	24.6	24.6	24.6	116.65	0	217.83	1455700000	217	Q6AYI1	Q6AYI1		Ddx5	Q6AYI1	25	25	17	tr|Q6AYI1|Q6AYI1_RAT DEAD box protein 5 OS=Rattus norvegicus OX=10116 GN=Ddx5 PE=1 SV=1	1
D3ZMS1	D3ZMS1		Sf3b2	D3ZMS1	11	1.18222	0.241495	0.043838	0.246376	0.227277	5.50676	10.9878	5.2535e+07	5.4375e+07	5.9444e+07	5.3834e+07	4.5263e+07	5.3155e+07	4.0804e+07	4.7028e+07	25.6468	25.6964	25.825	25.682	25.4318	25.6637	25.2822	25.487	11	11	11	15.4	15.4	15.4	98.146	0	323.31	1420500000	177	Q6P747	Q6P747	Heterochromatin protein 1-binding protein 3	Hp1bp3	Q6P747	17	17	17	sp|Q6P747|HP1B3_RAT Heterochromatin protein 1-binding protein 3 OS=Rattus norvegicus OX=10116 GN=Hp1bp3 PE=1 SV=1	4
F1LM55	F1LM55		Ccar2	F1LM55	22	1.16984	0.226306	0.0190387	0.226597	0.248515	6.77209	7.09205	5.4447e+07	4.7635e+07	5.278e+07	4.7942e+07	4.4609e+07	3.9396e+07	4.6627e+07	4.2729e+07	25.6983	25.5055	25.6535	25.5148	25.4108	25.2315	25.4747	25.3487	22	22	22	35.7	35.7	35.7	102.79	0	194.92	1072400000	160	Q6Q0N1	Q6Q0N1	Cytosolic non-specific dipeptidase	Cndp2	Q6Q0N1	17	17	17	sp|Q6Q0N1|CNDP2_RAT Cytosolic non-specific dipeptidase OS=Rattus norvegicus OX=10116 GN=Cndp2 PE=1 SV=1	1
Q6NYB7	Q6NYB7	Ras-related protein Rab-1A	Rab1A	Q6NYB7	6	1.16243	0.217147	0.0398532	0.221083	0.254436	4.38226	9.80708	2.5467e+08	2.5089e+08	2.3353e+08	2.3554e+08	1.9535e+08	2.0813e+08	1.9582e+08	2.3914e+08	27.9241	27.9025	27.799	27.8114	27.5415	27.6329	27.545	27.8333	11	11	6	57.6	57.6	31.7	22.677	0	82.533	3772000000	321	Q80U96	Q80U96	Exportin-1	Xpo1	Q80U96	17	17	17	sp|Q80U96|XPO1_RAT Exportin-1 OS=Rattus norvegicus OX=10116 GN=Xpo1 PE=1 SV=1	1
Q62733	Q62733	Lamina-associated polypeptide 2, isoform beta	Tmpo	Q62733	16	1.12446	0.169236	0.0275042	0.169968	0.309324	4.91146	6.07383	7.1075e+07	7.9166e+07	7.8794e+07	7.7326e+07	6.9258e+07	7.0237e+07	6.1996e+07	7.096e+07	26.0828	26.2384	26.2316	26.2045	26.0455	26.0657	25.8857	26.0805	16	16	16	39.2	39.2	39.2	50.277	0	293.82	3540100000	280	Q9JIL3	Q9JIL3	Interleukin enhancer-binding factor 3	Ilf3	Q9JIL3	17	17	16	sp|Q9JIL3|ILF3_RAT Interleukin enhancer-binding factor 3 OS=Rattus norvegicus OX=10116 GN=Ilf3 PE=1 SV=2	5
G3V9C7	G3V9C7	Histone H2B	Hist1h2bk	G3V9C7	1	0.741843	-0.430814	0.0392754	-0.419	0.941759	9.43231	16.9808	2.6249e+10	2.7994e+10	2.9213e+10	2.3405e+10	4.0496e+10	2.789e+10	3.4709e+10	4.0953e+10	34.6115	34.7044	34.7659	34.4461	35.2371	34.699	35.0146	35.2533	13	13	1	72.2	72.2	8.7	13.89	0	323.31	409320000000	4803	F1LY19	F1LY19		Upf1	F1LY19	16	16	16	tr|F1LY19|F1LY19_RAT RCG38820 OS=Rattus norvegicus OX=10116 GN=Upf1 PE=1 SV=3	2
P84079	P84079	ADP-ribosylation factor 1	Arf1	P84079	4	0.737015	-0.440233	0.0360517	-0.446044	0.9708	17.6285	13.8751	8.2344e+07	9.4225e+07	7.0577e+07	6.3027e+07	1.0295e+08	1.1981e+08	8.591e+07	1.1218e+08	26.2952	26.4896	26.0727	25.9095	26.6174	26.8362	26.3563	26.7412	8	8	4	57.5	57.5	24.3	20.697	0	136.75	1788100000	444	D4A2P1	D4A2P1		Ccar1	D4A2P1	16	16	16	tr|D4A2P1|D4A2P1_RAT Cell division cycle and apoptosis regulator 1 OS=Rattus norvegicus OX=10116 GN=Ccar1 PE=1 SV=2	1
P48500	P48500	Triosephosphate isomerase	Tpi1	P48500	14	0.733835	-0.446472	0.0407445	-0.461301	0.987182	20.0284	10.81	4.8569e+08	5.8046e+08	4.2322e+08	3.6338e+08	6.8892e+08	5.3292e+08	6.4264e+08	6.6027e+08	28.8555	29.1126	28.6568	28.4369	29.3598	28.9893	29.2594	29.2985	14	14	14	74.7	74.7	74.7	26.849	0	323.31	11231000000	1068	D4A510	D4A510		Smarcc2	D4A510	21	21	16	tr|D4A510|D4A510_RAT SWI/SNF-related, matrix-associated, actin-dependent regulator of chromatin, subfamily c, member 2 OS=Rattus norvegicus OX=10116 GN=Smarcc2 PE=1 SV=3	1
D3ZUP5	D3ZUP5		Brk1	D3ZUP5	5	0.732795	-0.448518	0.0450658	-0.453778	0.979104	17.7487	14.9752	5.6722e+07	6.4429e+07	4.421e+07	6.7314e+07	6.2418e+07	8.491e+07	8.0605e+07	8.9584e+07	25.7574	25.9412	25.3979	26.0044	25.8955	26.3394	26.2644	26.4167	5	5	5	58.7	58.7	58.7	8.7608	0.00066313	10.206	594970000	58	D4A962	D4A962		Hnrnpul1	D4A962	16	16	16	tr|D4A962|D4A962_RAT Heterogeneous nuclear ribonucleoprotein U-like 1 OS=Rattus norvegicus OX=10116 GN=Hnrnpul1 PE=1 SV=1	1
P62804	P62804	Histone H4	Hist1h4b	P62804	12	0.696443	-0.521922	0.0203655	-0.509856	1.03932	10.2126	18.9599	1.7557e+10	1.4139e+10	1.7831e+10	1.7023e+10	2.1954e+10	1.9991e+10	2.3229e+10	3.0383e+10	34.0313	33.719	34.0537	33.9868	34.3538	34.2186	34.4352	34.8225	12	12	12	55.3	55.3	55.3	11.367	0	323.31	430920000000	7555	F1LS72	F1LS72		Uba2	F1LS72	16	16	16	tr|F1LS72|F1LS72_RAT SUMO-activating enzyme subunit 2 OS=Rattus norvegicus OX=10116 GN=Uba2 PE=1 SV=3	1
Q4KM31	Q4KM31	LIM domain-containing protein 2	Limd2	Q4KM31	2	0.686192	-0.543317	0.0179102	-0.544304	1.07631	16.8929	16.3482	7.2807e+07	6.5488e+07	5.1249e+07	5.3188e+07	1.0713e+08	8.422e+07	8.9995e+07	7.2393e+07	26.1176	25.9647	25.611	25.6646	26.6748	26.3277	26.4233	26.1093	3	2	2	25.8	20.3	20.3	14.236	0	57.744	490960000	100	F1M589	F1M589		Pml	F1M589	16	16	16	tr|F1M589|F1M589_RAT PML nuclear body scaffold OS=Rattus norvegicus OX=10116 GN=Pml PE=1 SV=3	1
P06686	P06686	Sodium/potassium-transporting ATPase subunit alpha-2	Atp1a2	P06686	6	0.656873	-0.606313	0.0423938	-0.643353	1.18267	29.0093	10.6784	1.6496e+07	8.6664e+06	1.2178e+07	9.9783e+06	1.71793e+07	2.0292e+07	1.5844e+07	1.8721e+07	23.9756	23.047	23.5378	23.2504	24.0342	24.2744	23.9174	24.1582	19	8	6	21.4	7.6	5.5	112.22	0.00072202	12.921	160880000	35	P48721	P48721	Stress-70 protein, mitochondrial	Hspa9	P48721	16	16	16	sp|P48721|GRP75_RAT Stress-70 protein, mitochondrial OS=Rattus norvegicus OX=10116 GN=Hspa9 PE=1 SV=3	2
P19944	P19944	60S acidic ribosomal protein P1	Rplp1	P19944	3	0.63166	-0.66278	0.031912	-0.639411	1.17844	13.6202	23.7481	1.0783e+08	1.0924e+08	8.1089e+07	9.3129e+07	1.4816e+08	1.7358e+08	1.0649e+08	1.9123e+08	26.6842	26.7029	26.273	26.4727	27.1426	27.371	26.6661	27.5107	3	3	3	74.6	74.6	74.6	11.498	0	323.31	3114700000	177	M0R9Q1	M0R9Q1		LOC100911677	M0R9Q1	16	16	16	tr|M0R9Q1|M0R9Q1_RAT RCG48334, isoform CRA_e OS=Rattus norvegicus OX=10116 GN=Rbm14 PE=1 SV=1	2
P19139	P19139	Casein kinase II subunit alpha	Csnk2a1	P19139	2	0.627099	-0.673236	0.0457867	-0.640236	1.17932	14.6863	28.6805	5.5228e+06	6.4699e+06	5.3662e+06	4.5104e+06	6.1952e+06	7.2243e+06	9.70529e+06	1.1749e+07	22.397	22.6253	22.3555	22.1048	22.5627	22.7844	23.2103	23.486	2	2	2	4.6	4.6	4.6	45.073	0	31.181	128520000	26	P04157	P04157	Receptor-type tyrosine-protein phosphatase C	Ptprc	P04157	16	16	16	sp|P04157|PTPRC_RAT Receptor-type tyrosine-protein phosphatase C OS=Rattus norvegicus OX=10116 GN=Ptprc PE=1 SV=2	5
G3V7U4	G3V7U4	Lamin-B1	Lmnb1	G3V7U4	27	0.61432	-0.702939	0.0137336	-0.684877	1.22726	8.63186	18.8839	9.2342e+07	1.0661e+08	1.1237e+08	9.8374e+07	1.2056e+08	1.7804e+08	1.7684e+08	1.9147e+08	26.4605	26.6678	26.7437	26.5518	26.8452	27.4076	27.3979	27.5125	30	27	27	42.2	39.2	39.2	66.686	0	323.31	9231000000	472	P04636	P04636	Malate dehydrogenase, mitochondrial	Mdh2	P04636	16	16	16	sp|P04636|MDHM_RAT Malate dehydrogenase, mitochondrial OS=Rattus norvegicus OX=10116 GN=Mdh2 PE=1 SV=2	1
P63102	P63102	14-3-3 protein zeta/delta	Ywhaz	P63102	11	0.569619	-0.81193	0.0138411	-0.799284	1.35011	17.7519	22.2926	3.1353e+08	3.3953e+08	3.6707e+08	2.3735e+08	6.5519e+08	3.751e+08	5.6886e+08	6.0843e+08	28.224	28.339	28.4515	27.8224	29.2873	28.4827	29.0835	29.1805	16	13	11	64.9	54.7	50.6	27.771	0	323.31	12553000000	980	P09811	P09811	Glycogen phosphorylase, liver form	Pygl	P09811	19	16	16	sp|P09811|PYGL_RAT Glycogen phosphorylase, liver form OS=Rattus norvegicus OX=10116 GN=Pygl PE=1 SV=5	1
F1LMV6	F1LMV6		Dsp	F1LMV6	32	0.54495	-0.875805	0.0258211	-0.932582	1.49325	35.5216	11.8525	5.8764e+07	4.1174e+07	3.0697e+07	2.762e+07	8.471e+07	6.4843e+07	6.8714e+07	7.2136e+07	25.8084	25.2952	24.8716	24.7192	26.336	25.9504	26.0341	26.1042	32	32	32	10.7	10.7	10.7	332.39	0	119.36	1566700000	297	Q62733	Q62733	Lamina-associated polypeptide 2, isoform beta	Tmpo	Q62733	16	16	16	sp|Q62733|LAP2_RAT Lamina-associated polypeptide 2, isoform beta OS=Rattus norvegicus OX=10116 GN=Tmpo PE=1 SV=3	1
D4AD75	D4AD75		Dpy19l1	D4AD75	4	0.538861	-0.892014	0.0447821	-0.844802	1.39899	24.6192	37.6364	2.492e+06	2.303e+06	2.6067e+06	3.8265e+06	3.5565e+06	3.6666e+06	5.996e+06	7.6178e+06	21.2489	21.1351	21.3138	21.8676	21.762	21.806	22.5156	22.8609	4	4	4	7.4	7.4	7.4	84.363	0.00059844	7.6305	69879000	26	Q62780	Q62780	Probable ATP-dependent RNA helicase DDX46	Ddx46	Q62780	16	16	16	sp|Q62780|DDX46_RAT Probable ATP-dependent RNA helicase DDX46 OS=Rattus norvegicus OX=10116 GN=Ddx46 PE=1 SV=1	1
Q6P9V6	Q6P9V6	Proteasome subunit alpha type	Psma5	Q6P9V6	9	0.534242	-0.904435	0.0232897	-0.872142	1.42834	20.2951	31.2404	3.6312e+07	2.8111e+07	3.2448e+07	4.5037e+07	9.34161e+07	4.2833e+07	6.4695e+07	6.4681e+07	25.1139	24.7446	24.9516	25.4246	26.4772	25.3522	25.9472	25.9468	9	9	9	43.6	43.6	43.6	26.411	0	36.622	736160000	74	Q66HC5	Q66HC5	Nuclear pore complex protein Nup93	Nup93	Q66HC5	16	16	16	sp|Q66HC5|NUP93_RAT Nuclear pore complex protein Nup93 OS=Rattus norvegicus OX=10116 GN=Nup93 PE=1 SV=1	1
P62850	P62850	40S ribosomal protein S24	Rps24	P62850	2	0.46977	-1.08997	0.0324288	-1.15365	1.73063	45.7104	31.2917	1.171e+07	8.0494e+06	5.5561e+06	4.0301e+06	1.21e+07	1.6658e+07	2.2105e+07	1.1605e+07	23.4812	22.9405	22.4056	21.9424	23.5285	23.9897	24.3979	23.4682	2	2	2	15	15	15	15.423	0.00051653	4.9447	54082000	42	Q6P502	Q6P502	T-complex protein 1 subunit gamma	Cct3	Q6P502	16	16	16	sp|Q6P502|TCPG_RAT T-complex protein 1 subunit gamma OS=Rattus norvegicus OX=10116 GN=Cct3 PE=1 SV=1	1
Q5XI73	Q5XI73	Rho GDP-dissociation inhibitor 1	Arhgdia	Q5XI73	12	0.438866	-1.18815	0.00975815	-1.20885	1.78991	37.1735	28.3234	3.4367e+08	2.11e+08	1.7668e+08	1.6137e+08	5.6602e+08	3.4703e+08	4.4342e+08	6.7768e+08	28.3564	27.6527	27.3966	27.2658	29.0763	28.3705	28.7241	29.336	12	12	12	70.6	70.6	70.6	23.407	0	323.31	7771200000	1013	Q9EPH8	Q9EPH8	Polyadenylate-binding protein 1	Pabpc1	Q9EPH8	16	16	16	sp|Q9EPH8|PABP1_RAT Polyadenylate-binding protein 1 OS=Rattus norvegicus OX=10116 GN=Pabpc1 PE=1 SV=1	8
Q6URK4-2	Q6URK4-2	Heterogeneous nuclear ribonucleoprotein A3	Hnrnpa3	Q6URK4-2	3	0.431248	-1.21341	0.0383861	-1.36058	1.95284	51.9873	16.9129	1.0796e+08	8.8014e+07	4.4439e+07	3.2886e+07	1.3657e+08	1.3556e+08	1.7209e+08	1.8952e+08	26.6859	26.3912	25.4053	24.971	27.0251	27.0144	27.3586	27.4978	12	3	3	33.3	3.9	3.9	37.086	0	35.46	2461400000	102	Q9WUL0	Q9WUL0	DNA topoisomerase 1	Top1	Q9WUL0	16	16	16	sp|Q9WUL0|TOP1_RAT DNA topoisomerase 1 OS=Rattus norvegicus OX=10116 GN=Top1 PE=1 SV=1	4
D4AAT4	D4AAT4		Snrpf	D4AAT4	3	0.421319	-1.24702	0.0254688	-1.32633	1.91605	48.0784	30.7891	9.63067e+06	1.2043e+07	2.1386e+07	2.8144e+07	3.0974e+07	3.173e+07	4.9132e+07	5.7166e+07	23.1992	23.5217	24.3502	24.7463	24.8846	24.9193	25.5502	25.7687	3	3	3	32.6	32.6	32.6	9.7251	0	35.552	206650000	25	A0A0G2JSH5	A0A0G2JSH5	Serum albumin	Alb	A0A0G2JSH5	21	15	15	tr|A0A0G2JSH5|A0A0G2JSH5_RAT Albumin OS=Rattus norvegicus OX=10116 GN=Alb PE=1 SV=1	2
D3ZUX5	D3ZUX5		Chchd3	D3ZUX5	4	0.418147	-1.25792	0.041148	-1.31293	1.90167	44.4378	37.396	2.0052e+07	6.8243e+06	1.4939e+07	2.3542e+07	4.6087e+07	3.4014e+07	2.1309e+07	5.4892e+07	24.2572	22.7022	23.8326	24.4887	25.4579	25.0196	24.345	25.7101	4	4	4	18.9	18.9	18.9	26.434	0.00063573	9.1386	301920000	29	P52873	P52873	Pyruvate carboxylase, mitochondrial	Pc	P52873	15	15	15	sp|P52873|PYC_RAT Pyruvate carboxylase, mitochondrial OS=Rattus norvegicus OX=10116 GN=Pc PE=1 SV=2	2
Q498U0	Q498U0	Uncharacterized protein C4orf3 homolog		Q498U0	1	0.374148	-1.41832	0.0254855	-1.41967	2.01628	42.5995	44.3448	5.40424e+06	7.6522e+06	2.4442e+06	4.6642e+06	1.2078e+07	2.1346e+07	6.9033e+06	1.3568e+07	22.3657	22.8674	21.2209	22.1532	23.5259	24.3475	22.7189	23.6937	1	1	1	21.5	21.5	21.5	7.3703	0.00052521	5.2233	27541000	13	P85970	P85970	Actin-related protein 2/3 complex subunit 2	Arpc2	P85970	15	15	15	sp|P85970|ARPC2_RAT Actin-related protein 2/3 complex subunit 2 OS=Rattus norvegicus OX=10116 GN=Arpc2 PE=1 SV=1	5
P68511	P68511	14-3-3 protein eta	Ywhah	P68511	14	0.365164	-1.45338	0.000638661	-1.44855	2.04729	22.3247	24.9617	3.8298e+08	2.4259e+08	2.8642e+08	2.4891e+08	1.0916e+09	7.1588e+08	6.8726e+08	6.8438e+08	28.5127	27.8539	28.0936	27.891	30.0238	29.4151	29.3563	29.3502	18	15	14	62.6	55.7	51.6	28.211	0	323.31	12111000000	862	P24155	P24155	Thimet oligopeptidase	Thop1	P24155	15	15	15	sp|P24155|THOP1_RAT Thimet oligopeptidase OS=Rattus norvegicus OX=10116 GN=Thop1 PE=1 SV=4	2
Q6P9V9	Q6P9V9	Tubulin alpha-1B chain	Tuba1b	Q6P9V9	0	0.344858	-1.53593	0.0411736	-1.60276	2.21289	52.2954	44.8287	9.4489e+07	1.1623e+08	3.5149e+07	1.6453e+08	1.3033e+08	2.8581e+08	4.5506e+08	3.1885e+08	26.4936	26.7924	25.067	27.2938	26.9576	28.0905	28.7615	28.2483	22	2	0	61.2	6	0	50.151	0	131.76	5703900000	392	Q75WE7	Q75WE7	von Willebrand factor A domain-containing protein 5A	Vwa5a	Q75WE7	15	15	15	sp|Q75WE7|VWA5A_RAT von Willebrand factor A domain-containing protein 5A OS=Rattus norvegicus OX=10116 GN=Vwa5a PE=2 SV=1	2
P27139	P27139	Carbonic anhydrase 2	Ca2	P27139	8	0.330426	-1.5976	0.00369775	-1.64551	2.25879	30.2641	9.08835	6.3095e+07	5.6283e+07	8.2515e+07	3.8502e+07	1.6241e+08	1.7808e+08	1.8471e+08	2.0233e+08	25.911	25.7462	26.2982	25.1984	27.2751	27.4079	27.4607	27.5921	8	8	8	36.9	36.9	36.9	29.113	0	53.069	1898700000	103	A1A5S1	A1A5S1	Pre-mRNA-processing factor 6	Prpf6	A1A5S1	15	15	15	sp|A1A5S1|PRP6_RAT Pre-mRNA-processing factor 6 OS=Rattus norvegicus OX=10116 GN=Prpf6 PE=1 SV=1	1
Q6VBQ5	Q6VBQ5	Myeloid-associated differentiation marker	Myadm	Q6VBQ5	1	0.303633	-1.7196	0.0290712	-2.05001	2.69314	96.6961	31.3757	2.05558e+06	1.2197e+07	2.92513e+06	2.7686e+06	1.9717e+07	1.8803e+07	1.8436e+07	8.7361e+06	20.9711	23.54	21.4801	21.4007	24.2329	24.1645	24.136	23.0586	1	1	1	5.3	5.3	5.3	35.148	0	41.721	63170000	8	F1LNF1	F1LNF1	Heterogeneous nuclear ribonucleoproteins A2/B1	Hnrnpa2b1	F1LNF1	16	16	15	tr|F1LNF1|F1LNF1_RAT Heterogeneous nuclear ribonucleoproteins A2/B1 OS=Rattus norvegicus OX=10116 GN=Hnrnpa2b1 PE=1 SV=1	6
P21913	P21913	Succinate dehydrogenase [ubiquinone] iron-sulfur subunit, mitochondrial	Sdhb	P21913	8	0.298395	-1.7447	0.0101785	-1.69359	2.31041	42.8199	53.8883	4.8851e+07	1.9638e+07	2.5713e+07	2.6023e+07	7.6437e+07	5.6815e+07	9.0133e+07	1.7952e+08	25.5419	24.2271	24.616	24.6333	26.1878	25.7598	26.4256	27.4196	8	8	8	23	23	23	31.83	0.00075075	14.438	667650000	61	B5DFC8	B5DFC8	Eukaryotic translation initiation factor 3 subunit C	Eif3c	B5DFC8	15	15	15	sp|B5DFC8|EIF3C_RAT Eukaryotic translation initiation factor 3 subunit C OS=Rattus norvegicus OX=10116 GN=Eif3c PE=1 SV=1	1
A1L1K5	A1L1K5		Cep85	A1L1K5	1	0.279474	-1.83921	0.0195429	-1.84711	2.47527	54.3286	61.5692	3.755e+07	2.8964e+07	1.5655e+07	1.0002e+07	1.5712e+08	6.1891e+07	6.6989e+07	4.3802e+07	25.1623	24.7878	23.9001	23.2538	27.2273	25.8832	25.9974	25.3845	1	1	1	1.8	1.8	1.8	74.078	0.0014402	3.9888	238810000	26	D3ZGL1	D3ZGL1		Arhgap25	D3ZGL1	16	16	15	tr|D3ZGL1|D3ZGL1_RAT Rho GTPase-activating protein 25 OS=Rattus norvegicus OX=10116 GN=Arhgap25 PE=1 SV=1	1
Q9JK64	Q9JK64	Multidrug resistance protein 1	Abcb1a	Q9JK64	7	0.251234	-1.9929	0.0376872	-2.18638	2.83957	65.3158	63.1652	2.9827e+06	2.8079e+06	410980	1.33e+06	1.45894e+07	5.1777e+06	4.8671e+06	5.3442e+06	21.5082	21.4211	18.6487	20.343	23.7984	22.3039	22.2146	22.3495	11	11	7	12	12	8.5	140.33	0	57.821	123290000	32	Q8K1P7	Q8K1P7	Transcription activator BRG1	Smarca4	Q8K1P7	20	20	15	sp|Q8K1P7|SMCA4_RAT Transcription activator BRG1 OS=Rattus norvegicus OX=10116 GN=Smarca4 PE=1 SV=1	2
Q6IG01	Q6IG01	Keratin, type II cytoskeletal 1b	Krt77	Q6IG01	1	0.249805	-2.00113	0.0347432	-2.33297	2.99698	102.493	61.2518	9.2233e+07	2.5541e+07	1.9871e+07	9.2058e+06	1.1082e+08	1.3262e+08	6.8473e+07	2.7595e+08	26.4588	24.6063	24.2442	23.1341	26.7236	26.9827	26.029	28.0398	8	1	1	9.2	1.7	1.7	57.254	0.001824	3.4732	485650000	33	G3V8A5	G3V8A5		Vps35	G3V8A5	15	15	15	tr|G3V8A5|G3V8A5_RAT Vacuolar protein sorting-associated protein 35 OS=Rattus norvegicus OX=10116 GN=Vps35 PE=1 SV=1	1
D3ZAS1	D3ZAS1		RGD1562399	D3ZAS1	1	0.239437	-2.06228	0.00101737	-2.1067	2.75401	34.2048	19.6845	1.1648e+06	2.7002e+06	2.0893e+06	1.6629e+06	5.9061e+06	8.10727e+06	9.72031e+06	8.0793e+06	20.1517	21.3646	20.9946	20.6653	22.4938	22.9508	23.2126	22.9458	6	1	1	23.7	4.5	4.5	30.871	0.0021331	2.8448	50393000	47	P04764	P04764	Alpha-enolase	Eno1	P04764	18	18	15	sp|P04764|ENOA_RAT Alpha-enolase OS=Rattus norvegicus OX=10116 GN=Eno1 PE=1 SV=4	3
P14604	P14604	Enoyl-CoA hydratase, mitochondrial	Echs1	P14604	7	0.237385	-2.0747	0.00471626	-2.18181	2.83467	47.7351	19.7425	1.2717e+07	5.6701e+06	6.5697e+06	1.5745e+07	4.3332e+07	5.0343e+07	3.0919e+07	4.6865e+07	23.6003	22.4349	22.6474	23.9084	25.3689	25.5853	24.882	25.482	7	7	7	40.3	40.3	40.3	31.516	0	66.709	348040000	80	P62630	P62630	Elongation factor 1-alpha 1	Eef1a1	P62630	15	15	15	sp|P62630|EF1A1_RAT Elongation factor 1-alpha 1 OS=Rattus norvegicus OX=10116 GN=Eef1a1 PE=2 SV=1	4
Q5EBB0	Q5EBB0		LOC298795	Q5EBB0	1	0.162923	-2.61774	5.61953e-05	-2.62154	3.30685	27.0143	25.249	2.4329e+08	1.8952e+08	1.4179e+08	1.4169e+08	7.994e+08	1.0787e+09	1.0476e+09	1.4708e+09	27.8581	27.4978	27.0792	27.0782	29.5743	30.0066	29.9644	30.454	4	1	1	13.3	3.2	3.2	27.916	0.0017406	3.0573	4957100000	49	O35142	O35142	Coatomer subunit beta	Copb2	O35142	15	15	15	sp|O35142|COPB2_RAT Coatomer subunit beta OS=Rattus norvegicus OX=10116 GN=Copb2 PE=1 SV=3	2
D3ZWE0	D3ZWE0	Histone H2A	Hist2h2ab	D3ZWE0	1	0.124598	-3.00465	0.0306764	-2.85827	3.56106	77.9725	102.239	2.4253e+08	1.0896e+08	4.4277e+07	3.8994e+08	6.4645e+08	3.5729e+08	1.3996e+09	3.9026e+09	27.8536	26.6992	25.4001	28.5387	29.268	28.4125	30.3824	31.8618	5	2	1	57.7	23.1	5.4	13.999	0	184.06	11466000000	145	O55096	O55096	Dipeptidyl peptidase 3	Dpp3	O55096	15	15	15	sp|O55096|DPP3_RAT Dipeptidyl peptidase 3 OS=Rattus norvegicus OX=10116 GN=Dpp3 PE=1 SV=2	1
P63039	P63039	60 kDa heat shock protein, mitochondrial	Hspd1	P63039	17	1.60731		0.0504847	0.736595	0.299122	10.6392	31.1047	2.1085e+08	1.6794e+08	1.7891e+08	2.0365e+08	7.3541e+07	1.5545e+08	1.0426e+08	1.4043e+08	27.6516	27.3234	27.4147	27.6015	26.132	27.2119	26.6356	27.0653	17	17	17	38.6	38.6	38.6	60.955	0	323.31	7064100000	411	P07153	P07153	Dolichyl-diphosphooligosaccharide--protein glycosyltransferase subunit 1	Rpn1	P07153	15	15	15	sp|P07153|RPN1_RAT Dolichyl-diphosphooligosaccharide--protein glycosyltransferase subunit 1 OS=Rattus norvegicus OX=10116 GN=Rpn1 PE=2 SV=1	2
P23358	P23358	60S ribosomal protein L12	Rpl12	P23358	5	2.58572		0.0505074	1.36105	0.969658	49.8387	42.9632	6.0687e+07	4.8766e+07	1.4233e+08	1.3027e+08	3.5603e+07	1.5016e+07	4.7405e+07	4.9731e+07	25.8549	25.5394	27.0847	26.9569	25.0855	23.84	25.4985	25.5676	5	5	5	38.2	38.2	38.2	17.845	0	221.68	1008300000	306	P07335	P07335	Creatine kinase B-type	Ckb	P07335	15	15	15	sp|P07335|KCRB_RAT Creatine kinase B-type OS=Rattus norvegicus OX=10116 GN=Ckb PE=1 SV=2	1
A0A0G2JVH4	A0A0G2JVH4	MICOS complex subunit Mic60	Immt	A0A0G2JVH4	17	1.65137		0.0510093	0.768554	0.333439	20.5655	35.3165	3.9798e+07	5.0417e+07	5.3859e+07	6.6008e+07	1.9965e+07	2.6894e+07	3.4099e+07	4.6259e+07	25.2462	25.5874	25.6827	25.9761	24.251	24.6808	25.0232	25.4632	17	17	17	23.6	23.6	23.6	86.229	0	154.65	967170000	143	P29314	P29314	40S ribosomal protein S9	Rps9	P29314	15	15	15	sp|P29314|RS9_RAT 40S ribosomal protein S9 OS=Rattus norvegicus OX=10116 GN=Rps9 PE=1 SV=4	4
D3ZZ38	D3ZZ38	Sorting nexin	Snx18	D3ZZ38	7	1.64791		0.0517878	0.761244	0.325589	20.5222	34.1214	3.3401e+07	2.9809e+07	2.7268e+07	2.0001e+07	2.40928e+07	1.5523e+07	1.7195e+07	1.0231e+07	24.9934	24.8292	24.7007	24.2536	24.5221	23.8879	24.0355	23.2864	7	7	7	13.8	13.8	13.8	67.866	0	87.92	450730000	68	P62282	P62282	40S ribosomal protein S11	Rps11	P62282	15	15	15	sp|P62282|RS11_RAT 40S ribosomal protein S11 OS=Rattus norvegicus OX=10116 GN=Rps11 PE=1 SV=3	1
P84817	P84817	Mitochondrial fission 1 protein	Fis1	P84817	6	1.31704		0.0518866	0.402473	0.0596591	13.9209	17.0162	5.1044e+07	6.3862e+07	6.6022e+07	7.1926e+07	4.6621e+07	3.7632e+07	5.7174e+07	5.0559e+07	25.6052	25.9285	25.9764	26.1	25.4745	25.1655	25.7689	25.5915	6	6	6	42.1	42.1	42.1	16.994	0	145.18	734050000	116	Q04931	Q04931	FACT complex subunit SSRP1	Ssrp1	Q04931	15	15	15	sp|Q04931|SSRP1_RAT FACT complex subunit SSRP1 OS=Rattus norvegicus OX=10116 GN=Ssrp1 PE=1 SV=2	1
F1M981	F1M981	Phosphatidylinositol 3,4,5-trisphosphate 5-phosphatase 1	Inpp5d	F1M981	30	1.2348		0.0526326	0.30197	0.16758	13.7549	11.5085	5.3619e+07	4.1555e+07	4.1797e+07	4.0883e+07	3.1168e+07	3.6068e+07	3.5514e+07	4.1285e+07	25.6762	25.3085	25.3169	25.285	24.8936	25.1042	25.0819	25.2991	30	30	30	27.1	27.1	27.1	133.6	0	279.54	1559000000	234	Q07936	Q07936	Annexin A2	Anxa2	Q07936	15	15	15	sp|Q07936|ANXA2_RAT Annexin A2 OS=Rattus norvegicus OX=10116 GN=Anxa2 PE=1 SV=2	2
P27952	P27952	40S ribosomal protein S2	Rps2	P27952	6	2.42485		0.052855	1.49254	1.11085	5.99095	56.4024	7.6866e+07	7.3591e+07	6.6903e+07	7.013e+07	4.181e+07	4.5572e+07	2.0152e+07	1.1026e+07	26.1958	26.133	25.9956	26.0635	25.3173	25.4416	24.2644	23.3944	11	11	6	39.9	39.9	20.8	31.231	0	25.042	2840800000	127	Q499N5	Q499N5	Acyl-CoA synthetase family member 2, mitochondrial	Acsf2	Q499N5	15	15	15	sp|Q499N5|ACSF2_RAT Medium-chain acyl-CoA ligase ACSF2, mitochondrial OS=Rattus norvegicus OX=10116 GN=Acsf2 PE=2 SV=1	1
P67779	P67779	Prohibitin	Phb	P67779	13	1.50098		0.0531383	0.617431	0.171163	13.977	26.1161	5.5707e+07	6.7867e+07	7.3883e+07	7.7699e+07	4.8612e+07	5.7952e+07	4.7431e+07	2.9322e+07	25.7314	26.0162	26.1387	26.2114	25.5348	25.7884	25.4993	24.8055	13	13	13	66.5	66.5	66.5	29.82	0	29.443	1517700000	98	Q4FZT9	Q4FZT9	26S proteasome non-ATPase regulatory subunit 2	Psmd2	Q4FZT9	15	15	15	sp|Q4FZT9|PSMD2_RAT 26S proteasome non-ATPase regulatory subunit 2 OS=Rattus norvegicus OX=10116 GN=Psmd2 PE=1 SV=1	1
A0A0G2JZF0	A0A0G2JZF0		Sec24c	A0A0G2JZF0	9	2.22403		0.0544019	1.36162	0.970274	14.4008	65.8556	1.2264e+07	1.0979e+07	8.651e+06	1.0158e+07	2.0102e+06	9.1768e+06	3.4196e+06	4.3014e+06	23.5479	23.3882	23.0444	23.2761	20.9389	23.1296	21.7054	22.0364	9	9	9	13	13	13	114.7	0	48.448	134640000	27	Q4QQS7	Q4QQS7		Umps	Q4QQS7	15	15	15	tr|Q4QQS7|Q4QQS7_RAT OMPdecase OS=Rattus norvegicus OX=10116 GN=Umps PE=1 SV=1	1
Q66H80	Q66H80	Coatomer subunit delta	Arcn1	Q66H80	10	2.06303		0.0550959	1.02256	0.606191	37.9013	36.3723	9.7306e+06	1.8311e+07	2.6064e+07	2.4778e+07	7.94004e+06	5.6857e+06	1.0972e+07	1.3639e+07	23.2141	24.1262	24.6356	24.5626	22.9207	22.4389	23.3873	23.7012	10	10	10	14.3	14.3	14.3	57.199	0	74.262	728820000	69	Q6P9V7	Q6P9V7	Proteasome activator complex subunit 1	Psme1	Q6P9V7	15	15	15	tr|Q6P9V7|Q6P9V7_RAT Proteasome (Prosome, macropain) activator subunit 1 OS=Rattus norvegicus OX=10116 GN=Psme1 PE=1 SV=1	3
D3ZN95	D3ZN95		Hcfc1	D3ZN95	23	0.764004		0.0551039	-0.403459	0.925071	19.7087	10.0277	9.37271e+07	1.203e+08	1.0667e+08	1.4763e+08	1.7366e+08	1.4617e+08	1.3784e+08	1.5532e+08	26.482	26.8421	26.6686	27.1374	27.3717	27.1231	27.0384	27.2107	23	23	23	14.5	14.5	14.5	209.15	0	94.745	1647500000	160	Q7TPB1	Q7TPB1	T-complex protein 1 subunit delta	Cct4	Q7TPB1	15	15	15	sp|Q7TPB1|TCPD_RAT T-complex protein 1 subunit delta OS=Rattus norvegicus OX=10116 GN=Cct4 PE=2 SV=3	1
Q6P9V7	Q6P9V7	Proteasome activator complex subunit 1	Psme1	Q6P9V7	15	2.05509		0.0551666	0.938338	0.515754	46.335	11.0392	9.7517e+07	6.9279e+07	1.1448e+08	1.9846e+08	5.004e+07	6.3644e+07	6.3251e+07	5.6503e+07	26.5392	26.0459	26.7705	27.5643	25.5766	25.9235	25.9146	25.7518	15	15	15	61.8	61.8	61.8	28.635	0	323.31	5923700000	372	Q63081	Q63081	Protein disulfide-isomerase A6	Pdia6	Q63081	14	14	14	sp|Q63081|PDIA6_RAT Protein disulfide-isomerase A6 OS=Rattus norvegicus OX=10116 GN=Pdia6 PE=1 SV=2	2
P07943	P07943	Aldose reductase	Akr1b1	P07943	12	1.18815		0.0555174	0.25588	0.217072	4.47371	12.64	2.5264e+08	2.7635e+08	2.6439e+08	2.5137e+08	2.1897e+08	2.591e+08	2.0482e+08	1.9642e+08	27.9125	28.0419	27.9781	27.9052	27.7062	27.9489	27.6098	27.5494	13	13	12	55.7	55.7	53.2	35.797	0	323.31	9785800000	346	Q5XI32	Q5XI32	F-actin-capping protein subunit beta	Capzb	Q5XI32	14	14	14	sp|Q5XI32|CAPZB_RAT F-actin-capping protein subunit beta OS=Rattus norvegicus OX=10116 GN=Capzb PE=1 SV=1	2
B2RZD6	B2RZD6		Ndufa4	B2RZD6	6	1.60606		0.0555467	0.646773	0.202671	33.0545	17.9083	1.4031e+08	1.6263e+08	1.9181e+08	2.8705e+08	1.3256e+08	1.4708e+08	1.0521e+08	1.0193e+08	27.064	27.277	27.5151	28.0967	26.9821	27.132	26.6487	26.603	6	6	6	56.1	56.1	56.1	9.3267	0	87.12	1697000000	206	D3ZJH9	D3ZJH9	Malic enzyme	Me2	D3ZJH9	14	14	14	tr|D3ZJH9|D3ZJH9_RAT Malic enzyme OS=Rattus norvegicus OX=10116 GN=Me2 PE=1 SV=1	4
P62828	P62828	GTP-binding nuclear protein Ran	Ran	P62828	11	1.32986		0.0559971	0.39356	0.0692304	19.7717	5.88672	3.1406e+08	2.9768e+08	4.534e+08	3.4946e+08	2.668e+08	2.4388e+08	2.7998e+08	2.7306e+08	28.2265	28.1492	28.7562	28.3806	27.9912	27.8616	28.0607	28.0246	11	11	11	45.4	45.4	45.4	24.423	0	175.59	6793200000	680	B5DEZ4	B5DEZ4		Tcerg1	B5DEZ4	14	14	14	tr|B5DEZ4|B5DEZ4_RAT Tcerg1 protein OS=Rattus norvegicus OX=10116 GN=Tcerg1 PE=1 SV=1	2
P62870	P62870	Transcription elongation factor B polypeptide 2	Tceb2	P62870	8	1.60649		0.0569714	0.723084	0.284613	22.7594	34.9865	5.0283e+07	5.8205e+07	8.3963e+07	6.14e+07	5.6966e+07	4.4093e+07	2.9886e+07	2.7071e+07	25.5836	25.7946	26.3232	25.8717	25.7636	25.394	24.833	24.6902	8	8	8	56.8	56.8	56.8	13.17	0	127.29	878720000	79	D3Z898	D3Z898		Samhd1	D3Z898	14	14	14	tr|D3Z898|D3Z898_RAT Deoxynucleoside triphosphate triphosphohydrolase SAMHD1 OS=Rattus norvegicus OX=10116 GN=Samhd1 PE=1 SV=3	2
B2GV01	B2GV01		Mta2	B2GV01	13	1.77333		0.0570501	0.787149	0.353407	34.1748	23.8798	2.6015e+07	4.4649e+07	4.7351e+07	6.398e+07	1.937e+07	2.1481e+07	3.0217e+07	3.1561e+07	24.6328	25.4121	25.4969	25.9311	24.2073	24.3566	24.8489	24.9116	14	14	13	25.7	25.7	24.7	74.959	0	98.178	1000500000	82	D3Z941	D3Z941		Mars	D3Z941	14	14	14	tr|D3Z941|D3Z941_RAT Methionine--tRNA ligase, cytoplasmic OS=Rattus norvegicus OX=10116 GN=Mars PE=1 SV=1	1
Q5SGE0	Q5SGE0	Leucine-rich PPR motif-containing protein, mitochondrial	Lrpprc	Q5SGE0	24	2.66358		0.0574045	1.44513	1.05995	57.9474	53.0013	8.4329e+06	1.0289e+07	1.581e+07	2.8738e+07	2.1193e+06	7.133e+06	4.9855e+06	9.51591e+06	23.0076	23.2946	23.9143	24.7765	21.0152	22.7661	22.2493	23.1819	24	24	24	21.6	21.6	21.6	156.65	0	73.568	409080000	78	D3ZAS8	D3ZAS8		Sart3	D3ZAS8	14	14	14	tr|D3ZAS8|D3ZAS8_RAT Spliceosome-associated factor 3, U4/U6 recycling protein OS=Rattus norvegicus OX=10116 GN=Sart3 PE=1 SV=1	1
E9PTG8	E9PTG8	Serine/threonine-protein kinase 10	Stk10	E9PTG8	10	6.00408		0.0575546	2.15701	1.82437	82.383	32.5159	2.1076e+06	6.6469e+06	1.2833e+07	2.3604e+07	1.3048e+06	2.0643e+06	1.4961e+06	2.6616e+06	21.0072	22.6642	23.6134	24.4925	20.3154	20.9772	20.5128	21.3439	11	11	10	13.9	13.9	12.9	111.88	0	50.794	213920000	31	D4A4Z9	D4A4Z9		Ktn1	D4A4Z9	14	14	14	tr|D4A4Z9|D4A4Z9_RAT Kinectin 1 OS=Rattus norvegicus OX=10116 GN=Ktn1 PE=1 SV=2	1
P97608	P97608	5-oxoprolinase	Oplah	P97608	18	3.19857		0.057741	1.93195	1.5827	38.7421	66.0809	2.0182e+07	2.2402e+07	7.9382e+06	2.343e+07	9.784e+06	1.2154e+06	4.2245e+06	7.8965e+06	24.2666	24.4171	22.9204	24.4819	23.222	20.213	22.0103	22.9128	18	18	18	16.9	16.9	16.9	137.72	0	57.209	273970000	67	D4AC23	D4AC23		Cct7	D4AC23	14	14	14	tr|D4AC23|D4AC23_RAT T-complex protein 1 subunit eta OS=Rattus norvegicus OX=10116 GN=Cct7 PE=1 SV=1	1
P09895	P09895	60S ribosomal protein L5	Rpl5	P09895	7	3.34869		0.0579642	2.08764	1.74988	22.2863	57.6547	8.2431e+07	5.4334e+07	6.1116e+07	8.6765e+07	2.5905e+07	3.2185e+07	2.3141e+07	3.77114e+06	26.2967	25.6954	25.865	26.3706	24.6267	24.9399	24.4639	21.8466	7	7	7	26.3	26.3	26.3	34.458	0	76.102	1617600000	87	D4ACB8	D4ACB8		Cct8	D4ACB8	14	14	14	tr|D4ACB8|D4ACB8_RAT CCT-theta OS=Rattus norvegicus OX=10116 GN=Cct8 PE=1 SV=1	1
D3ZIV3	D3ZIV3		Mad1l1	D3ZIV3	8	0.761577		0.0588477	-0.379753	0.899615	10.8368	19.6568	9.6101e+06	8.95009e+06	1.1487e+07	9.80691e+06	1.2627e+07	1.6802e+07	1.1938e+07	1.0964e+07	23.1961	23.0935	23.4535	23.2254	23.59	24.0021	23.5091	23.3863	8	8	8	12.3	12.3	12.3	83.328	0	38.596	150010000	29	F1LN03	F1LN03	Lysophosphatidylcholine acyltransferase 2	Lpcat2	F1LN03	14	14	14	tr|F1LN03|F1LN03_RAT Lysophosphatidylcholine acyltransferase 2 OS=Rattus norvegicus OX=10116 GN=Lpcat2 PE=1 SV=1	2
E9PST5	E9PST5		Acin1	E9PST5	17	2.72891		0.0591069	1.25471	0.85548	73.8589	28.9227	1.0569e+07	1.302e+07	1.3918e+07	4.1566e+07	5.525e+06	1.0224e+07	6.0945e+06	7.1325e+06	23.3333	23.6342	23.7304	25.3089	22.3975	23.2855	22.5391	22.766	17	17	17	14.3	14.3	14.3	151.04	0	177.64	473260000	98	P00507	P00507	Aspartate aminotransferase, mitochondrial	Got2	P00507	14	14	14	sp|P00507|AATM_RAT Aspartate aminotransferase, mitochondrial OS=Rattus norvegicus OX=10116 GN=Got2 PE=1 SV=2	1
P12075	P12075	Cytochrome c oxidase subunit 5B, mitochondrial	Cox5b	P12075	4	2.26622		0.0594053	1.23008	0.829022	45.4689	47.4893	5.7737e+07	5.5511e+07	9.361e+07	1.3954e+08	3.7782e+07	5.961e+07	4.0184e+07	1.5277e+07	25.783	25.7263	26.4802	27.0561	25.1712	25.8291	25.2601	23.8649	4	4	4	30.2	30.2	30.2	13.915	0.00076864	15.524	497590000	50	P06685	P06685	Sodium/potassium-transporting ATPase subunit alpha-1	Atp1a1	P06685	25	25	14	sp|P06685|AT1A1_RAT Sodium/potassium-transporting ATPase subunit alpha-1 OS=Rattus norvegicus OX=10116 GN=Atp1a1 PE=1 SV=1	3
Q499N5	Q499N5	Acyl-CoA synthetase family member 2, mitochondrial	Acsf2	Q499N5	15	1.36227		0.0600647	0.431281	0.0287253	21.3928	13.0748	1.0675e+08	8.2866e+07	6.4252e+07	7.7715e+07	5.2208e+07	6.5752e+07	6.921e+07	5.6235e+07	26.6697	26.3043	25.9372	26.2117	25.6378	25.9705	26.0445	25.745	15	15	15	30.6	30.6	30.6	67.886	0	278.8	2603100000	245	P07150	P07150	Annexin A1	Anxa1	P07150	14	14	14	sp|P07150|ANXA1_RAT Annexin A1 OS=Rattus norvegicus OX=10116 GN=Anxa1 PE=1 SV=2	1
P31399	P31399	ATP synthase subunit d, mitochondrial	Atp5h	P31399	7	1.94941		0.0607089	1.06859	0.655617	24.7117	48.6272	9.8919e+07	1.602e+08	1.5987e+08	1.8759e+08	1.1198e+08	5.0978e+07	1.0858e+08	3.9622e+07	26.5597	27.2553	27.2523	27.483	26.7387	25.6034	26.6942	25.2398	7	7	7	44.7	44.7	44.7	18.763	0	147.72	1479200000	147	P10860	P10860	Glutamate dehydrogenase 1, mitochondrial	Glud1	P10860	14	14	14	sp|P10860|DHE3_RAT Glutamate dehydrogenase 1, mitochondrial OS=Rattus norvegicus OX=10116 GN=Glud1 PE=1 SV=2	1
A0A0G2JSH5	A0A0G2JSH5	Serum albumin	Alb	A0A0G2JSH5	15	0.201061		0.0612014	-3.01393	3.7282	132.862	59.8058	8.1999e+06	2.0635e+08	5.2059e+07	1.3351e+07	5.5418e+08	3.6574e+08	4.1263e+08	5.9864e+07	22.9672	27.6205	25.6336	23.6704	29.0458	28.4462	28.6203	25.8352	21	15	15	35.5	30.8	30.8	68.758	0	226.63	5932200000	118	P11507-2	P11507-2	Sarcoplasmic/endoplasmic reticulum calcium ATPase 2	Atp2a2	P11507-2	19	19	14	sp|P11507-2|AT2A2_RAT Isoform 2 of Sarcoplasmic/endoplasmic reticulum calcium ATPase 2 OS=Rattus norvegicus OX=10116 GN=Atp2a2	3
B1H227	B1H227		Rcc1	B1H227	6	1.56292		0.0612323	0.645477	0.201279	25.6168	25.1942	2.6716e+07	3.0944e+07	1.9349e+07	3.6625e+07	2.1428e+07	2.1809e+07	1.1955e+07	1.7514e+07	24.6712	24.8832	24.2058	25.1263	24.353	24.3784	23.5111	24.062	6	6	6	19.2	19.2	19.2	45.111	0	38.192	776480000	46	P15178	P15178	Aspartate--tRNA ligase, cytoplasmic	Dars	P15178	14	14	14	sp|P15178|SYDC_RAT Aspartate--tRNA ligase, cytoplasmic OS=Rattus norvegicus OX=10116 GN=Dars1 PE=1 SV=1	1
A0A0G2JSH9	A0A0G2JSH9	Peroxiredoxin-2	Prdx2	A0A0G2JSH9	12	0.777793		0.0619872	-0.362607	0.881205	14.7541	14.8727	1.404e+08	1.5964e+08	1.1137e+08	1.4864e+08	1.9174e+08	1.4484e+08	1.7591e+08	2.0756e+08	27.065	27.2502	26.7308	27.1472	27.5146	27.1099	27.3903	27.629	12	12	12	73.2	73.2	73.2	21.797	0	125.2	2658000000	338	P20717	P20717	Protein-arginine deiminase type-2	Padi2	P20717	14	14	14	sp|P20717|PADI2_RAT Protein-arginine deiminase type-2 OS=Rattus norvegicus OX=10116 GN=Padi2 PE=1 SV=1	2
F1LN88	F1LN88	Aldehyde dehydrogenase, mitochondrial	Aldh2	F1LN88	17	1.75446		0.062056	0.879078	0.45212	22.8482	39.9405	1.0525e+08	8.8758e+07	1.4229e+08	1.4378e+08	3.7364e+07	8.9404e+07	9.3238e+07	5.3627e+07	26.6492	26.4034	27.0843	27.0993	25.1551	26.4138	26.4744	25.6765	17	17	17	43.9	43.9	43.9	56.516	0	140.14	4714700000	311	P31232	P31232	Transgelin	Tagln	P31232	14	14	14	sp|P31232|TAGL_RAT Transgelin OS=Rattus norvegicus OX=10116 GN=Tagln PE=1 SV=2	2
D3ZSP1	D3ZSP1		LOC100361838	D3ZSP1	2	0.489652		0.0623219	-1.04998	1.6193	47.7587	44.2868	3.3146e+07	1.9052e+07	1.0503e+07	1.7097e+07	4.2869e+07	2.9867e+07	2.4922e+07	6.5311e+07	24.9823	24.1834	23.3243	24.0272	25.3534	24.832	24.5709	25.9608	2	2	2	25	25	25	10.76	0.00065147	9.8272	300970000	79	P41777	P41777	Nucleolar and coiled-body phosphoprotein 1	Nolc1	P41777	14	14	14	sp|P41777|NOLC1_RAT Nucleolar and coiled-body phosphoprotein 1 OS=Rattus norvegicus OX=10116 GN=Nolc1 PE=1 SV=2	1
Q63132-2	Q63132-2	Proto-oncogene tyrosine-protein kinase ROS	Ros1	Q63132-2	2	0.445699		0.0628269	-1.33284	1.92304	64.8436	35.8393	1.697e+09	1.0218e+09	5.4968e+08	3.7582e+08	3.0333e+09	1.9647e+09	1.264e+09	1.9146e+09	30.6603	29.9285	29.034	28.4855	31.4982	30.8717	30.2353	30.8344	2	2	2	0.6	0.6	0.6	259.09	0.0045008	2.4267	12477000000	44	P48500	P48500	Triosephosphate isomerase	Tpi1	P48500	14	14	14	sp|P48500|TPIS_RAT Triosephosphate isomerase OS=Rattus norvegicus OX=10116 GN=Tpi1 PE=1 SV=2	3
D4A7U1	D4A7U1		Zyx	D4A7U1	8	3.62836		0.0628664	2.44382	2.13235	41.228	106.859	1.9617e+07	2.0799e+07	6.8969e+06	1.4213e+07	545068	2.615e+06	2.95288e+06	1.0844e+07	24.2256	24.31	22.7175	23.7607	19.0561	21.3184	21.4937	23.3704	8	8	8	20.4	20.4	20.4	60.303	0.0007758	15.996	218860000	24	P50475	P50475	Alanine--tRNA ligase, cytoplasmic	Aars	P50475	14	14	14	sp|P50475|SYAC_RAT Alanine--tRNA ligase, cytoplasmic OS=Rattus norvegicus OX=10116 GN=Aars1 PE=1 SV=3	1
Q9WUF4	Q9WUF4	Vesicle-associated membrane protein 8	Vamp8	Q9WUF4	4	2.68109		0.0628733	1.64371	1.27318	34.1783	63.8574	2.724e+07	6.6266e+07	6.5847e+07	6.3888e+07	5.71514e+06	1.372e+07	3.3547e+07	3.0283e+07	24.6992	25.9818	25.9726	25.929	22.4464	23.7098	24.9997	24.852	4	4	4	39	39	39	11.32	0.00066979	10.494	443110000	61	P51635	P51635	Alcohol dehydrogenase [NADP(+)]	Akr1a1	P51635	14	14	14	sp|P51635|AK1A1_RAT Aldo-keto reductase family 1 member A1 OS=Rattus norvegicus OX=10116 GN=Akr1a1 PE=1 SV=2	1
F1M9D6	F1M9D6	Signal transducer and activator of transcription	Stat1	F1M9D6	28	12.8868		0.062931	3.4963	3.2625	111.357	66.1626	1.087e+07	1.4048e+07	9.2851e+07	1.9767e+08	344780	9.504e+06	6.4428e+06	8.1862e+06	23.3738	23.7439	26.4684	27.5585	18.3953	23.1801	22.6193	22.9648	28	28	28	44.1	44.1	44.1	87.249	0	211.81	1516700000	261	P56574	P56574	Isocitrate dehydrogenase [NADP], mitochondrial	Idh2	P56574	15	15	14	sp|P56574|IDHP_RAT Isocitrate dehydrogenase [NADP], mitochondrial OS=Rattus norvegicus OX=10116 GN=Idh2 PE=1 SV=2	2
Q6RUV5	Q6RUV5	Ras-related C3 botulinum toxin substrate 1	Rac1	Q6RUV5	4	2.09727		0.0629412	1.10608	0.695871	33.9709	40.5196	4.1462e+08	1.947e+08	4.7495e+08	4.6911e+08	1.8797e+08	2.5514e+08	2.171e+08	8.0457e+07	28.6272	27.5367	28.8232	28.8054	27.4859	27.9267	27.6938	26.2617	10	9	4	50	44.3	19.8	21.45	0	65.898	5094000000	686	P63245	P63245	Guanine nucleotide-binding protein subunit beta-2-like 1	Gnb2l1	P63245	14	14	14	sp|P63245|RACK1_RAT Receptor of activated protein C kinase 1 OS=Rattus norvegicus OX=10116 GN=Rack1 PE=1 SV=3	3
P42930	P42930	Heat shock protein beta-1	Hspb1	P42930	2	0.374345		0.0640284	-1.27829	1.86447	32.7892	50.1629	1.4103e+07	7.6323e+06	8.958e+06	7.4217e+06	9.0379e+06	2.1799e+07	3.7041e+07	3.394e+07	23.7495	22.8637	23.0947	22.8233	23.1076	24.3778	25.1426	25.0165	2	2	2	11.2	11.2	11.2	22.892	0.00060496	7.8691	75983000	21	P68511	P68511	14-3-3 protein eta	Ywhah	P68511	18	15	14	sp|P68511|1433F_RAT 14-3-3 protein eta OS=Rattus norvegicus OX=10116 GN=Ywhah PE=1 SV=2	2
Q9Z1X1	Q9Z1X1	Extended synaptotagmin-1	Esyt1	Q9Z1X1	3	2.66827		0.0641276	1.35193	0.959875	65.7615	58.2018	3.5991e+06	5.2032e+06	8.1433e+06	1.5702e+07	2.22261e+06	1.6692e+06	5.6552e+06	2.6885e+06	21.7792	22.311	22.9572	23.9044	21.0838	20.6707	22.4311	21.3584	11	11	3	14.4	14.4	3	121.16	0	323.31	238220000	58	Q00566-2	Q00566-2	Methyl-CpG-binding protein 2	Mecp2	Q00566-2	14	14	14	sp|Q00566-2|MECP2_RAT Isoform B of Methyl-CpG-binding protein 2 OS=Rattus norvegicus OX=10116 GN=Mecp2	3
D4A7L4	D4A7L4		Ndufb11	D4A7L4	1	1.40138		0.0642927	0.475737	0.0190111	23.535	17.1603	4.6123e+07	5.0402e+07	6.7814e+07	3.9781e+07	2.8213e+07	4.1117e+07	4.1453e+07	3.4873e+07	25.459	25.587	26.0151	25.2456	24.7499	25.2932	25.305	25.0556	1	1	1	6.6	6.6	6.6	17.634	0.00083056	18.784	248040000	24	Q5XIM9	Q5XIM9	T-complex protein 1 subunit beta	Cct2	Q5XIM9	14	14	14	sp|Q5XIM9|TCPB_RAT T-complex protein 1 subunit beta OS=Rattus norvegicus OX=10116 GN=Cct2 PE=1 SV=3	1
P28480	P28480	T-complex protein 1 subunit alpha	Tcp1	P28480	18	1.4322		0.0645012	0.541096	0.0891944	16.1216	26.5721	8.7577e+07	6.2266e+07	8.4869e+07	9.1522e+07	4.969e+07	7.5538e+07	4.0687e+07	6.187e+07	26.384	25.8919	26.3387	26.4476	25.5665	26.1707	25.2781	25.8827	18	18	18	36.9	36.9	36.9	60.359	0	122.04	3048100000	160	Q66H61	Q66H61		RGD1562301	Q66H61	14	14	14	sp|Q66H61|SYQ_RAT Glutamine--tRNA ligase OS=Rattus norvegicus OX=10116 GN=Qars1 PE=1 SV=1	2
A0A0G2JZY6	A0A0G2JZY6		Sptbn1	A0A0G2JZY6	43	0.325128		0.0645352	-2.06948	2.71405	89.6951	33.9257	5.2122e+06	1.2909e+06	2.3289e+06	438470	4.1412e+06	6.9773e+06	7.3418e+06	1.0053e+07	22.3135	20.2999	21.1512	18.7421	21.9816	22.7342	22.8077	23.2611	43	43	43	21.6	21.6	21.6	267.9	0	323.31	1096800000	120	Q66HF1	Q66HF1	NADH-ubiquinone oxidoreductase 75 kDa subunit, mitochondrial	Ndufs1	Q66HF1	14	14	14	sp|Q66HF1|NDUS1_RAT NADH-ubiquinone oxidoreductase 75 kDa subunit, mitochondrial OS=Rattus norvegicus OX=10116 GN=Ndufs1 PE=1 SV=1	1
F2Z3T9	F2Z3T9		U2af2	F2Z3T9	7	2.81774		0.06517	1.57442	1.19878	67.8318	85.4065	1.4724e+07	9.6955e+06	2.2347e+07	4.4879e+07	3.66115e+06	5.2969e+06	1.8491e+07	5.0754e+06	23.8117	23.2089	24.4136	25.4195	21.8039	22.3367	24.1403	22.2751	7	7	7	20.2	20.2	20.2	53.12	0	24.379	490960000	60	Q9JLJ3	Q9JLJ3	4-trimethylaminobutyraldehyde dehydrogenase	Aldh9a1	Q9JLJ3	13	13	13	sp|Q9JLJ3|AL9A1_RAT 4-trimethylaminobutyraldehyde dehydrogenase OS=Rattus norvegicus OX=10116 GN=Aldh9a1 PE=1 SV=1	2
Q9WV25	Q9WV25	Poly(U)-binding-splicing factor PUF60	Puf60	Q9WV25	7	1.43466		0.0660528	0.545155	0.0935523	15.3889	23.8127	3.3458e+07	2.7997e+07	2.8507e+07	2.2841e+07	2.1898e+07	2.1563e+07	1.266e+07	2.2506e+07	24.9958	24.7388	24.7648	24.4451	24.3843	24.3621	23.5938	24.4238	7	7	7	17.6	17.6	17.6	60.248	0	23.78	517670000	32	O88761	O88761	26S proteasome non-ATPase regulatory subunit 1	Psmd1	O88761	13	13	13	sp|O88761|PSMD1_RAT 26S proteasome non-ATPase regulatory subunit 1 OS=Rattus norvegicus OX=10116 GN=Psmd1 PE=1 SV=1	3
D3ZLL8	D3ZLL8	40S ribosomal protein S15a	LOC691716	D3ZLL8	4	6.64877		0.0664311	3.36163	3.11789	83.2106	101.744	3.9097e+07	2.65e+07	1.7449e+08	2.121e+08	3.1282e+07	1.14366e+06	2.94101e+06	3.2644e+07	25.2206	24.6595	27.3786	27.6602	24.8988	20.1252	21.4879	24.9603	4	4	4	29.2	29.2	29.2	14.854	0.00063251	9.0509	611400000	31	D3ZFU9	D3ZFU9		Mylk	D3ZFU9	13	13	13	tr|D3ZFU9|D3ZFU9_RAT Myosin light chain kinase, smooth muscle OS=Rattus norvegicus OX=10116 GN=Mylk PE=1 SV=2	2
Q641X3	Q641X3	Beta-hexosaminidase subunit alpha	Hexa	Q641X3	9	4.76965		0.0668528	3.30117	3.05297	31.1647	106.455	5.4226e+07	7.4261e+07	4.0508e+07	3.9413e+07	2.52986e+06	1.4857e+07	2.56e+07	707743	25.6925	26.1461	25.2717	25.2322	21.2706	23.8246	24.6096	19.4329	9	9	9	20.8	20.8	20.8	60.537	0	22.317	660100000	49	Q63716	Q63716	Peroxiredoxin-1	Prdx1	Q63716	15	15	13	sp|Q63716|PRDX1_RAT Peroxiredoxin-1 OS=Rattus norvegicus OX=10116 GN=Prdx1 PE=1 SV=1	2
P50115	P50115	Protein S100-A8	S100a8	P50115	5	5.2207		0.0671626	4.03359	3.83945	41.7854	154.045	1.8249e+08	4.6984e+08	5.9442e+08	4.052e+08	2.6028e+08	2.00303e+06	1.3575e+07	4.0565e+07	27.4432	28.8076	29.1469	28.5941	27.9555	20.9338	23.6944	25.2737	5	5	5	50.6	50.6	50.6	10.238	0	271.34	3256300000	319	B0K031	B0K031	60S ribosomal protein L7	Rpl7	B0K031	13	13	13	tr|B0K031|B0K031_RAT 60S ribosomal protein L7 OS=Rattus norvegicus OX=10116 GN=Rpl7 PE=1 SV=1	4
A0A0G2K2Z0	A0A0G2K2Z0		Eml4	A0A0G2K2Z0	9	2.054		0.0677768	1.15514	0.748556	29.5617	44.6159	1.3255e+07	1.5533e+07	1.3937e+07	2.3903e+07	3.0349e+06	1.1604e+07	9.0747e+06	8.7246e+06	23.66	23.8888	23.7324	24.5107	21.5332	23.4681	23.1134	23.0567	9	9	9	11.6	11.6	11.6	101.9	0	116.7	186610000	41	B2GV01	B2GV01		Mta2	B2GV01	14	14	13	tr|B2GV01|B2GV01_RAT Metastasis-associated 1 family, member 2 OS=Rattus norvegicus OX=10116 GN=Mta2 PE=1 SV=1	1
P08503	P08503	Medium-chain specific acyl-CoA dehydrogenase, mitochondrial	Acadm	P08503	5	0.110825		0.06811	-2.43585	3.10746	43.6746	125.597	2.6002e+06	4.0393e+06	5.4344e+06	2.0017e+06	4.3474e+06	9.0973e+07	1.4e+07	1.7687e+07	21.3102	21.9457	22.3737	20.9328	22.0517	26.4389	23.7389	24.0762	5	5	5	19.7	19.7	19.7	46.555	0	68.758	141110000	34	D3ZDZ1	D3ZDZ1		Apbb1ip	D3ZDZ1	13	13	13	tr|D3ZDZ1|D3ZDZ1_RAT Amyloid beta (A4) protein-binding, family B, member 1 interacting protein OS=Rattus norvegicus OX=10116 GN=Apbb1ip PE=1 SV=2	2
P13471	P13471	40S ribosomal protein S14	Rps14	P13471	5	1.66917		0.0683449	0.813013	0.381179	18.4194	39.5214	2.0527e+08	3.0621e+08	2.1858e+08	2.4239e+08	1.3327e+08	1.514e+08	2.1872e+08	7.9206e+07	27.6129	28.1899	27.7036	27.8528	26.9898	27.1738	27.7045	26.2391	5	5	5	31.8	31.8	31.8	16.259	0	148.69	2034200000	230	D4A031	D4A031		Ddx42	D4A031	13	13	13	tr|D4A031|D4A031_RAT RNA helicase OS=Rattus norvegicus OX=10116 GN=Ddx42 PE=1 SV=1	1
P35213	P35213	14-3-3 protein beta/alpha	Ywhab	P35213	7	1.29698		0.0689933	0.368605	0.0960274	18.7932	14.6342	1.418e+08	1.3988e+08	2.055e+08	1.6183e+08	1.1448e+08	1.0779e+08	1.2899e+08	1.4914e+08	27.0793	27.0596	27.6146	27.2699	26.7705	26.6836	26.9427	27.1521	12	7	7	61	46.7	46.7	28.054	0	323.31	6276600000	400	D4AB03	D4AB03		Fam120a	D4AB03	13	13	13	tr|D4AB03|D4AB03_RAT Family with sequence similarity 120A OS=Rattus norvegicus OX=10116 GN=Fam120a PE=1 SV=2	1
Q63081	Q63081	Protein disulfide-isomerase A6	Pdia6	Q63081	14	1.43037		0.0694421	0.549232	0.0979301	15.5162	30.8165	9.3678e+07	1.0611e+08	1.3376e+08	1.2257e+08	1.1538e+08	5.9097e+07	7.275e+07	7.1653e+07	26.4812	26.661	26.9951	26.869	26.7818	25.8166	26.1164	26.0945	14	14	14	40.9	40.9	40.9	48.173	0	323.31	4344800000	342	D4AE03	D4AE03		Engase	D4AE03	13	13	13	tr|D4AE03|D4AE03_RAT Mannosyl-glycoprotein endo-beta-N-acetylglucosaminidase OS=Rattus norvegicus OX=10116 GN=Engase PE=1 SV=1	1
A0A0G2K719	A0A0G2K719		Ddx3y	A0A0G2K719	3	2.49509		0.069749	1.78035	1.41991	32.5071	105.407	1.167e+07	1.447e+07	1.1653e+07	2.1938e+07	4.0397e+06	1.8583e+06	2.6904e+06	1.5351e+07	23.4763	23.7866	23.4742	24.3869	21.9458	20.8256	21.3594	23.8718	19	18	3	35.6	34	7.7	73.145	0	74.821	369790000	96	F1LQ48	F1LQ48		Hnrnpl	F1LQ48	13	13	13	sp|F1LQ48|HNRPL_RAT Heterogeneous nuclear ribonucleoprotein L OS=Rattus norvegicus OX=10116 GN=Hnrnpl PE=1 SV=2	4
Q6IN37	Q6IN37		Gm2a	Q6IN37	4	1.42346		0.0699886	0.511642	0.0575664	21.6182	22.9472	6.0299e+07	5.1393e+07	4.5782e+07	3.541e+07	3.3082e+07	4.3882e+07	3.3635e+07	2.4905e+07	25.8456	25.6151	25.4483	25.0777	24.9795	25.3871	25.0035	24.5699	4	4	4	24.6	24.6	24.6	21.493	0	25.779	473350000	60	F1MAA5	F1MAA5		Rangap1	F1MAA5	13	13	13	tr|F1MAA5|F1MAA5_RAT RAN GTPase-activating protein 1 OS=Rattus norvegicus OX=10116 GN=Rangap1 PE=1 SV=2	2
P07895	P07895	Superoxide dismutase [Mn], mitochondrial	Sod2	P07895	7	8.24571		0.0705781	2.59618	2.29595	92.1003	70.2333	4.9685e+06	1.95e+07	6.4021e+07	1.0063e+08	1.93061e+06	3.21808e+06	1.088e+07	6.9068e+06	22.2444	24.217	25.932	26.5845	20.8806	21.6178	23.3752	22.7196	7	7	7	26.6	26.6	26.6	24.674	0	34.003	417880000	52	F1MAQ7	F1MAQ7		Son	F1MAQ7	13	13	13	tr|F1MAQ7|F1MAQ7_RAT SON DNA and RNA-binding protein OS=Rattus norvegicus OX=10116 GN=Son PE=1 SV=2	2
P10719	P10719	ATP synthase subunit beta, mitochondrial	Atp5b	P10719	22	1.35781		0.0708594	0.469294	0.0120926	9.0203	24.2764	2.1185e+08	1.8981e+08	2.0157e+08	2.3428e+08	1.304e+08	1.9654e+08	1.7386e+08	1.1601e+08	27.6585	27.5	27.5867	27.8037	26.9584	27.5502	27.3734	26.7897	22	22	22	62.4	62.4	62.4	56.353	0	323.31	9765300000	608	M0R7E6	M0R7E6		Srrt	M0R7E6	13	13	13	tr|M0R7E6|M0R7E6_RAT Arsenite-resistance protein 2 OS=Rattus norvegicus OX=10116 PE=1 SV=2	1
F1M2K6	F1M2K6		Pkp4	F1M2K6	2	0.348901		0.0709454	-1.98724	2.62574	84.4155	28.3446	5.4756e+08	7.819e+08	9.2379e+07	1.4389e+08	8.2344e+08	9.0966e+08	1.2379e+09	1.5166e+09	29.0284	29.5424	26.4611	27.1004	29.6171	29.7608	30.2052	30.4982	2	2	2	2	2	2	131.46	0.0044643	2.377	3557500000	35	O35814	O35814	Stress-induced-phosphoprotein 1	Stip1	O35814	13	13	13	sp|O35814|STIP1_RAT Stress-induced-phosphoprotein 1 OS=Rattus norvegicus OX=10116 GN=Stip1 PE=1 SV=1	1
P29314	P29314	40S ribosomal protein S9	Rps9	P29314	15	1.98114		0.0711815	1.13421	0.726085	7.97392	44.2295	1.7405e+08	1.6915e+08	1.9651e+08	1.9709e+08	1.1556e+08	3.6225e+07	1.2954e+08	9.0583e+07	27.3749	27.3337	27.55	27.5543	26.7841	25.1105	26.9488	26.4327	15	15	15	50	50	50	22.591	0	39.849	3976700000	345	P04642	P04642	L-lactate dehydrogenase A chain	Ldha	P04642	14	14	13	sp|P04642|LDHA_RAT L-lactate dehydrogenase A chain OS=Rattus norvegicus OX=10116 GN=Ldha PE=1 SV=1	4
Q66HC5	Q66HC5	Nuclear pore complex protein Nup93	Nup93	Q66HC5	16	1.93588		0.071903	1.03626	0.620906	34.9169	54.2817	6.1787e+07	3.6069e+07	2.7669e+07	5.336e+07	4.0021e+07	2.5155e+07	1.2826e+07	1.4403e+07	25.8808	25.1043	24.7218	25.6693	25.2543	24.5843	23.6126	23.7799	16	16	16	24.1	24.1	24.1	93.301	0	113.46	617600000	90	P09527	P09527	Ras-related protein Rab-7a	Rab7a	P09527	13	13	13	sp|P09527|RAB7A_RAT Ras-related protein Rab-7a OS=Rattus norvegicus OX=10116 GN=Rab7a PE=1 SV=2	2
D3ZCH6	D3ZCH6		Rnaset2	D3ZCH6	4	2.69232		0.0730771	1.78702	1.42707	39.851	78.1108	1.7904e+07	1.4891e+07	3.2605e+07	1.6578e+07	1.0673e+07	3.37845e+06	1.95041e+06	1.4447e+07	24.0938	23.8279	24.9586	23.9828	23.3475	21.6879	20.8953	23.7843	4	4	4	21.9	21.9	21.9	29.516	0	148.35	218700000	65	P13221	P13221	Aspartate aminotransferase, cytoplasmic	Got1	P13221	13	13	13	sp|P13221|AATC_RAT Aspartate aminotransferase, cytoplasmic OS=Rattus norvegicus OX=10116 GN=Got1 PE=1 SV=3	1
Q5RJK5	Q5RJK5		LOC100360260	Q5RJK5	5	1.76621		0.0740422	0.819721	0.388383	37.6864	34.1403	6.3406e+07	6.3787e+07	9.72759e+07	1.3456e+08	6.0428e+07	4.5352e+07	6.8398e+07	2.9098e+07	25.9181	25.9268	26.5356	27.0037	25.8487	25.4347	26.0275	24.7944	5	5	5	36.1	36.1	36.1	20.811	0	65.314	977550000	191	P16617	P16617	Phosphoglycerate kinase 1	Pgk1	P16617	13	13	13	sp|P16617|PGK1_RAT Phosphoglycerate kinase 1 OS=Rattus norvegicus OX=10116 GN=Pgk1 PE=1 SV=2	4
P27008	P27008	Poly [ADP-ribose] polymerase 1	Parp1	P27008	36	1.23866		0.0744516	0.307185	0.16198	13.8477	13.38	1.602e+08	1.6848e+08	1.2836e+08	1.7968e+08	1.4946e+08	1.357e+08	1.1397e+08	1.1491e+08	27.2553	27.328	26.9356	27.4209	27.1552	27.0158	26.7641	26.7759	36	36	36	40.3	40.3	40.3	112.66	0	323.31	5470100000	734	P22734	P22734	Catechol O-methyltransferase	Comt	P22734	13	13	13	sp|P22734|COMT_RAT Catechol O-methyltransferase OS=Rattus norvegicus OX=10116 GN=Comt PE=1 SV=2	2
Q9R1T5	Q9R1T5	Aspartoacylase	Aspa	Q9R1T5	7	1.89721		0.0745289	1.04682	0.632239	15.1262	40.6014	1.0329e+08	1.1396e+08	7.9285e+07	9.3466e+07	2.0475e+07	6.4494e+07	5.714e+07	6.3457e+07	26.6221	26.764	26.2405	26.4779	24.2874	25.9427	25.768	25.9193	7	7	7	24.4	24.4	24.4	35.313	0.00078493	16.33	2014100000	91	P23514	P23514	Coatomer subunit beta	Copb1	P23514	13	13	13	sp|P23514|COPB_RAT Coatomer subunit beta OS=Rattus norvegicus OX=10116 GN=Copb1 PE=1 SV=1	1
D3ZJJ6	D3ZJJ6	60S ribosomal protein L36	LOC100359616	D3ZJJ6	2	3.75269		0.0748417	2.43658	2.12457	36.5929	73.0398	1.0826e+08	7.5182e+07	1.821e+08	1.544e+08	3.55364e+06	5.2358e+07	5.7913e+07	2.4727e+07	26.6899	26.1639	27.4402	27.2021	21.7609	25.6419	25.7874	24.5596	2	2	2	18.1	18.1	18.1	12.227	0.00075188	14.476	767430000	74	P42123	P42123	L-lactate dehydrogenase B chain	Ldhb	P42123	14	13	13	sp|P42123|LDHB_RAT L-lactate dehydrogenase B chain OS=Rattus norvegicus OX=10116 GN=Ldhb PE=1 SV=2	1
Q4V897	Q4V897	Coiled-coil domain-containing protein 90B, mitochondrial	Ccdc90b	Q4V897	4	1.84147		0.0748899	1.01435	0.597375	16.8078	50.5663	1.1061e+07	1.3737e+07	1.5869e+07	1.6281e+07	1.2775e+07	6.18296e+06	3.54371e+06	8.4237e+06	23.399	23.7116	23.9197	23.9567	23.6068	22.5599	21.7568	23.006	4	4	4	18	18	18	29.8	0.000612	8.1465	85649000	23	P50399	P50399	Rab GDP dissociation inhibitor beta	Gdi2	P50399	16	16	13	sp|P50399|GDIB_RAT Rab GDP dissociation inhibitor beta OS=Rattus norvegicus OX=10116 GN=Gdi2 PE=1 SV=2	1
D3ZJH9	D3ZJH9	Malic enzyme	Me2	D3ZJH9	14	1.71316		0.0760026	0.830712	0.400185	25.6963	41.7036	4.5979e+07	2.4351e+07	4.1412e+07	4.4894e+07	1.8098e+07	2.5691e+07	1.2865e+07	3.4777e+07	25.4545	24.5375	25.3035	25.42	24.1093	24.6148	23.6169	25.0516	14	14	14	37	37	37	65.351	0	222.54	1028200000	107	P62243	P62243	40S ribosomal protein S8	Rps8	P62243	13	13	13	sp|P62243|RS8_RAT 40S ribosomal protein S8 OS=Rattus norvegicus OX=10116 GN=Rps8 PE=1 SV=2	4
Q6IMY6	Q6IMY6	Lipase	Lipa	Q6IMY6	3	0.155565		0.0760852	-2.32431	2.98768	55.0485	62.2249	4.6137e+06	3.1623e+06	1.8525e+06	1.2431e+06	1.8679e+06	2.2564e+07	1.8858e+07	2.65948e+07	22.1375	21.5925	20.821	20.2455	20.833	24.4275	24.1687	24.6646	3	3	3	11.8	11.8	11.8	45.078	0	21.769	98939000	47	P67779	P67779	Prohibitin	Phb	P67779	13	13	13	sp|P67779|PHB_RAT Prohibitin OS=Rattus norvegicus OX=10116 GN=Phb PE=1 SV=1	2
Q4FZS2	Q4FZS2		Bub3	Q4FZS2	2	0.647609		0.0763354	-0.69218	1.2351	33.0732	5.65767	2.0414e+07	1.2729e+07	2.9936e+07	2.4262e+07	3.3907e+07	3.3208e+07	3.1577e+07	3.6175e+07	24.2831	23.6016	24.8354	24.5322	25.0151	24.985	24.9124	25.1085	5	5	2	17.8	17.8	5.5	36.954	0	110.43	1018800000	76	P85834	P85834	Elongation factor Tu, mitochondrial	Tufm	P85834	13	13	13	sp|P85834|EFTU_RAT Elongation factor Tu, mitochondrial OS=Rattus norvegicus OX=10116 GN=Tufm PE=1 SV=1	1
A0A0G2K678	A0A0G2K678	YLP motif-containing protein 1	Ylpm1	A0A0G2K678	7	0.393325		0.0772289	-1.20092	1.78139	33.639	63.0431	8.4148e+06	7.7765e+06	4.2873e+06	1.0586e+07	8.1995e+06	2.0877e+07	3.66997e+07	1.32031e+07	23.0045	22.8907	22.0316	23.3357	22.9671	24.3154	25.1293	23.6544	7	7	7	4.4	4.4	4.4	237.81	0.00070373	12.158	80797000	14	P97852	P97852	Peroxisomal multifunctional enzyme type 2	Hsd17b4	P97852	13	13	13	sp|P97852|DHB4_RAT Peroxisomal multifunctional enzyme type 2 OS=Rattus norvegicus OX=10116 GN=Hsd17b4 PE=1 SV=3	2
P17046	P17046	Lysosome-associated membrane glycoprotein 2	Lamp2	P17046	3	1.48828		0.0774741	0.625801	0.18015	10.7812	31.1419	2.6708e+08	2.9147e+08	3.3723e+08	2.7419e+08	2.1407e+08	2.6688e+08	1.2004e+08	1.8513e+08	27.9927	28.1188	28.3292	28.0306	27.6735	27.9916	26.8389	27.464	3	3	3	9.2	9.2	9.2	45.155	0	62.945	2058000000	219	Q4AEF8	Q4AEF8	Coatomer subunit gamma-1	Copg1	Q4AEF8	16	16	13	sp|Q4AEF8|COPG1_RAT Coatomer subunit gamma-1 OS=Rattus norvegicus OX=10116 GN=Copg1 PE=2 SV=1	2
P29457	P29457	Serpin H1	Serpinh1	P29457	1	0.388813		0.078274	-1.41555	2.01186	53.0423	43.783	2.2989e+06	1.9116e+06	1.2742e+06	488280	5.12691e+06	4.6407e+06	1.3812e+06	4.21327e+06	21.1325	20.8664	20.2812	18.8973	22.2897	22.1459	20.3975	22.0065	1	1	1	6.2	6.2	6.2	46.517	0	74.449	24029000	32	Q4KLK7	Q4KLK7		Nop56	Q4KLK7	13	13	13	tr|Q4KLK7|Q4KLK7_RAT NOP56 ribonucleoprotein OS=Rattus norvegicus OX=10116 GN=Nop56 PE=1 SV=1	1
Q6MG61	Q6MG61	Chloride intracellular channel protein 1	Clic1	Q6MG61	13	1.55514		0.078559	0.677321	0.235473	20.3418	29.9327	6.0627e+07	6.9052e+07	9.0651e+07	9.2803e+07	2.7909e+07	6.0315e+07	5.7254e+07	5.5876e+07	25.8535	26.0412	26.4338	26.4677	24.7342	25.846	25.7709	25.7357	13	13	13	78.8	78.8	78.8	26.98	0	129.84	3170100000	234	Q4V8H5	Q4V8H5		Dnpep	Q4V8H5	13	13	13	tr|Q4V8H5|Q4V8H5_RAT Aspartyl aminopeptidase OS=Rattus norvegicus OX=10116 GN=Dnpep PE=1 SV=1	1
P69897	P69897	Tubulin beta-5 chain	Tubb5	P69897	2	0.758116		0.0787448	-0.392892	0.913725	17.1312	19.6028	6.2742e+08	4.7903e+08	4.4579e+08	4.5043e+08	5.6621e+08	7.6092e+08	7.8232e+08	5.3219e+08	29.2249	28.8355	28.7318	28.7467	29.0768	29.5032	29.5432	28.9874	21	21	2	68.5	68.5	8.8	49.67	0	323.31	28200000000	1659	Q5U362	Q5U362	Annexin	Anxa4	Q5U362	13	13	13	tr|Q5U362|Q5U362_RAT Annexin OS=Rattus norvegicus OX=10116 GN=Anxa4 PE=1 SV=1	2
Q8CFN2	Q8CFN2	Cell division control protein 42 homolog	Cdc42	Q8CFN2	6	0.644848		0.0788683	-0.60439	1.14083	22.2523	29.8528	1.2131e+08	1.2878e+08	1.4273e+08	1.9374e+08	2.1297e+08	1.4267e+08	2.4941e+08	3.0456e+08	26.8541	26.9403	27.0887	27.5295	27.6661	27.0881	27.8939	28.1822	7	6	6	42.4	36.6	36.6	21.258	0	253.25	3271700000	302	Q68FR2	Q68FR2	Bridging integrator 2	Bin2	Q68FR2	15	15	13	sp|Q68FR2|BIN2_RAT Bridging integrator 2 OS=Rattus norvegicus OX=10116 GN=Bin2 PE=1 SV=1	5
Q68FR6	Q68FR6	Elongation factor 1-gamma	Eef1g	Q68FR6	13	3.81828		0.0790741	2.89144	2.613	31.8784	104.68	4.6886e+07	4.4229e+07	7.6537e+07	8.3074e+07	3.73726e+06	2.2757e+07	3.7818e+07	1.3523e+06	25.4827	25.3985	26.1897	26.3079	21.8336	24.4398	25.1726	20.367	13	13	13	34.3	34.3	34.3	50.06	0	111.7	2510400000	155	Q68FR6	Q68FR6	Elongation factor 1-gamma	Eef1g	Q68FR6	13	13	13	sp|Q68FR6|EF1G_RAT Elongation factor 1-gamma OS=Rattus norvegicus OX=10116 GN=Eef1g PE=2 SV=3	1
Q5XI34	Q5XI34		Ppp2r1a	Q5XI34	9	1.94468		0.0795267	1.13912	0.731349	14.548	54.5882	3.792e+07	5.0504e+07	4.2489e+07	3.7208e+07	9.32789e+06	3.2679e+07	3.0692e+07	1.3753e+07	25.1765	25.5899	25.3406	25.1491	23.1531	24.9619	24.8714	23.7132	12	12	9	28.4	28.4	20.2	65.322	0	170.43	1471200000	206	Q68FX4	Q68FX4		Hcls1	Q68FX4	13	13	13	tr|Q68FX4|Q68FX4_RAT Hematopoietic cell-specific LYN substrate 1 OS=Rattus norvegicus OX=10116 GN=Hcls1 PE=1 SV=1	1
P09811	P09811	Glycogen phosphorylase, liver form	Pygl	P09811	16	15.2891		0.0795356	3.05014	2.78341	110.272	49.4785	1.961e+07	5.2261e+06	1.0734e+08	2.0927e+08	7.24597e+06	6.9297e+06	1.4529e+06	6.7041e+06	24.2251	22.3173	26.6776	27.6408	22.7887	22.7244	20.4705	22.6766	19	16	16	22.8	19.5	19.5	97.482	0	104.3	773870000	93	Q6MG61	Q6MG61	Chloride intracellular channel protein 1	Clic1	Q6MG61	13	13	13	sp|Q6MG61|CLIC1_RAT Chloride intracellular channel protein 1 OS=Rattus norvegicus OX=10116 GN=Clic1 PE=1 SV=1	2
Q64428	Q64428	Trifunctional enzyme subunit alpha, mitochondrial	Hadha	Q64428	20	1.68181		0.079572	0.82278	0.391667	27.1014	44.8169	7.7299e+07	7.2935e+07	8.4421e+07	1.2619e+08	3.0115e+07	8.5553e+07	5.7401e+07	4.1488e+07	26.2039	26.1201	26.3311	26.911	24.844	26.3503	25.7746	25.3062	20	20	20	33.7	33.7	33.7	82.664	0	260.38	3228200000	337	Q6P3V9	Q6P3V9	60S ribosomal protein L4	Rpl4	Q6P3V9	13	13	13	tr|Q6P3V9|Q6P3V9_RAT 60S ribosomal protein L4 OS=Rattus norvegicus OX=10116 GN=Rpl4 PE=1 SV=1	2
A0A0H2UHQ1	A0A0H2UHQ1	60S ribosomal protein L17	Rpl17	A0A0H2UHQ1	6	1.80449		0.0798612	0.92436	0.500744	31.3789	54.3626	7.332e+07	1.1745e+08	1.5661e+08	1.5583e+08	5.8959e+07	4.079e+07	5.3716e+07	1.254e+08	26.1277	26.8075	27.2226	27.2154	25.8132	25.2817	25.6788	26.902	6	6	6	29.6	29.6	29.6	21.967	0	128.17	1850600000	142	Q9EQS0	Q9EQS0	Transaldolase	Taldo1	Q9EQS0	13	13	13	sp|Q9EQS0|TALDO_RAT Transaldolase OS=Rattus norvegicus OX=10116 GN=Taldo1 PE=1 SV=2	1
P11915	P11915	Non-specific lipid-transfer protein	Scp2	P11915	6	3.4532		0.0801476	2.39123	2.07588	18.5119	76.8829	3.3442e+07	3.3277e+07	4.7688e+07	4.3781e+07	1.22952e+06	1.7112e+07	7.19055e+06	2.0277e+07	24.9952	24.988	25.5071	25.3838	20.2297	24.0285	22.7777	24.2733	6	6	6	9.3	9.3	9.3	58.813	0	27.41	256720000	41	Q9Z1W6	Q9Z1W6	Protein LYRIC	Mtdh	Q9Z1W6	13	13	13	sp|Q9Z1W6|LYRIC_RAT Protein LYRIC OS=Rattus norvegicus OX=10116 GN=Mtdh PE=1 SV=2	4
G3V9M1	G3V9M1		Ddx23	G3V9M1	10	1.17702		0.0805376	0.229421	0.245483	12.4366	7.22095	1.2018e+07	1.2412e+07	1.5144e+07	1.5154e+07	1.2856e+07	1.1378e+07	1.129e+07	1.0973e+07	23.5187	23.5652	23.8522	23.8532	23.6159	23.4397	23.4285	23.3875	10	10	10	13.2	13.2	13.2	95.495	0	23.979	217480000	44	A0A096MIX2	A0A096MIX2		Ddx17	A0A096MIX2	20	12	12	tr|A0A096MIX2|A0A096MIX2_RAT RNA helicase OS=Rattus norvegicus OX=10116 GN=Ddx17 PE=1 SV=1	3
Q63798	Q63798	Proteasome activator complex subunit 2	Psme2	Q63798	8	1.80232		0.0816661	0.811456	0.379507	39.7304	31.0922	1.0539e+08	7.9455e+07	1.7283e+08	1.9607e+08	5.2473e+07	9.3242e+07	6.0545e+07	1.0098e+08	26.6512	26.2436	27.3648	27.5468	25.6451	26.4745	25.8515	26.5895	8	8	8	45	45	45	26.857	0	323.31	2995300000	226	A0A0G2JSH9	A0A0G2JSH9	Peroxiredoxin-2	Prdx2	A0A0G2JSH9	12	12	12	tr|A0A0G2JSH9|A0A0G2JSH9_RAT Peroxiredoxin-2 OS=Rattus norvegicus OX=10116 GN=Prdx2 PE=1 SV=1	2
B5DFC8	B5DFC8	Eukaryotic translation initiation factor 3 subunit C	Eif3c	B5DFC8	15	1.84618		0.0818868	0.82121	0.389981	47.2408	29.824	1.388e+07	8.4803e+06	1.0906e+07	2.3832e+07	6.4067e+06	1.0745e+07	5.5291e+06	8.247e+06	23.7265	23.0157	23.3786	24.5064	22.6112	23.3572	22.3986	22.9754	15	15	15	17	17	17	105.43	0	71.968	432210000	57	Q00438	Q00438	Polypyrimidine tract-binding protein 1	Ptbp1	Q00438	13	13	12	sp|Q00438|PTBP1_RAT Polypyrimidine tract-binding protein 1 OS=Rattus norvegicus OX=10116 GN=Ptbp1 PE=1 SV=1	5
Q812D1	Q812D1	PC4 and SFRS1-interacting protein	Psip1	Q812D1	7	2.63672		0.0821964	1.81235	1.45427	17.5709	75.7702	1.8191e+07	1.8088e+07	1.687e+07	1.211e+07	1.21784e+06	4.11111e+06	7.2501e+06	1.2171e+07	24.1167	24.1085	24.008	23.5297	20.2159	21.9711	22.7896	23.5369	8	8	7	18.8	18.8	17.2	59.638	0	84.705	203920000	27	D3ZFD0	D3ZFD0		Myo18a	D3ZFD0	12	12	12	sp|D3ZFD0|MY18A_RAT Unconventional myosin-XVIIIa OS=Rattus norvegicus OX=10116 GN=Myo18a PE=1 SV=2	2
Q66X93	Q66X93	Staphylococcal nuclease domain-containing protein 1	Snd1	Q66X93	32	1.21323		0.0822384	0.287225	0.183413	9.5888	15.7614	9.9419e+07	8.6897e+07	1.0693e+08	8.9746e+07	7.6421e+07	7.9111e+07	9.51609e+07	6.4987e+07	26.567	26.3728	26.6721	26.4193	26.1875	26.2374	26.5039	25.9536	32	32	32	43.2	43.2	43.2	101.95	0	323.31	2894400000	472	Q99PF5	Q99PF5	Far upstream element-binding protein 2	Khsrp	Q99PF5	14	14	12	sp|Q99PF5|FUBP2_RAT Far upstream element-binding protein 2 OS=Rattus norvegicus OX=10116 GN=Khsrp PE=1 SV=1	3
D3Z898	D3Z898		Samhd1	D3Z898	14	6.33632		0.0829343	2.78538	2.49912	90.9229	65.8713	1.2452e+07	1.8269e+07	6.9974e+07	1.1903e+08	598790	1.3402e+07	8.80029e+06	1.1876e+07	23.5699	24.1229	26.0603	26.8267	19.1917	23.6759	23.0691	23.5015	14	14	14	28.4	28.4	28.4	71.654	0	123.04	895150000	104	D3ZC84	D3ZC84	Ubiquitin carboxyl-terminal hydrolase	Usp9x	D3ZC84	16	16	12	tr|D3ZC84|D3ZC84_RAT Ubiquitinyl hydrolase 1 OS=Rattus norvegicus OX=10116 GN=Usp9x PE=1 SV=1	2
P21708	P21708	Mitogen-activated protein kinase 3	Mapk3	P21708	11	1.40944		0.0829634	0.535789	0.0834955	10.7825	28.7023	9.7017e+07	7.6399e+07	8.0445e+07	8.9576e+07	5.0765e+07	7.8758e+07	7.2341e+07	4.1805e+07	26.5317	26.187	26.2615	26.4166	25.5973	26.2309	26.1083	25.3172	13	13	11	33.2	33.2	27.4	43.08	0	56.609	2272800000	102	A0A0G2K6S9	A0A0G2K6S9	Myosin-11	Myh11	A0A0G2K6S9	51	40	12	tr|A0A0G2K6S9|A0A0G2K6S9_RAT Myosin-11 OS=Rattus norvegicus OX=10116 GN=Myh11 PE=1 SV=1	4
Q9JIL3	Q9JIL3	Interleukin enhancer-binding factor 3	Ilf3	Q9JIL3	16	2.30774		0.0835092	1.47526	1.09231	26.8871	64.0148	6.8422e+07	4.5754e+07	3.8391e+07	6.5104e+07	3.6498e+07	1.5207e+07	6.539e+06	3.6078e+07	26.028	25.4474	25.1943	25.9562	25.1213	23.8582	22.6406	25.1046	17	17	16	21.9	21.9	20.4	95.934	0	72.38	1157300000	167	A0A0G2K8T0	A0A0G2K8T0	Acid ceramidase	Asah1	A0A0G2K8T0	12	12	12	tr|A0A0G2K8T0|A0A0G2K8T0_RAT Ceramidase OS=Rattus norvegicus OX=10116 GN=Asah1 PE=1 SV=1	2
M0R5Q3	M0R5Q3		Ranbp3	M0R5Q3	5	2.01127		0.0835175	1.00247	0.584621	38.0059	41.2348	7.0034e+06	1.7196e+07	1.7893e+07	2.0563e+07	4.1025e+06	9.8465e+06	1.103e+07	6.1731e+06	22.7396	24.0356	24.0929	24.2935	21.9681	23.2312	23.3949	22.5576	5	5	5	12.9	12.9	12.9	52.418	0	27.955	260270000	39	P29315	P29315	Ribonuclease inhibitor	Rnh1	P29315	12	12	12	sp|P29315|RINI_RAT Ribonuclease inhibitor OS=Rattus norvegicus OX=10116 GN=Rnh1 PE=1 SV=2	3
P97852	P97852	Peroxisomal multifunctional enzyme type 2	Hsd17b4	P97852	13	2.41983		0.0843078	1.42393	1.03718	45.8509	61.3383	9.8215e+06	1.3552e+07	2.4487e+07	2.8149e+07	2.2427e+06	9.3935e+06	6.1809e+06	1.3594e+07	23.2275	23.692	24.5455	24.7466	21.0968	23.1632	22.5594	23.6965	13	13	13	21.6	21.6	21.6	79.427	0	73.959	458980000	69	P62271	P62271	40S ribosomal protein S18	Rps18	P62271	12	12	12	sp|P62271|RS18_RAT 40S ribosomal protein S18 OS=Rattus norvegicus OX=10116 GN=Rps18 PE=1 SV=3	8
A0A0G2K2M9	A0A0G2K2M9			A0A0G2K2M9	21	1.4267		0.0849337	0.512815	0.0588265	23.356	22.3168	3.4671e+07	4.4068e+07	6.0922e+07	5.1916e+07	3.5748e+07	3.4831e+07	2.3015e+07	4.0686e+07	25.0472	25.3932	25.8605	25.6297	25.0914	25.0539	24.4561	25.278	21	21	21	10	10	10	295.11	0	266.31	1190500000	129	D3Z9I3	D3Z9I3		Fgd2	D3Z9I3	12	12	12	tr|D3Z9I3|D3Z9I3_RAT FYVE, RhoGEF and PH domain-containing 2 OS=Rattus norvegicus OX=10116 GN=Fgd2 PE=1 SV=1	1
Q9QZ86	Q9QZ86	Nucleolar protein 58	Nop58	Q9QZ86	8	3.58844		0.0850981	1.72545	1.36096	58.3893	59.9826	6.3939e+06	3.882e+07	3.1347e+07	4.9894e+07	4.3482e+06	1.4295e+07	4.2203e+06	1.2376e+07	22.6083	25.2103	24.9018	25.5724	22.052	23.769	22.0089	23.561	8	8	8	16.9	16.9	16.9	60.07	0	118.81	1225400000	74	D3ZIP2	D3ZIP2		Cd180	D3ZIP2	12	12	12	tr|D3ZIP2|D3ZIP2_RAT CD180 antigen (Predicted), isoform CRA_a OS=Rattus norvegicus OX=10116 GN=Cd180 PE=1 SV=1	1
D3ZGL1	D3ZGL1		Arhgap25	D3ZGL1	15	1.26528		0.0854323	0.358355	0.107034	6.14088	18.8528	4.0675e+07	4.1861e+07	3.8104e+07	3.6545e+07	2.3243e+07	3.5784e+07	2.9892e+07	3.531e+07	25.2776	25.3191	25.1834	25.1232	24.4703	25.0928	24.8333	25.0736	16	16	15	33	33	31.9	73.55	0	135.66	880100000	133	D4A3E3	D4A3E3		Arid1a	D4A3E3	12	12	12	tr|D4A3E3|D4A3E3_RAT AT-rich interaction domain 1A OS=Rattus norvegicus OX=10116 GN=Arid1a PE=1 SV=3	4
P08649	P08649	Complement C4	C4	P08649	48	42.0834		0.0856001	3.76829	3.55457	132.989	42.1339	6.0845e+06	2.695e+06	8.2266e+07	2.3268e+08	2.066e+06	2.4372e+06	2.45172e+06	737550	22.5367	21.3619	26.2938	27.7938	20.9784	21.2168	21.2254	19.4924	48	48	48	36.8	36.8	36.8	192.16	0	323.31	1783200000	302	D4A3S8	D4A3S8		Nsun2	D4A3S8	12	12	12	tr|D4A3S8|D4A3S8_RAT NOL1/NOP2/Sun domain family member 2 OS=Rattus norvegicus OX=10116 GN=Nsun2 PE=1 SV=1	1
Q9WVB1	Q9WVB1	Ras-related protein Rab-6A	Rab6a	Q9WVB1	9	1.56122		0.0856492	0.590801	0.142567	32.4931	11.6851	7.9719e+07	8.2397e+07	1.3852e+08	1.4922e+08	6.3211e+07	6.8094e+07	7.4081e+07	8.2758e+07	26.2484	26.2961	27.0455	27.1529	25.9137	26.021	26.1426	26.3024	9	9	9	42.3	42.3	42.3	23.59	0	193.96	1285500000	425	D4ADT3	D4ADT3		Wapal	D4ADT3	12	12	12	tr|D4ADT3|D4ADT3_RAT WAPL cohesin release factor OS=Rattus norvegicus OX=10116 GN=Wapl PE=1 SV=2	1
A0A0G2JZZ7	A0A0G2JZZ7			A0A0G2JZZ7	10	2.61339		0.0858536	1.56198	1.18542	63.5285	78.365	1.329e+07	8.5117e+06	1.5414e+07	3.4413e+07	1.39338e+07	2.1491e+06	8.05041e+06	3.2751e+06	23.6638	23.021	23.8777	25.0364	23.7321	21.0353	22.9406	21.6431	10	10	10	12.5	12.5	12.5	93.77	0.00084674	19.482	260510000	42	D4AE49	D4AE49		Skiv2l2	D4AE49	12	12	12	tr|D4AE49|D4AE49_RAT Mtr4 exosome RNA helicase OS=Rattus norvegicus OX=10116 GN=Mtrex PE=1 SV=3	1
B2RYB8	B2RYB8	Integrin beta	Itgb2	B2RYB8	28	1.35079		0.0864592	0.467431	0.0100926	6.7087	24.965	8.6198e+07	7.9551e+07	8.2773e+07	9.2926e+07	4.4602e+07	7.557e+07	5.5613e+07	7.6992e+07	26.3612	26.2454	26.3027	26.4696	25.4106	26.1713	25.7289	26.1982	28	28	28	46.9	46.9	46.9	84.817	0	323.31	2714000000	413	F1LPG2	F1LPG2		Dock8	F1LPG2	12	12	12	tr|F1LPG2|F1LPG2_RAT Dedicator of cytokinesis 8 OS=Rattus norvegicus OX=10116 GN=Dock8 PE=1 SV=2	1
Q5U2Y1	Q5U2Y1	General transcription factor II-I	Gtf2i	Q5U2Y1	17	2.19138		0.0865641	1.15262	0.745849	43.7885	51.5055	1.4307e+07	3.6201e+07	3.678e+07	5.0976e+07	7.5006e+06	2.4996e+07	1.0605e+07	1.9993e+07	23.7702	25.1095	25.1324	25.6033	22.8386	24.5752	23.3382	24.253	17	17	17	23	23	23	110.21	0	64.682	577250000	90	Q6AXR4	Q6AXR4	Beta-hexosaminidase subunit beta	Hexb	Q6AXR4	12	12	12	sp|Q6AXR4|HEXB_RAT Beta-hexosaminidase subunit beta OS=Rattus norvegicus OX=10116 GN=Hexb PE=2 SV=1	2
D4A2P1	D4A2P1		Ccar1	D4A2P1	16	1.78726		0.0867367	0.938766	0.516213	28.2493	48.4969	2.9609e+07	2.8353e+07	3.8003e+07	5.0877e+07	2.0732e+07	9.2722e+06	1.8684e+07	3.3472e+07	24.8195	24.757	25.1796	25.6005	24.3054	23.1445	24.1553	24.9965	16	16	16	15.6	15.6	15.6	132.15	0	39.64	512270000	79	F1LRV6	F1LRV6	GMP reductase	Gmpr	F1LRV6	12	12	12	tr|F1LRV6|F1LRV6_RAT GMP reductase OS=Rattus norvegicus OX=10116 GN=Gmpr PE=3 SV=1	3
B2RZD1	B2RZD1		Sec61b	B2RZD1	2	1.31706		0.0867595	0.417707	0.0433013	13.1924	22.638	1.9214e+08	1.9375e+08	1.9691e+08	2.4899e+08	1.6367e+08	1.1363e+08	2.0058e+08	1.5367e+08	27.5176	27.5296	27.553	27.8915	27.2862	26.7598	27.5796	27.1953	2	2	2	26	26	26	9.9884	0	144.83	1228000000	89	G3V8Y5	G3V8Y5	DNA-directed RNA polymerase	Polr2b	G3V8Y5	12	12	12	tr|G3V8Y5|G3V8Y5_RAT DNA-directed RNA polymerase subunit beta OS=Rattus norvegicus OX=10116 GN=Polr2b PE=1 SV=1	1
F1LZW6	F1LZW6		Slc25a13	F1LZW6	9	2.77816		0.0869722	1.89982	1.54819	49.2509	94.0006	2.6489e+07	1.4776e+07	3.9119e+07	5.2915e+07	2.81493e+06	2.6999e+07	1.4331e+07	3.8361e+06	24.6589	23.8168	25.2214	25.6572	21.4247	24.6864	23.7726	21.8712	11	11	9	29.1	29.1	25	54.099	0	29.203	848670000	85	Q8VHF5	Q8VHF5	Citrate synthase, mitochondrial	Cs	Q8VHF5	12	12	12	sp|Q8VHF5|CISY_RAT Citrate synthase, mitochondrial OS=Rattus norvegicus OX=10116 GN=Cs PE=1 SV=1	2
B5DFM8	B5DFM8		Bcas2	B5DFM8	2	0.560261		0.0872803	-0.968091	1.53137	50.0045	19.7814	8.6924e+06	7.6889e+06	3.8983e+06	2.7476e+06	7.8725e+06	1.1596e+07	9.35138e+06	1.2281e+07	23.0513	22.8743	21.8944	21.3897	22.9084	23.4671	23.1567	23.5499	2	2	2	18.2	18.2	18.2	26.101	0	116.36	43342000	35	Q9JIL8	Q9JIL8	DNA repair protein RAD50	Rad50	Q9JIL8	12	12	12	sp|Q9JIL8|RAD50_RAT DNA repair protein RAD50 OS=Rattus norvegicus OX=10116 GN=Rad50 PE=1 SV=1	2
D3ZDZ1	D3ZDZ1		Apbb1ip	D3ZDZ1	13	1.31969		0.0880142	0.426115	0.0342732	10.2919	23.5844	5.5776e+07	4.5191e+07	4.7364e+07	4.5434e+07	2.7035e+07	4.2315e+07	3.1971e+07	4.5505e+07	25.7331	25.4295	25.4973	25.4373	24.6883	25.3347	24.9303	25.4395	13	13	13	21.4	21.4	21.4	73.675	0	296.41	1212200000	138	M0R4H8	M0R4H8	Proto-oncogene vav	Vav1	M0R4H8	12	12	12	tr|M0R4H8|M0R4H8_RAT Proto-oncogene vav OS=Rattus norvegicus OX=10116 GN=Vav1 PE=1 SV=2	2
Q9JK11	Q9JK11	Reticulon-4	Rtn4	Q9JK11	5	2.1783		0.0881097	1.28583	0.888886	32.5488	52.8086	3.2744e+07	3.2381e+07	2.4355e+07	1.4737e+07	1.5459e+07	1.7951e+07	1.08604e+07	3.57286e+06	24.9647	24.9486	24.5377	23.8129	23.8819	24.0976	23.3726	21.7686	5	5	5	6.5	6.5	6.5	126.39	0.00076923	15.568	260030000	24	O88767	O88767	Protein deglycase DJ-1	Park7	O88767	12	12	12	sp|O88767|PARK7_RAT Parkinson disease protein 7 homolog OS=Rattus norvegicus OX=10116 GN=Park7 PE=1 SV=1	2
A0A0G2JSH0	A0A0G2JSH0	Solute carrier family 15 member 4	Slc15a4	A0A0G2JSH0	5	3.56743		0.0885766	2.78097	2.49438	36.5732	98.8187	2.1874e+07	2.8602e+07	1.5061e+07	1.2751e+07	456858	1.0105e+07	1.13834e+06	1.0245e+07	24.3827	24.7696	23.8443	23.6041	18.8014	23.2686	20.1185	23.2884	5	5	5	9.4	9.4	9.4	61.941	0.00064103	9.329	104600000	15	O88989	O88989	Malate dehydrogenase, cytoplasmic	Mdh1	O88989	12	12	12	sp|O88989|MDHC_RAT Malate dehydrogenase, cytoplasmic OS=Rattus norvegicus OX=10116 GN=Mdh1 PE=1 SV=3	1
G3V7Q6	G3V7Q6	Proteasome subunit beta type	Psmb5	G3V7Q6	5	2.62875		0.0889578	1.77644	1.41571	59.0109	99.3674	2.4164e+07	1.0535e+07	1.0917e+07	6.4978e+06	1.1948e+07	1.4349e+06	1.56966e+06	4.872e+06	24.5264	23.3287	23.3801	22.6315	23.5103	20.4525	20.582	22.2161	5	5	5	23.2	23.2	23.2	28.559	0	66.071	232350000	29	P04256	P04256	Heterogeneous nuclear ribonucleoprotein A1	Hnrnpa1	P04256	13	12	12	sp|P04256|ROA1_RAT Heterogeneous nuclear ribonucleoprotein A1 OS=Rattus norvegicus OX=10116 GN=Hnrnpa1 PE=1 SV=3	7
P0DP31	P0DP31			P0DP31	2	1.80301		0.0894255	0.794638	0.361448	41.2427	25.9343	1.7696e+08	1.4167e+08	3.1889e+08	3.4517e+08	1.6209e+08	8.4876e+07	1.4153e+08	1.5653e+08	27.3988	27.078	28.2485	28.3627	27.2722	26.3389	27.0765	27.2219	8	8	2	44.3	44.3	19.5	16.837	0	190.95	1802500000	211	P05370	P05370	Glucose-6-phosphate 1-dehydrogenase	G6pdx	P05370	12	12	12	sp|P05370|G6PD_RAT Glucose-6-phosphate 1-dehydrogenase OS=Rattus norvegicus OX=10116 GN=G6pdx PE=1 SV=3	1
Q9JHL4	Q9JHL4	Drebrin-like protein	Dbnl	Q9JHL4	12	1.5504		0.0894942	0.685183	0.243915	20.3187	35.1258	5.0643e+07	3.2894e+07	4.0974e+07	5.2047e+07	1.605e+07	3.9213e+07	3.3112e+07	2.5504e+07	25.5939	24.9713	25.2882	25.6333	23.9361	25.2248	24.9809	24.6042	12	12	12	33.3	33.3	33.3	48.612	0	108.43	798320000	62	P07943	P07943	Aldose reductase	Akr1b1	P07943	13	13	12	sp|P07943|ALDR_RAT Aldo-keto reductase family 1 member B1 OS=Rattus norvegicus OX=10116 GN=Akr1b1 PE=1 SV=3	1
D3ZFY8	D3ZFY8		LOC100912618	D3ZFY8	3	1.89015		0.0902121	1.10441	0.694085	18.9937	57.4631	1.9098e+08	1.6449e+08	2.4532e+08	2.4394e+08	5.1173e+07	1.6038e+08	1.7363e+08	6.1728e+07	27.5088	27.2934	27.8701	27.862	25.6089	27.2569	27.3714	25.8794	5	5	3	34	34	21.1	16.355	0	30.386	1589800000	178	P10111	P10111	Peptidyl-prolyl cis-trans isomerase A	Ppia	P10111	12	12	12	sp|P10111|PPIA_RAT Peptidyl-prolyl cis-trans isomerase A OS=Rattus norvegicus OX=10116 GN=Ppia PE=1 SV=2	4
P07153	P07153	Dolichyl-diphosphooligosaccharide--protein glycosyltransferase subunit 1	Rpn1	P07153	15	1.79201		0.0905371	0.996339	0.578036	13.5188	51.4443	5.4051e+07	6.4517e+07	5.3667e+07	7.0367e+07	2.3051e+07	5.2359e+07	4.4483e+07	1.5487e+07	25.6878	25.9432	25.6775	26.0684	24.4583	25.6419	25.4068	23.8846	15	15	15	28.6	28.6	28.6	68.303	0	206.82	2351500000	161	P30349	P30349	Leukotriene A-4 hydrolase	Lta4h	P30349	12	12	12	sp|P30349|LKHA4_RAT Leukotriene A-4 hydrolase OS=Rattus norvegicus OX=10116 GN=Lta4h PE=1 SV=3	1
F1LMM5	F1LMM5	Arachidonate 5-lipoxygenase	Alox5	F1LMM5	11	1.86143		0.0908384	1.04003	0.624946	24.0734	53.9302	2.032e+07	3.6986e+07	3.3873e+07	2.9351e+07	1.6624e+07	1.4071e+07	2.7577e+07	6.4791e+06	24.2764	25.1405	25.0136	24.8069	23.9868	23.7462	24.717	22.6274	11	11	11	18.8	18.8	18.8	78.129	0	55.089	409050000	65	P62804	P62804	Histone H4	Hist1h4b	P62804	12	12	12	sp|P62804|H4_RAT Histone H4 OS=Rattus norvegicus OX=10116 GN=H4c2 PE=1 SV=2	1
Q5BJZ3	Q5BJZ3		Nnt	Q5BJZ3	22	1.80774		0.0913498	0.762337	0.326763	49.7043	20.1517	6.275e+07	6.2275e+07	8.4606e+07	1.5912e+08	4.0484e+07	6.0696e+07	4.3922e+07	5.8882e+07	25.9031	25.8921	26.3343	27.2455	25.2708	25.8551	25.3884	25.8113	22	22	22	23.8	23.8	23.8	113.87	0	112.16	2420700000	311	Q5M860	Q5M860		Arhgdib	Q5M860	12	12	12	tr|Q5M860|Q5M860_RAT Rho GDP dissociation inhibitor beta OS=Rattus norvegicus OX=10116 GN=Arhgdib PE=1 SV=1	1
P62959	P62959	Histidine triad nucleotide-binding protein 1	Hint1	P62959	2	2.00621		0.0914568	0.963271	0.542527	48.0131	38.8183	7.5242e+07	5.6746e+07	1.3329e+08	1.701e+08	4.3492e+07	7.1145e+07	7.2528e+07	2.985e+07	26.165	25.758	26.99	27.3418	25.3742	26.0843	26.112	24.8312	2	2	2	16.7	16.7	16.7	13.777	0.00082102	18.162	1007900000	96	Q5XI73	Q5XI73	Rho GDP-dissociation inhibitor 1	Arhgdia	Q5XI73	12	12	12	sp|Q5XI73|GDIR1_RAT Rho GDP-dissociation inhibitor 1 OS=Rattus norvegicus OX=10116 GN=Arhgdia PE=1 SV=1	1
D3ZD97	D3ZD97		Dhx15	D3ZD97	20	2.30918		0.0915607	1.4981	1.11683	17.3796	58.7974	2.9378e+07	2.958e+07	2.8574e+07	4.0247e+07	3.2463e+06	2.2786e+07	1.3085e+07	1.6218e+07	24.8082	24.8181	24.7682	25.2624	21.6304	24.4416	23.6414	23.9511	20	20	20	24.5	24.5	24.5	90.976	0	55.133	791510000	170	Q66HM7	Q66HM7	Lupus La protein homolog	Ssb	Q66HM7	12	12	12	tr|Q66HM7|Q66HM7_RAT Lupus La protein homolog OS=Rattus norvegicus OX=10116 GN=Ssb PE=1 SV=1	3
P12785	P12785	Fatty acid synthase	Fasn	P12785	21	2.31732		0.0921644	1.16137	0.755251	69.404	57.5378	2.5784e+06	9.9184e+06	3.1454e+06	3.9292e+06	1.50451e+06	3.842e+06	2.015e+06	1.0842e+06	21.298	23.2417	21.5848	21.9058	20.5209	21.8734	20.9423	20.0482	21	21	21	10.8	10.8	10.8	272.65	0	43.243	286390000	43	Q68FQ0	Q68FQ0	T-complex protein 1 subunit epsilon	Cct5	Q68FQ0	12	12	12	sp|Q68FQ0|TCPE_RAT T-complex protein 1 subunit epsilon OS=Rattus norvegicus OX=10116 GN=Cct5 PE=1 SV=1	1
P27615	P27615	Lysosome membrane protein 2	Scarb2	P27615	9	2.39443		0.092972	1.55706	1.18014	17.4243	54.1977	5.2193e+07	6.8637e+07	5.8093e+07	4.5587e+07	4.9663e+06	3.2268e+07	3.1301e+07	2.5228e+07	25.6374	26.0325	25.7919	25.4421	22.2437	24.9436	24.8997	24.5885	9	9	9	18	18	18	54.09	0	178.3	762530000	313	Q6IN22	Q6IN22	Cathepsin B	Ctsb	Q6IN22	12	12	12	tr|Q6IN22|Q6IN22_RAT Cathepsin B OS=Rattus norvegicus OX=10116 GN=Ctsb PE=1 SV=1	2
F1M9V7	F1M9V7		Npepps	F1M9V7	23	3.03731		0.0931962	2.12197	1.78675	53.7912	93.8424	1.971e+07	1.2788e+07	4.4234e+07	4.3302e+07	1.7536e+06	1.4552e+07	2.5502e+06	2.0664e+07	24.2324	23.6083	25.3987	25.3679	20.7419	23.7947	21.2822	24.3006	23	23	23	29.7	29.7	29.7	103.34	0	60.504	613060000	104	Q920L2	Q920L2	Succinate dehydrogenase [ubiquinone] flavoprotein subunit, mitochondrial	Sdha	Q920L2	12	12	12	sp|Q920L2|SDHA_RAT Succinate dehydrogenase [ubiquinone] flavoprotein subunit, mitochondrial OS=Rattus norvegicus OX=10116 GN=Sdha PE=1 SV=1	1
D3ZDT1	D3ZDT1		Epb41l2	D3ZDT1	31	1.1865		0.0932548	0.2514	0.221882	9.80155	13.7159	6.8781e+07	5.6935e+07	7.0003e+07	7.0876e+07	5.0111e+07	6.2685e+07	4.8918e+07	6.2977e+07	26.0355	25.7628	26.0609	26.0788	25.5786	25.9016	25.5439	25.9083	33	33	31	42.8	42.8	40.9	102.59	0	323.31	2058200000	344	Q924S5	Q924S5	Lon protease homolog, mitochondrial	Lonp1	Q924S5	12	12	12	sp|Q924S5|LONM_RAT Lon protease homolog, mitochondrial OS=Rattus norvegicus OX=10116 GN=Lonp1 PE=2 SV=1	1
Q6P6T6	Q6P6T6	Cathepsin D	Ctsd	Q6P6T6	11	1.94814		0.0935235	0.857956	0.429439	38.753	13.5196	1.7676e+09	1.9739e+09	1.5655e+09	6.6161e+08	6.9543e+08	8.2121e+08	8.8316e+08	6.6395e+08	30.7191	30.8784	30.544	29.3014	29.3733	29.6132	29.7181	29.3065	11	11	11	35.9	35.9	35.9	44.622	0	225.03	30848000000	785	Q9JHL4	Q9JHL4	Drebrin-like protein	Dbnl	Q9JHL4	12	12	12	sp|Q9JHL4|DBNL_RAT Drebrin-like protein OS=Rattus norvegicus OX=10116 GN=Dbnl PE=1 SV=1	4
D4ACV3	D4ACV3	Histone H2A	Hist2h2ac	D4ACV3	0	0.633362		0.0944248	-0.726579	1.27204	36.4378	20.136	1.4918e+10	1.3994e+10	1.9294e+10	7.11311e+09	1.9991e+10	2.8099e+10	1.7953e+10	2.1299e+10	33.7963	33.7041	34.1674	32.7278	34.2186	34.7098	34.0635	34.3101	9	9	0	65.9	65.9	0	13.645	0	323.31	366080000000	3251	A0A0G2JTN4	A0A0G2JTN4		LOC100912917	A0A0G2JTN4	11	11	11	tr|A0A0G2JTN4|A0A0G2JTN4_RAT Formylglycinamide ribonucleotide amidotransferase OS=Rattus norvegicus OX=10116 GN=Pfas PE=1 SV=1	2
Q6AXM8	Q6AXM8	Serum paraoxonase/arylesterase 2	Pon2	Q6AXM8	6	1.53972		0.0948217	0.682416	0.240944	18.0235	33.6662	2.6191e+07	3.8902e+07	3.4781e+07	2.861e+07	2.0872e+07	2.7327e+07	2.4151e+07	1.10964e+07	24.6426	25.2133	25.0518	24.77	24.3151	24.7038	24.5256	23.4036	6	6	6	22.9	22.9	22.9	39.617	0.00073801	13.62	470320000	30	P63102	P63102	14-3-3 protein zeta/delta	Ywhaz	P63102	16	13	11	sp|P63102|1433Z_RAT 14-3-3 protein zeta/delta OS=Rattus norvegicus OX=10116 GN=Ywhaz PE=1 SV=1	2
O35814	O35814	Stress-induced-phosphoprotein 1	Stip1	O35814	13	3.06104		0.0949463	2.51566	2.20948	20.9399	100.124	2.3128e+07	3.0512e+07	2.9722e+07	3.8721e+07	2.03094e+06	1.5415e+07	2.1298e+07	1.13894e+06	24.4631	24.8629	24.825	25.2066	20.9537	23.8778	24.3442	20.1193	13	13	13	28.4	28.4	28.4	62.569	0	72.174	1316700000	74	D3ZAZ1	D3ZAZ1		Fmnl1	D3ZAZ1	14	14	11	tr|D3ZAZ1|D3ZAZ1_RAT Formin-like 1 OS=Rattus norvegicus OX=10116 GN=Fmnl1 PE=1 SV=1	3
Q4KLL0	Q4KLL0	Transcription elongation factor A protein 1	Tcea1	Q4KLL0	8	1.30319		0.0952791	0.371587	0.0928252	21.6804	16.1511	1.0954e+07	1.0543e+07	1.6581e+07	1.2746e+07	8.3956e+06	9.1216e+06	9.46761e+06	1.2015e+07	23.385	23.3298	23.983	23.6035	23.0012	23.1209	23.1746	23.5183	8	8	8	31.9	31.9	31.9	33.893	0	78.07	387050000	62	Q99JD4	Q99JD4	CLIP-associating protein 2	Clasp2	Q99JD4	11	11	11	sp|Q99JD4|CLAP2_RAT CLIP-associating protein 2 OS=Rattus norvegicus OX=10116 GN=Clasp2 PE=1 SV=1	2
P22734	P22734	Catechol O-methyltransferase	Comt	P22734	13	0.692133		0.0957331	-0.578575	1.11311	33.4526	16.0055	2.0669e+08	2.7148e+08	1.2199e+08	1.6356e+08	2.2895e+08	2.4743e+08	3.1248e+08	3.1457e+08	27.6229	28.0163	26.8622	27.2852	27.7705	27.8824	28.2192	28.2288	13	13	13	52.7	52.7	52.7	29.597	0	288.1	3187600000	331	F1LR36	F1LR36		Supt6h	F1LR36	12	12	11	tr|F1LR36|F1LR36_RAT Transcription elongation factor spt6 OS=Rattus norvegicus OX=10116 GN=Supt6h PE=1 SV=2	2
Q5RKI0	Q5RKI0	WD repeat-containing protein 1	Wdr1	Q5RKI0	21	1.50193		0.0959633	0.652704	0.209039	8.56461	31.7207	1.5579e+08	1.8365e+08	1.8797e+08	1.6734e+08	6.281e+07	1.2984e+08	1.2276e+08	1.4716e+08	27.215	27.4524	27.4859	27.3182	25.9045	26.9522	26.8713	27.1328	21	21	21	38.8	38.8	38.8	66.181	0	74.964	6077900000	235	A0A0G2K943	A0A0G2K943	AP-2 complex subunit alpha-2	Ap2a2	A0A0G2K943	17	17	11	tr|A0A0G2K943|A0A0G2K943_RAT AP-2 complex subunit alpha OS=Rattus norvegicus OX=10116 GN=Ap2a2 PE=1 SV=1	3
B2RZ72	B2RZ72		Arpc4	B2RZ72	7	0.575776		0.0966159	-0.706919	1.25093	15.2644	46.6602	1.546e+08	1.248e+08	1.0687e+08	1.338e+08	2.0517e+08	1.7446e+08	1.4423e+08	3.7939e+08	27.204	26.895	26.6713	26.9955	27.6122	27.3783	27.1038	28.4991	7	7	7	46.4	46.4	46.4	19.667	0	228.54	2676100000	620	Q5XIH7	Q5XIH7	Prohibitin-2	Phb2	Q5XIH7	11	11	11	sp|Q5XIH7|PHB2_RAT Prohibitin-2 OS=Rattus norvegicus OX=10116 GN=Phb2 PE=1 SV=1	2
G3V6H2	G3V6H2		Prpf8	G3V6H2	43	1.54579		0.097929	0.637088	0.192271	31.8268	31.1002	3.845e+07	4.2808e+07	5.0842e+07	7.5421e+07	2.0429e+07	3.7094e+07	3.1442e+07	4.5284e+07	25.1965	25.3514	25.5995	26.1685	24.2841	25.1447	24.9062	25.4325	43	43	43	21.8	21.8	21.8	273.61	0	199.74	1891700000	277	B1WC49	B1WC49		Api5	B1WC49	11	11	11	tr|B1WC49|B1WC49_RAT Api5 protein OS=Rattus norvegicus OX=10116 GN=Api5 PE=1 SV=1	1
D3ZZR3	D3ZZR3	Cathepsin S	Ctss	D3ZZR3	5	1.60961		0.0981839	0.789036	0.355433	10.8481	41.539	1.1899e+08	1.2393e+08	1.3022e+08	1.513e+08	9.03281e+07	4.0285e+07	7.3735e+07	1.2147e+08	26.8263	26.885	26.9564	27.1728	26.4287	25.2637	26.1358	26.856	5	5	5	19.5	19.5	19.5	36.597	0	323.31	2598600000	547	B2GUZ9	B2GUZ9		Fam49b	B2GUZ9	11	11	11	tr|B2GUZ9|B2GUZ9_RAT Fam49b protein OS=Rattus norvegicus OX=10116 GN=Fam49b PE=1 SV=1	1
Q5XI72	Q5XI72	Eukaryotic translation initiation factor 4H	Eif4h	Q5XI72	6	0.300284		0.0986958	-1.41523	2.01151	31.4046	82.687	1.0699e+07	8.5878e+06	1.2421e+07	5.6174e+06	6.6848e+07	1.5458e+07	3.2265e+07	9.7286e+06	23.351	23.0339	23.5663	22.4215	25.9944	23.8819	24.9435	23.2138	6	6	6	37.5	37.5	37.5	27.324	0	22.465	173560000	38	D3Z8R4	D3Z8R4		Rbm25l1	D3Z8R4	11	11	11	tr|D3Z8R4|D3Z8R4_RAT RNA-binding motif protein 25-like 1 OS=Rattus norvegicus OX=10116 GN=Rbm25l1 PE=1 SV=3	2
Q07936	Q07936	Annexin A2	Anxa2	Q07936	15	0.676336		0.0992015	-0.620903	1.15856	33.3412	15.0514	3.9486e+07	5.2821e+07	3.8742e+07	2.1742e+07	6.4526e+07	6.2621e+07	4.6778e+07	5.1985e+07	25.2348	25.6546	25.2074	24.374	25.9434	25.9001	25.4793	25.6316	15	15	15	53.1	53.1	53.1	38.678	0	249.77	3735400000	328	D3ZMS1	D3ZMS1		Sf3b2	D3ZMS1	11	11	11	tr|D3ZMS1|D3ZMS1_RAT Splicing factor 3b, subunit 2 OS=Rattus norvegicus OX=10116 GN=Sf3b2 PE=1 SV=3	1
D4A914	D4A914		Xrn2	D4A914	10	2.32197		0.0993836	1.62535	1.25346	31.1117	82.8489	1.1625e+07	1.8986e+07	1.3774e+07	2.3323e+07	1.78173e+06	3.1675e+06	9.3015e+06	1.4909e+07	23.4707	24.1784	23.7154	24.4753	20.7648	21.5949	23.149	23.8297	10	10	10	13.7	13.7	13.7	108.65	0	29.829	165820000	43	D3ZY46	D3ZY46		Elmo1	D3ZY46	16	16	11	tr|D3ZY46|D3ZY46_RAT Engulfment and cell motility 1 OS=Rattus norvegicus OX=10116 GN=Elmo1 PE=1 SV=1	3
F1M853	F1M853		Rrbp1	F1M853	41	1.24927		0.0996224	0.305631	0.163649	17.6559	6.51362	8.8707e+07	1.0822e+08	1.3495e+08	1.2418e+08	9.0595e+07	8.4613e+07	9.0771e+07	9.908e+07	26.4025	26.6894	27.0079	26.8879	26.4329	26.3344	26.4357	26.5621	41	41	41	31.9	31.9	31.9	157.5	0	323.31	4819500000	586	D3ZY96	D3ZY96		Ngp	D3ZY96	11	11	11	tr|D3ZY96|D3ZY96_RAT Neutrophilic granule protein OS=Rattus norvegicus OX=10116 GN=Ngp PE=1 SV=1	1
F1M0R1	F1M0R1		Rnf213	F1M0R1	23	5.05172		0.0997788	1.9414	1.59284	74.5799	43.9713	1.4984e+07	1.8848e+06	1.266e+07	2.8013e+07	2.3793e+06	1.3087e+06	4.0764e+06	3.62613e+06	23.8369	20.846	23.5938	24.7396	21.1821	20.3197	21.9589	21.79	23	23	23	5.5	5.5	5.5	583.37	0	62.661	333130000	55	D4A208	D4A208	SLIT-ROBO Rho GTPase-activating protein 2	Srgap2	D4A208	11	11	11	sp|D4A208|SRGP2_RAT SLIT-ROBO Rho GTPase-activating protein 2 OS=Rattus norvegicus OX=10116 GN=Srgap2 PE=1 SV=1	4
Q5U204	Q5U204	Ragulator complex protein LAMTOR3	Lamtor3	Q5U204	2	0.208429		0.100667	-1.77404	2.39681	30.9177	87.2177	6.7127e+06	4.5008e+06	3.1242e+06	5.7083e+06	9.0205e+06	5.092e+06	3.2165e+07	4.9899e+07	22.6785	22.1017	21.5751	22.4446	23.1048	22.2798	24.939	25.5725	2	2	2	21.8	21.8	21.8	13.58	0.0014151	3.8112	62271000	26	D4A644	D4A644		Map7d1	D4A644	11	11	11	tr|D4A644|D4A644_RAT MAP7 domain-containing 1 OS=Rattus norvegicus OX=10116 GN=Map7d1 PE=1 SV=1	1
P63004	P63004	Platelet-activating factor acetylhydrolase IB subunit alpha	Pafah1b1	P63004	5	2.09991		0.101091	1.31373	0.918853	10.8343	50.6098	1.9709e+07	1.6232e+07	1.5863e+07	1.6043e+07	2.12355e+06	1.0216e+07	8.7945e+06	1.11754e+07	24.2324	23.9523	23.9192	23.9354	21.018	23.2843	23.0682	23.4138	5	5	5	14.4	14.4	14.4	46.67	0	28.877	312570000	24	D4A9L2	D4A9L2		Srsf1	D4A9L2	11	11	11	tr|D4A9L2|D4A9L2_RAT Serine/arginine-rich splicing factor 1 OS=Rattus norvegicus OX=10116 GN=Srsf1 PE=1 SV=1	1
D4A4J0	D4A4J0		Supt16h	D4A4J0	17	1.29913		0.101183	0.362951	0.102099	21.4844	13.6563	3.6692e+07	2.8043e+07	3.457e+07	4.6986e+07	2.8074e+07	3.3198e+07	2.7474e+07	2.3861e+07	25.129	24.7411	25.043	25.4857	24.7427	24.9846	24.7116	24.5082	17	17	17	17.1	17.1	17.1	119.86	0	82.164	682760000	105	D4AE96	D4AE96		Ipo7	D4AE96	11	11	11	tr|D4AE96|D4AE96_RAT Importin 7 OS=Rattus norvegicus OX=10116 GN=Ipo7 PE=1 SV=1	1
D3ZWS2	D3ZWS2		LOC690000	D3ZWS2	3	1.85293		0.102112	0.939948	0.517482	37.6608	40.7132	3.9761e+07	3.6406e+07	7.0222e+07	7.8161e+07	3.9761e+07	1.25034e+07	3.7252e+07	3.167e+07	25.2449	25.1177	26.0654	26.2199	25.2449	23.5758	25.1508	24.9166	3	3	3	18.4	18.4	18.4	15.07	0	39.822	430690000	43	F1LMM5	F1LMM5	Arachidonate 5-lipoxygenase	Alox5	F1LMM5	11	11	11	tr|F1LMM5|F1LMM5_RAT Polyunsaturated fatty acid 5-lipoxygenase OS=Rattus norvegicus OX=10116 GN=Alox5 PE=3 SV=2	3
D3ZQ57	D3ZQ57		Plxnb2	D3ZQ57	9	1.41594		0.103516	0.563978	0.113765	10.0403	37.525	1.1632e+07	1.388e+07	1.3731e+07	1.1567e+07	1.38349e+07	7.3146e+06	8.4752e+06	6.2597e+06	23.4716	23.7265	23.7109	23.4635	23.7218	22.8023	23.0148	22.5777	9	9	9	6.3	6.3	6.3	205.95	0	22.609	90303000	22	P21533	P21533	60S ribosomal protein L6	Rpl6	P21533	11	11	11	sp|P21533|RL6_RAT 60S ribosomal protein L6 OS=Rattus norvegicus OX=10116 GN=Rpl6 PE=1 SV=5	4
B0BNE5	B0BNE5	S-formylglutathione hydrolase	Esd	B0BNE5	6	2.66425		0.103584	1.99524	1.65065	18.0632	81.6313	4.6727e+07	3.2856e+07	3.4923e+07	3.2889e+07	1.86192e+06	2.6273e+07	2.0084e+07	7.1043e+06	25.4778	24.9697	25.0577	24.9711	20.8284	24.6471	24.2595	22.7603	6	6	6	28.7	28.7	28.7	31.363	0.0006993	11.949	547060000	34	F1LVV4	F1LVV4		Rcc2	F1LVV4	11	11	11	tr|F1LVV4|F1LVV4_RAT Regulator of chromosome condensation 2 OS=Rattus norvegicus OX=10116 GN=Rcc2 PE=1 SV=1	1
P50116	P50116	Protein S100-A9	S100a9	P50116	7	2.55478		0.103727	1.37086	0.9802	57.6157	54.1115	2.0269e+08	3.528e+08	8.6155e+08	7.1779e+08	3.0304e+08	6.3171e+07	2.9346e+08	1.7595e+08	27.5947	28.3943	29.6824	29.419	28.1749	25.9128	28.1286	27.3906	7	7	7	47.8	47.8	47.8	13.145	0	144.83	5110100000	435	G3V887	G3V887	V-type proton ATPase subunit a	Tcirg1	G3V887	11	11	11	tr|G3V887|G3V887_RAT V-type proton ATPase subunit a OS=Rattus norvegicus OX=10116 GN=Tcirg1 PE=1 SV=1	2
Q1JU68	Q1JU68	Eukaryotic translation initiation factor 3 subunit A	Eif3a	Q1JU68	29	2.20093		0.103917	1.33438	0.941029	41.0588	55.3466	8.4752e+06	7.846e+06	1.7892e+07	1.0685e+07	1.29592e+06	6.8179e+06	4.6759e+06	7.6099e+06	23.0148	22.9035	24.0928	23.3491	20.3055	22.7009	22.1568	22.8594	29	29	29	21.9	21.9	21.9	163.19	0	81.911	754280000	125	G3V8L1	G3V8L1		Pycard	G3V8L1	11	11	11	tr|G3V8L1|G3V8L1_RAT PYD and CARD domain-containing OS=Rattus norvegicus OX=10116 GN=Pycard PE=1 SV=1	1
P07335	P07335	Creatine kinase B-type	Ckb	P07335	15	0.67416		0.104556	-0.557258	1.09022	24.9169	29.8966	5.5428e+08	7.1847e+08	6.031e+08	3.8024e+08	5.5838e+08	7.9572e+08	1.166e+09	8.2642e+08	29.046	29.4204	29.1678	28.5023	29.0567	29.5677	30.1189	29.6223	15	15	15	60.6	60.6	60.6	42.725	0	323.31	24230000000	1590	G3V940	G3V940	Coronin	Coro1b	G3V940	11	11	11	tr|G3V940|G3V940_RAT Coronin OS=Rattus norvegicus OX=10116 GN=Coro1b PE=1 SV=1	2
A0A0G2JZI2	A0A0G2JZI2		Eprs	A0A0G2JZI2	29	1.93289		0.104615	1.05224	0.638063	34.1988	44.2998	2.812e+07	2.0429e+07	4.2511e+07	4.4604e+07	6.0733e+06	1.946e+07	2.1962e+07	2.2692e+07	24.7451	24.2841	25.3413	25.4107	22.534	24.214	24.3885	24.4357	29	29	29	27.1	27.1	27.1	169.86	0	200.29	997640000	131	P04041	P04041	Glutathione peroxidase 1	Gpx1	P04041	11	11	11	sp|P04041|GPX1_RAT Glutathione peroxidase 1 OS=Rattus norvegicus OX=10116 GN=Gpx1 PE=1 SV=4	2
Q9QXQ0	Q9QXQ0	Alpha-actinin-4	Actn4	Q9QXQ0	20	1.6816		0.104772	0.90007	0.474662	10.3964	50.9189	6.1015e+07	5.8454e+07	7.3782e+07	6.5447e+07	2.0885e+07	2.217e+07	5.4195e+07	5.659e+07	25.8627	25.8008	26.1368	25.9638	24.316	24.4021	25.6917	25.754	34	34	20	45.3	45.3	29.1	104.91	0	323.31	2058300000	486	O08837	O08837	Cell division cycle 5-like protein	Cdc5l	O08837	11	11	11	sp|O08837|CDC5L_RAT Cell division cycle 5-like protein OS=Rattus norvegicus OX=10116 GN=Cdc5l PE=1 SV=2	1
Q4KM35	Q4KM35	Proteasome subunit beta type-10	Psmb10	Q4KM35	6	1.96244		0.104981	0.910089	0.485419	48.8596	37.0883	4.1809e+07	5.5109e+07	1.2612e+08	1.0516e+08	5.4658e+07	3.0719e+07	5.5624e+07	2.6239e+07	25.3173	25.7158	26.9102	26.648	25.7039	24.8726	25.7292	24.6452	6	6	6	28.9	28.9	28.9	29.038	0	92.735	988310000	154	O35244	O35244	Peroxiredoxin-6	Prdx6	O35244	11	11	11	sp|O35244|PRDX6_RAT Peroxiredoxin-6 OS=Rattus norvegicus OX=10116 GN=Prdx6 PE=1 SV=3	1
Q3KR55	Q3KR55	Splicing factor U2AF 26 kDa subunit	U2af1	Q3KR55	4	0.439017		0.104992	-1.10099	1.67408	51.1881	69.1511	8.36e+06	4.7731e+06	1.6191e+07	8.3462e+06	1.7747e+07	1.4826e+07	4.3187e+07	1.0046e+07	22.9951	22.1865	23.9487	22.9927	24.0811	23.8216	25.3641	23.2601	4	4	4	12.6	12.6	12.6	27.815	0	22.078	367180000	90	O35509	O35509	Ras-related protein Rab-11B	Rab11b	O35509	11	11	11	sp|O35509|RB11B_RAT Ras-related protein Rab-11B OS=Rattus norvegicus OX=10116 GN=Rab11b PE=1 SV=4	4
Q32PX6	Q32PX6		Rhog	Q32PX6	9	1.40112		0.105528	0.50458	0.0499838	22.3356	29.2937	1.9451e+08	1.9592e+08	3.0005e+08	2.7254e+08	1.3023e+08	2.3616e+08	1.8761e+08	1.3332e+08	27.5353	27.5457	28.1606	28.0219	26.9565	27.8152	27.4832	26.9903	10	10	9	58.1	58.1	52.4	21.308	0	306.4	3249700000	563	P13233	P13233	2,3-cyclic-nucleotide 3-phosphodiesterase	Cnp	P13233	11	11	11	sp|P13233|CN37_RAT 2,3-cyclic-nucleotide 3-phosphodiesterase OS=Rattus norvegicus OX=10116 GN=Cnp PE=1 SV=2	1
D3ZAN3	D3ZAN3		Ganab	D3ZAN3	17	1.2071		0.106911	0.262317	0.210159	16.1885	9.2081	5.682e+07	4.6367e+07	6.7414e+07	5.1569e+07	4.3171e+07	4.8668e+07	4.1707e+07	5.0506e+07	25.7599	25.4666	26.0065	25.62	25.3636	25.5365	25.3138	25.59	17	17	17	25.6	25.6	25.6	90.571	0	54.966	1146300000	197	P21708	P21708	Mitogen-activated protein kinase 3	Mapk3	P21708	13	13	11	sp|P21708|MK03_RAT Mitogen-activated protein kinase 3 OS=Rattus norvegicus OX=10116 GN=Mapk3 PE=1 SV=5	6
O35567	O35567	Bifunctional purine biosynthesis protein PURH	Atic	O35567	19	2.07209		0.107453	1.21474	0.812552	41.5062	63.3404	2.6904e+07	2.2402e+07	4.7336e+07	5.501e+07	5.9441e+06	2.1684e+07	3.2747e+07	1.2813e+07	24.6813	24.4171	25.4964	25.7132	22.503	24.3701	24.9649	23.6111	19	19	19	49	49	49	64.208	0	74.434	1593900000	124	P24368	P24368	Peptidyl-prolyl cis-trans isomerase B	Ppib	P24368	11	11	11	sp|P24368|PPIB_RAT Peptidyl-prolyl cis-trans isomerase B OS=Rattus norvegicus OX=10116 GN=Ppib PE=1 SV=3	1
F1LY38	F1LY38		Cwc22	F1LY38	4	0.219624		0.107974	-1.68381	2.29992	25.2117	92.092	9.27241e+06	4.8692e+06	8.2668e+06	7.48167e+06	7.5568e+06	7.6302e+07	1.3226e+07	3.9012e+07	23.1445	22.2153	22.9789	22.8349	22.8493	26.1852	23.6569	25.2174	4	4	4	3.4	3.4	3.4	101.41	0.00048757	4.2214	93395000	8	P30835	P30835	ATP-dependent 6-phosphofructokinase, liver type	Pfkl	P30835	14	14	11	sp|P30835|PFKAL_RAT ATP-dependent 6-phosphofructokinase, liver type OS=Rattus norvegicus OX=10116 GN=Pfkl PE=1 SV=3	1
A0A140TAH5	A0A140TAH5	AP-2 complex subunit mu	Ap2m1	A0A140TAH5	5	1.7942		0.108743	1.02996	0.614141	9.06716	52.886	5.6154e+07	5.1692e+07	4.5003e+07	5.0126e+07	1.04385e+07	2.4018e+07	3.262e+07	4.6052e+07	25.7429	25.6234	25.4235	25.5791	23.3154	24.5176	24.9593	25.4568	5	5	5	9.4	9.4	9.4	49.526	0.00061805	8.4227	741330000	31	P36972	P36972	Adenine phosphoribosyltransferase	Aprt	P36972	11	11	11	sp|P36972|APT_RAT Adenine phosphoribosyltransferase OS=Rattus norvegicus OX=10116 GN=Aprt PE=1 SV=1	1
P15865	P15865	Histone H1.4	Hist1h1e	P15865	3	0.610756		0.108947	-0.813062	1.3649	41.407	18.7094	6.8394e+07	2.1966e+08	1.7514e+08	1.5028e+08	1.949e+08	3.0696e+08	2.382e+08	2.6439e+08	26.0274	27.7107	27.3839	27.1631	27.5382	28.1935	27.8276	27.9781	10	3	3	33.3	13.7	13.7	21.987	0.00081103	17.797	2194300000	52	P40307	P40307	Proteasome subunit beta type-2	Psmb2	P40307	11	11	11	sp|P40307|PSB2_RAT Proteasome subunit beta type-2 OS=Rattus norvegicus OX=10116 GN=Psmb2 PE=1 SV=1	1
P50442	P50442	Glycine amidinotransferase, mitochondrial	Gatm	P50442	5	2.0368		0.109328	1.25868	0.859732	18.7931	50.9211	3.486e+07	3.1733e+07	4.5501e+07	3.0911e+07	4.61776e+06	2.0736e+07	1.972e+07	2.5137e+07	25.0551	24.9195	25.4394	24.8816	22.1388	24.3056	24.2332	24.5833	5	5	5	16.1	16.1	16.1	48.242	0	22.265	398730000	63	P41542	P41542	General vesicular transport factor p115	Uso1	P41542	11	11	11	sp|P41542|USO1_RAT General vesicular transport factor p115 OS=Rattus norvegicus OX=10116 GN=Uso1 PE=1 SV=1	1
Q75WE7	Q75WE7	von Willebrand factor A domain-containing protein 5A	Vwa5a	Q75WE7	15	4.03802		0.110166	1.72612	1.36167	96.1147	63.3187	7.0684e+06	1.0508e+07	3.0364e+07	6.7536e+07	4.0055e+06	1.207e+07	2.6691e+06	9.8527e+06	22.753	23.325	24.8559	26.0092	21.9335	23.5249	21.3479	23.2321	15	15	15	24.1	24.1	24.1	91.481	0	132.85	685520000	89	P49793	P49793	Nuclear pore complex protein Nup98-Nup96	Nup98	P49793	11	11	11	sp|P49793|NUP98_RAT Nuclear pore complex protein Nup98-Nup96 OS=Rattus norvegicus OX=10116 GN=Nup98 PE=1 SV=2	3
P54319	P54319	Phospholipase A-2-activating protein	Plaa	P54319	11	3.99401		0.110382	2.42021	2.107	80.4301	112.72	6.4669e+06	3.344e+06	2.8132e+07	2.5447e+07	415940	1.0604e+06	4.1908e+06	1.02041e+07	22.6246	21.6731	24.7457	24.601	18.666	20.0162	21.9988	23.2826	11	11	11	15.7	15.7	15.7	87.083	0	131.24	255350000	45	P50430	P50430	Arylsulfatase B	Arsb	P50430	11	11	11	sp|P50430|ARSB_RAT Arylsulfatase B OS=Rattus norvegicus OX=10116 GN=Arsb PE=2 SV=2	2
D3ZUD8	D3ZUD8		Tm9sf3	D3ZUD8	2	2.34898		0.111032	1.59444	1.22028	20.1054	60.8597	2.1201e+07	1.6502e+07	2.3361e+07	1.525e+07	1.44524e+06	7.7779e+06	1.3039e+07	1.0226e+07	24.3376	23.9761	24.4776	23.8623	20.4629	22.8909	23.6363	23.2857	2	2	2	3.4	3.4	3.4	69.968	0	24.138	199180000	21	P52555	P52555	Endoplasmic reticulum resident protein 29	Erp29	P52555	11	11	11	sp|P52555|ERP29_RAT Endoplasmic reticulum resident protein 29 OS=Rattus norvegicus OX=10116 GN=Erp29 PE=1 SV=2	1
Q5RJR8	Q5RJR8	Leucine-rich repeat-containing protein 59	Lrrc59	Q5RJR8	5	2.60933		0.111154	1.5957	1.22163	66.0184	82.9635	2.7072e+07	1.247e+07	3.0267e+07	6.4976e+07	4.8385e+06	1.6765e+07	2.6326e+07	3.72561e+06	24.6903	23.572	24.8512	25.9534	22.2061	23.9989	24.65	21.829	5	5	5	17.9	17.9	17.9	34.869	0.00076278	15.156	533040000	42	P54319	P54319	Phospholipase A-2-activating protein	Plaa	P54319	11	11	11	sp|P54319|PLAP_RAT Phospholipase A-2-activating protein OS=Rattus norvegicus OX=10116 GN=Plaa PE=1 SV=3	1
B2RZ27	B2RZ27		Sh3bgrl3	B2RZ27	2	2.34832		0.111488	1.75209	1.38956	13.6894	86.1923	2.1619e+08	2.97e+08	2.4059e+08	2.6919e+08	1.1319e+08	2.3701e+08	6.761e+07	1.7808e+07	27.6877	28.1459	27.842	28.004	26.7542	27.8204	26.0107	24.086	2	2	2	26.9	26.9	26.9	10.477	0	40.28	1076000000	63	P62828	P62828	GTP-binding nuclear protein Ran	Ran	P62828	11	11	11	sp|P62828|RAN_RAT GTP-binding nuclear protein Ran OS=Rattus norvegicus OX=10116 GN=Ran PE=1 SV=3	3
Q5XIN6	Q5XIN6	LETM1 and EF-hand domain-containing protein 1, mitochondrial	Letm1	Q5XIN6	6	1.66432		0.111522	0.648385	0.204401	42.1665	9.74706	9.7021e+06	1.0974e+07	1.6291e+07	2.379e+07	8.8266e+06	9.9249e+06	9.7494e+06	8.00465e+06	23.2099	23.3876	23.9576	24.5039	23.0734	23.2426	23.2169	22.9324	6	6	6	11.5	11.5	11.5	83.059	0	31.129	149430000	30	P62909	P62909	40S ribosomal protein S3	Rps3	P62909	11	11	11	sp|P62909|RS3_RAT 40S ribosomal protein S3 OS=Rattus norvegicus OX=10116 GN=Rps3 PE=1 SV=1	3
D3ZLH8	D3ZLH8		Rtf1	D3ZLH8	6	1.95334		0.111673	1.06043	0.646854	39.659	48.3074	7.9537e+06	6.8577e+06	1.4308e+07	1.569e+07	8.1812e+06	5.3186e+06	1.99901e+06	7.4411e+06	22.9232	22.7093	23.7703	23.9033	22.9639	22.3426	20.9309	22.8271	6	6	6	15.2	15.2	15.2	49.137	0.0005963	7.5967	87985000	14	P85973	P85973	Purine nucleoside phosphorylase	Pnp	P85973	11	11	11	sp|P85973|PNPH_RAT Purine nucleoside phosphorylase OS=Rattus norvegicus OX=10116 GN=Pnp PE=1 SV=1	1
F7FLB2	F7FLB2		Pgm2	F7FLB2	8	1.43954		0.111836	0.582353	0.133496	19.0976	40.6124	3.2028e+07	2.8598e+07	2.3588e+07	3.7387e+07	1.4731e+07	3.3726e+07	1.7123e+07	1.8892e+07	24.9328	24.7694	24.4916	25.156	23.8124	25.0074	24.0294	24.1713	8	8	8	17.4	17.4	17.4	69.057	0	103.36	489290000	47	Q3B8Q2	Q3B8Q2	Eukaryotic initiation factor 4A-III	Eif4a3	Q3B8Q2	14	11	11	sp|Q3B8Q2|IF4A3_RAT Eukaryotic initiation factor 4A-III OS=Rattus norvegicus OX=10116 GN=Eif4a3 PE=1 SV=1	1
P31720	P31720	Complement C1q subcomponent subunit A	C1qa	P31720	8	3.72736		0.11194	2.2782	1.9545	65.4717	65.2868	2.127e+07	1.2903e+07	6.5108e+07	4.6239e+07	1.5743e+07	746050	1.1567e+07	1.0985e+07	24.3423	23.6212	25.9563	25.4626	23.9082	19.5089	23.4635	23.389	8	8	8	38	38	38	25.917	0	42.622	797130000	91	Q5RKG9	Q5RKG9		Eif4b	Q5RKG9	11	11	11	tr|Q5RKG9|Q5RKG9_RAT Eukaryotic translation initiation factor 4B OS=Rattus norvegicus OX=10116 GN=Eif4b PE=1 SV=1	1
P29995	P29995	Inositol 1,4,5-trisphosphate receptor type 2	Itpr2	P29995	7	2.32846		0.112839	1.62944	1.25786	45.4398	81.4955	5.1243e+07	2.0709e+07	2.5308e+07	2.5227e+07	3.0553e+06	4.878e+06	2.0674e+07	2.3997e+07	25.6109	24.3038	24.5931	24.5885	21.5429	22.2179	24.3013	24.5163	9	9	7	3.8	3.8	3.2	307.05	0.00083822	19.164	218310000	34	Q5XI26	Q5XI26	Signal transducer and activator of transcription	Stat2	Q5XI26	11	11	11	tr|Q5XI26|Q5XI26_RAT Signal transducer and activator of transcription OS=Rattus norvegicus OX=10116 GN=Stat2 PE=1 SV=1	1
F1M0X6	F1M0X6		Magohb	F1M0X6	1	1.3442		0.113693	0.409577	0.0520314	26.8414	18.4433	3.7085e+07	3.684e+07	4.1619e+07	6.1923e+07	2.8912e+07	2.8261e+07	4.1477e+07	3.3374e+07	25.1443	25.1348	25.3107	25.884	24.7852	24.7523	25.3058	24.9922	4	4	1	27	27	6.1	17.29	0	33.045	320980000	37	Q5XI77	Q5XI77	Annexin	Anxa11	Q5XI77	12	12	11	tr|Q5XI77|Q5XI77_RAT Annexin OS=Rattus norvegicus OX=10116 GN=Anxa11 PE=1 SV=1	1
P25235	P25235	Dolichyl-diphosphooligosaccharide--protein glycosyltransferase subunit 2	Rpn2	P25235	10	1.60687		0.114596	0.790876	0.357409	18.9787	45.0742	5.8537e+07	7.2209e+07	5.8817e+07	4.4955e+07	1.7089e+07	5.6527e+07	4.0248e+07	3.2083e+07	25.8028	26.1057	25.8097	25.422	24.0266	25.7524	25.2624	24.9353	10	10	10	27.6	27.6	27.6	69.077	0	164.28	1159000000	167	Q5XIW8	Q5XIW8	U4/U6.U5 tri-snRNP-associated protein 1	Sart1	Q5XIW8	11	11	11	sp|Q5XIW8|SNUT1_RAT U4/U6.U5 tri-snRNP-associated protein 1 OS=Rattus norvegicus OX=10116 GN=Sart1 PE=1 SV=1	1
F1LN92	F1LN92		Afg3l2	F1LN92	4	2.97843		0.115331	1.38697	0.997495	80.9904	44.2237	4.0611e+06	7.0798e+06	1.2762e+07	2.7488e+07	5.37346e+06	5.5926e+06	1.49752e+06	4.7908e+06	21.9534	22.7553	23.6054	24.7123	22.3574	22.4151	20.5141	22.1918	4	4	4	5.2	5.2	5.2	89.35	0.00060606	7.9077	123210000	19	Q6AYT7	Q6AYT7	Monoacylglycerol lipase ABHD12	Abhd12	Q6AYT7	11	11	11	sp|Q6AYT7|ABD12_RAT Lysophosphatidylserine lipase ABHD12 OS=Rattus norvegicus OX=10116 GN=Abhd12 PE=2 SV=1	1
Q9ER34	Q9ER34	Aconitate hydratase, mitochondrial	Aco2	Q9ER34	27	1.30519		0.115573	0.393141	0.06968	18.4436	23.0163	7.79691e+07	9.0887e+07	1.1122e+08	1.1779e+08	6.0757e+07	9.8376e+07	6.3623e+07	8.2078e+07	26.2164	26.4376	26.7288	26.8116	25.8565	26.5518	25.923	26.2905	27	27	27	42.1	42.1	42.1	85.432	0	323.31	3196300000	499	Q6P0K8	Q6P0K8	Junction plakoglobin	Jup	Q6P0K8	13	13	11	sp|Q6P0K8|PLAK_RAT Junction plakoglobin OS=Rattus norvegicus OX=10116 GN=Jup PE=1 SV=1	1
Q920L0	Q920L0		Lcp2	Q920L0	5	0.604996		0.116141	-0.705494	1.2494	34.3948	39.8085	4.3906e+06	6.9487e+06	1.0431e+07	7.046e+06	7.6948e+06	8.4788e+06	1.3642e+07	1.7815e+07	22.066	22.7283	23.3144	22.7484	22.8755	23.0154	23.7016	24.0866	5	5	5	10.3	10.3	10.3	59.521	0.00072098	12.899	157600000	32	Q6P6T6	Q6P6T6	Cathepsin D	Ctsd	Q6P6T6	11	11	11	tr|Q6P6T6|Q6P6T6_RAT Cathepsin D OS=Rattus norvegicus OX=10116 GN=Ctsd PE=1 SV=1	2
P61621	P61621	Protein transport protein Sec61 subunit alpha isoform 1	Sec61a1	P61621	5	2.14137		0.117786	1.45874	1.07456	13.6279	67.3236	6.1628e+07	6.082e+07	4.7871e+07	4.8776e+07	2.1457e+07	4.6847e+07	2.8696e+07	5.31539e+06	25.8771	25.858	25.5126	25.5397	24.3549	25.4815	24.7743	22.3417	5	5	5	8.8	8.8	8.8	52.264	0.00068259	10.968	833400000	36	Q6P6V0	Q6P6V0	Glucose-6-phosphate isomerase	Gpi	Q6P6V0	11	11	11	sp|Q6P6V0|G6PI_RAT Glucose-6-phosphate isomerase OS=Rattus norvegicus OX=10116 GN=Gpi PE=1 SV=1	2
A9UMV9	A9UMV9		Ndufa7l	A9UMV9	2	1.90152		0.11796	1.14627	0.739033	19.9828	54.8179	1.9085e+07	1.4164e+07	1.1933e+07	1.6614e+07	6.9987e+06	2.41562e+06	1.04719e+07	1.2612e+07	24.1859	23.7557	23.5085	23.9859	22.7387	21.204	23.32	23.5883	2	2	2	17.9	17.9	17.9	12.5	0.00051073	4.8086	74737000	14	Q71SY3	Q71SY3		Tsn	Q71SY3	11	11	11	tr|Q71SY3|Q71SY3_RAT Component 3 of promoter of RISC OS=Rattus norvegicus OX=10116 GN=Tsn PE=1 SV=1	3
D3ZQM0	D3ZQM0		Sf3a1	D3ZQM0	18	0.868296		0.118084	-0.208583	0.715813	13.117	8.87595	5.0235e+07	5.7592e+07	6.8361e+07	5.5639e+07	6.7768e+07	7.4587e+07	6.0984e+07	6.3652e+07	25.5822	25.7794	26.0267	25.7296	26.0141	26.1524	25.8619	25.9237	18	18	18	27.6	27.6	27.6	88.587	0	178.89	1902800000	226	A0A0G2JSK5	A0A0G2JSK5	Integrin beta-1	Itgb1	A0A0G2JSK5	10	10	10	tr|A0A0G2JSK5|A0A0G2JSK5_RAT Integrin beta OS=Rattus norvegicus OX=10116 GN=Itgb1 PE=1 SV=1	2
P55009	P55009	Allograft inflammatory factor 1	Aif1	P55009	8	1.59865		0.118446	0.799845	0.367039	14.6713	47.1958	2.9987e+08	3.3314e+08	3.8734e+08	4.1706e+08	1.9979e+08	1.0371e+08	2.3532e+08	3.6032e+08	28.1598	28.3116	28.529	28.6357	27.5739	26.628	27.81	28.4247	8	8	8	46.9	46.9	46.9	16.827	0	323.31	2900000000	303	B5DF89	B5DF89	Cullin-3	Cul3	B5DF89	10	10	10	sp|B5DF89|CUL3_RAT Cullin-3 OS=Rattus norvegicus OX=10116 GN=Cul3 PE=1 SV=2	2
P35434	P35434	ATP synthase subunit delta, mitochondrial	Atp5d	P35434	2	1.20833		0.118681	0.272921	0.198773	14.4994	15.1882	1.9516e+08	2.3265e+08	2.5231e+08	2.7741e+08	1.8228e+08	2.4134e+08	1.9493e+08	1.7389e+08	27.5401	27.7936	27.9106	28.0474	27.4416	27.8465	27.5384	27.3736	2	2	2	13.7	13.7	13.7	17.595	0	105.95	2118000000	73	P27321	P27321	Calpastatin	Cast	P27321	10	10	10	sp|P27321|ICAL_RAT Calpastatin OS=Rattus norvegicus OX=10116 GN=Cast PE=1 SV=3	12
Q6AYT7	Q6AYT7	Monoacylglycerol lipase ABHD12	Abhd12	Q6AYT7	11	1.21163		0.118701	0.286485	0.184208	11.7684	18.3063	4.7643e+07	6.0872e+07	6.1227e+07	5.3103e+07	3.8754e+07	4.0789e+07	4.6885e+07	5.7494e+07	25.5058	25.8593	25.8677	25.6623	25.2078	25.2817	25.4826	25.7769	11	11	11	30.9	30.9	30.9	45.295	0	31.331	1647300000	113	A0A0G2JZZ7	A0A0G2JZZ7			A0A0G2JZZ7	10	10	10	tr|A0A0G2JZZ7|A0A0G2JZZ7_RAT Active breakpoint cluster region-related protein OS=Rattus norvegicus OX=10116 GN=Abr PE=1 SV=1	3
F1MAQ7	F1MAQ7		Son	F1MAQ7	13	1.84036		0.118967	0.945338	0.523271	39.9303	48.6361	2.36974e+07	3.4476e+07	1.6657e+07	4.3464e+07	2.481e+07	1.3348e+07	1.9437e+07	6.683e+06	24.4982	25.0391	23.9896	25.3733	24.5644	23.6701	24.2123	22.6721	13	13	13	6.6	6.6	6.6	266.12	0	24.466	320260000	45	A0A0G2JWA3	A0A0G2JWA3		Xpo7	A0A0G2JWA3	10	10	10	tr|A0A0G2JWA3|A0A0G2JWA3_RAT Exportin 7 OS=Rattus norvegicus OX=10116 GN=Xpo7 PE=1 SV=1	2
D4A4K4	D4A4K4		Vps13c	D4A4K4	8	2.2931		0.11898	1.11631	0.706859	63.4935	50.1056	1.5318e+07	5.6879e+06	7.292e+06	2.3586e+07	3.31958e+06	8.6007e+06	3.14103e+06	7.5648e+06	23.8687	22.4395	22.7979	24.4914	21.6626	23.036	21.5828	22.8509	8	8	8	2.6	2.6	2.6	418.62	0.00083963	19.218	85407000	12	Q10728	Q10728	Protein phosphatase 1 regulatory subunit 12A	Ppp1r12a	Q10728	10	10	10	sp|Q10728|MYPT1_RAT Protein phosphatase 1 regulatory subunit 12A OS=Rattus norvegicus OX=10116 GN=Ppp1r12a PE=1 SV=2	7
Q9R1T1	Q9R1T1	Barrier-to-autointegration factor	Banf1	Q9R1T1	5	2.05321		0.119621	1.43836	1.05268	16.7608	82.4298	3.7865e+07	5.4441e+07	5.0806e+07	5.6503e+07	5.2644e+07	1.90524e+07	5.44742e+06	2.0077e+07	25.1744	25.6982	25.5985	25.7518	25.6498	24.1835	22.3771	24.259	5	5	5	56.2	56.2	56.2	10.044	0.00070522	12.198	458000000	53	M0RBF0	M0RBF0	Scaffold attachment factor B1	Safb	M0RBF0	14	14	10	tr|M0RBF0|M0RBF0_RAT Scaffold attachment factor B1 OS=Rattus norvegicus OX=10116 GN=Safb PE=1 SV=1	4
P81155	P81155	Voltage-dependent anion-selective channel protein 2	Vdac2	P81155	7	1.38329		0.119831	0.521332	0.0679718	10.4208	31.5743	1.1466e+08	1.1308e+08	1.3707e+08	1.3575e+08	5.5409e+07	8.4062e+07	9.8582e+07	1.2381e+08	26.7728	26.7528	27.0303	27.0164	25.7236	26.325	26.5548	26.8836	8	8	7	35.6	35.6	32.2	31.745	0	323.31	4427100000	178	Q64663	Q64663	P2X purinoceptor 7	P2rx7	Q64663	10	10	10	sp|Q64663|P2RX7_RAT P2X purinoceptor 7 OS=Rattus norvegicus OX=10116 GN=P2rx7 PE=1 SV=1	2
P49806	P49806	Regulator of G-protein signaling 10	Rgs10	P49806	9	0.710038		0.120119	-0.459991	0.985776	14.6754	27.0365	2.5791e+08	3.5651e+08	2.8452e+08	2.7711e+08	2.6728e+08	5.0827e+08	4.9421e+08	3.8656e+08	27.9423	28.4094	28.084	28.0459	27.9938	28.921	28.8805	28.5261	9	9	9	48.6	48.6	48.6	21.176	0	323.31	3220500000	232	A0A0G2K0W9	A0A0G2K0W9	Proteasome subunit alpha type-7	Psma7	A0A0G2K0W9	10	10	10	tr|A0A0G2K0W9|A0A0G2K0W9_RAT Proteasome subunit alpha type OS=Rattus norvegicus OX=10116 GN=Psma7 PE=1 SV=1	4
Q5M7V8	Q5M7V8	Thyroid hormone receptor-associated protein 3	Thrap3	Q5M7V8	21	1.18732		0.120241	0.255979	0.216965	10.5799	15.9878	7.93e+07	7.7622e+07	7.842e+07	9.5917e+07	7.7132e+07	6.2106e+07	5.8476e+07	8.1284e+07	26.2408	26.21	26.2247	26.5153	26.2008	25.8882	25.8013	26.2765	22	22	21	20.8	20.8	19.7	108.25	0	229.21	1964300000	220	A0A0G2K2V2	A0A0G2K2V2	AP complex subunit beta	Ap1b1	A0A0G2K2V2	20	20	10	tr|A0A0G2K2V2|A0A0G2K2V2_RAT AP complex subunit beta OS=Rattus norvegicus OX=10116 GN=Ap1b1 PE=1 SV=1	4
Q2PQA9	Q2PQA9	Kinesin-1 heavy chain	Kif5b	Q2PQA9	20	1.38569		0.120322	0.447969	0.0108053	30.359	19.0409	3.1155e+07	1.8613e+07	1.9184e+07	1.6958e+07	1.6783e+07	1.8649e+07	1.1744e+07	1.4822e+07	24.893	24.1498	24.1934	24.0155	24.0005	24.1526	23.4854	23.8212	20	20	20	25.5	25.5	25.5	109.53	0	145.3	448680000	75	D3ZCR3	D3ZCR3	High mobility group protein B1	Hmg1l1	D3ZCR3	11	11	10	tr|D3ZCR3|D3ZCR3_RAT High mobility group protein 1 OS=Rattus norvegicus OX=10116 GN=LOC108349189 PE=3 SV=2	12
D4AE41	D4AE41	RNA binding motif protein, X-linked-like-1	Rbmxl1	D4AE41	3	0.788321		0.120389	-0.357987	0.876243	23.1345	15.3516	1.5205e+08	1.1e+08	8.9043e+07	1.0823e+08	1.4002e+08	1.7546e+08	1.2157e+08	1.4561e+08	27.18	26.7129	26.408	26.6895	27.0611	27.3866	26.8572	27.1175	8	8	3	19.8	19.8	5.7	42.249	0	178.73	4057000000	171	P25235	P25235	Dolichyl-diphosphooligosaccharide--protein glycosyltransferase subunit 2	Rpn2	P25235	10	10	10	sp|P25235|RPN2_RAT Dolichyl-diphosphooligosaccharide--protein glycosyltransferase subunit 2 OS=Rattus norvegicus OX=10116 GN=Rpn2 PE=2 SV=2	2
P39052	P39052	Dynamin-2	Dnm2	P39052	1	1.38525		0.120874	0.497542	0.0424262	18.8093	28.7561	5.7865e+07	8.7032e+07	8.3336e+07	9.1253e+07	3.707e+07	7.5109e+07	5.2468e+07	6.5988e+07	25.7862	26.375	26.3124	26.4434	25.1437	26.1625	25.6449	25.9757	20	20	1	25.9	25.9	1.4	98.229	0	107.49	1192600000	196	P37199	P37199	Nuclear pore complex protein Nup155	Nup155	P37199	10	10	10	sp|P37199|NU155_RAT Nuclear pore complex protein Nup155 OS=Rattus norvegicus OX=10116 GN=Nup155 PE=1 SV=1	4
P34067	P34067	Proteasome subunit beta type-4	Psmb4	P34067	4	2.40165		0.120991	1.63857	1.26766	37.5795	66.011	1.0984e+08	9.9057e+07	1.2063e+08	2.096e+08	8.68417e+06	5.92e+07	5.7398e+07	9.92e+07	26.7108	26.5618	26.846	27.6431	23.05	25.8191	25.7745	26.5638	4	4	4	16	16	16	29.197	0.00084317	19.407	791980000	36	P49911	P49911	Acidic leucine-rich nuclear phosphoprotein 32 family member A	Anp32a	P49911	12	12	10	sp|P49911|AN32A_RAT Acidic leucine-rich nuclear phosphoprotein 32 family member A OS=Rattus norvegicus OX=10116 GN=Anp32a PE=2 SV=1	3
Q9EPJ0	Q9EPJ0	Nuclear ubiquitous casein and cyclin-dependent kinase substrate 1	Nucks1	Q9EPJ0	4	0.563655		0.121129	-1.0875	1.6596	82.2029	28.3414	1.20682e+07	3.4876e+06	3.916e+06	2.289e+06	6.8408e+06	8.1988e+06	1.3077e+07	1.049e+07	23.5247	21.7338	21.9009	21.1263	22.7057	22.967	23.6405	23.3225	4	4	4	11.9	11.9	11.9	27.14	0	30.246	158220000	31	Q32PX7	Q32PX7	Far upstream element-binding protein 1	Fubp1	Q32PX7	12	10	10	sp|Q32PX7|FUBP1_RAT Far upstream element-binding protein 1 OS=Rattus norvegicus OX=10116 GN=Fubp1 PE=1 SV=1	2
Q5FVC7	Q5FVC7	Arf-GAP with coiled-coil, ANK repeat and PH domain-containing protein 2	Acap2	Q5FVC7	6	1.9568		0.121399	1.16839	0.762789	26.7008	53.297	1.668e+07	8.40771e+06	1.4364e+07	1.54e+07	7.13384e+06	1.0879e+07	8.08001e+06	1.93847e+06	23.9916	23.0033	23.776	23.8764	22.7662	23.375	22.9459	20.8865	6	6	6	9.9	9.9	9.9	87.229	0.00069638	11.881	88017000	17	B0BMW0	B0BMW0	Ras-related protein Rab-14	Rab14	B0BMW0	10	10	10	tr|B0BMW0|B0BMW0_RAT Ras-related protein Rab-14 OS=Rattus norvegicus OX=10116 GN=Rab14 PE=1 SV=1	3
Q6AYZ1	Q6AYZ1	Tubulin alpha-1C chain	Tuba1c	Q6AYZ1	1	1.85007		0.121448	1.10812	0.698071	39.8742	81.0643	4.4601e+07	6.6982e+07	2.7229e+07	3.46e+07	5.1376e+07	1.3359e+07	1.90046e+07	9.99316e+06	25.4106	25.9973	24.6986	25.0443	25.6146	23.6713	24.1798	23.2525	21	1	1	51.7	4	4	49.937	0.00075529	14.801	341450000	40	O70351	O70351	3-hydroxyacyl-CoA dehydrogenase type-2	Hsd17b10	O70351	10	10	10	sp|O70351|HCD2_RAT 3-hydroxyacyl-CoA dehydrogenase type-2 OS=Rattus norvegicus OX=10116 GN=Hsd17b10 PE=1 SV=3	2
Q66HA8	Q66HA8	Heat shock protein 105 kDa	Hsph1	Q66HA8	17	2.85139		0.122174	1.23283	0.831985	74.6383	33.4948	4.0817e+06	3.5388e+06	1.1903e+07	1.8435e+07	2.6929e+06	2.2367e+06	4.7583e+06	3.6244e+06	21.9607	21.7548	23.5048	24.1359	21.3607	21.0929	22.182	21.7893	19	17	17	29	26.5	26.5	96.417	0	60.325	438710000	66	B1WC34	B1WC34		Prkcsh	B1WC34	10	10	10	tr|B1WC34|B1WC34_RAT Glucosidase 2 subunit beta OS=Rattus norvegicus OX=10116 GN=Prkcsh PE=1 SV=1	1
P43138	P43138	DNA-(apurinic or apyrimidinic site) lyase	Apex1	P43138	10	1.19121		0.122696	0.259416	0.213275	11.2751	16.6203	1.1362e+08	1.2536e+08	9.4856e+07	1.1333e+08	8.0387e+07	1.1571e+08	9.3852e+07	8.54389e+07	26.7596	26.9015	26.4992	26.756	26.2605	26.7859	26.4839	26.3484	10	10	10	47	47	47	35.538	0	224.14	3465900000	226	D3ZFJ3	D3ZFJ3		Sh3bp1	D3ZFJ3	10	10	10	sp|D3ZFJ3|3BP1_RAT SH3 domain-binding protein 1 OS=Rattus norvegicus OX=10116 GN=Sh3bp1 PE=1 SV=1	1
B5DEM5	B5DEM5	60S ribosomal protein L14	Rpl14	B5DEM5	4	0.653019		0.122947	-0.728375	1.27397	44.4422	8.9794	2.0587e+08	2.3894e+08	1.1721e+08	8.63761e+07	2.2652e+08	2.7847e+08	2.4981e+08	2.3812e+08	27.6172	27.8321	26.8045	26.3641	27.7551	28.0529	27.8963	27.8271	4	4	4	19.6	19.6	19.6	23.78	0.00083893	19.171	2554200000	156	D3ZIE9	D3ZIE9		Aldh18a1	D3ZIE9	10	10	10	tr|D3ZIE9|D3ZIE9_RAT Delta-1-pyrroline-5-carboxylate synthase OS=Rattus norvegicus OX=10116 GN=Aldh18a1 PE=3 SV=1	1
P04041	P04041	Glutathione peroxidase 1	Gpx1	P04041	11	0.715655		0.123812	-0.507123	1.03639	29.7703	21.6429	1.1462e+08	1.081e+08	5.9144e+07	7.4805e+07	1.29e+08	9.01909e+07	1.5585e+08	1.2334e+08	26.7723	26.6878	25.8177	26.1566	26.9428	26.4265	27.2156	26.8781	11	11	11	63.2	63.2	63.2	22.305	0	167.09	1077000000	317	D3ZIF4	D3ZIF4		Sall1	D3ZIF4	10	10	10	tr|D3ZIF4|D3ZIF4_RAT Spalt-like transcription factor 1 OS=Rattus norvegicus OX=10116 GN=Sall1 PE=1 SV=1	4
P28064	P28064	Proteasome subunit beta type-8	Psmb8	P28064	5	2.31443		0.12399	1.03505	0.619603	67.8624	34.7457	5.4712e+07	5.168e+07	1.2028e+08	2.0924e+08	3.7616e+07	6.2202e+07	5.9575e+07	2.8952e+07	25.7054	25.6231	26.8418	27.6406	25.1648	25.8905	25.8282	24.7872	5	5	5	18.8	18.8	18.8	30.569	0	130.15	897380000	116	D3ZK73	D3ZK73		Cul4b	D3ZK73	10	10	10	tr|D3ZK73|D3ZK73_RAT Cullin 4B OS=Rattus norvegicus OX=10116 GN=Cul4b PE=1 SV=1	2
O88656	O88656	Actin-related protein 2/3 complex subunit 1B	Arpc1b	O88656	10	1.91074		0.12715	1.2411	0.840864	31.675	77.9162	1.076e+08	7.7031e+07	1.0961e+08	1.643e+08	2.0529e+07	7.0788e+07	1.2161e+08	2.7054e+07	26.6811	26.1989	26.7078	27.2918	24.2912	26.077	26.8577	24.6893	11	11	10	34.7	34.7	28.5	41.056	0	125.13	2624800000	132	P62752	P62752	60S ribosomal protein L23a	Rpl23a	P62752	10	10	10	sp|P62752|RL23A_RAT 60S ribosomal protein L23a OS=Rattus norvegicus OX=10116 GN=Rpl23a PE=2 SV=1	9
P26772	P26772	10 kDa heat shock protein, mitochondrial	Hspe1	P26772	5	3.51292		0.127647	2.05394	1.71369	70.518	60.8723	8.61831e+07	7.4912e+07	3.452e+08	3.1644e+08	7.295e+07	8.1276e+07	7.4615e+07	5.362e+06	26.3609	26.1587	28.3629	28.2374	26.1204	26.2763	26.153	22.3543	5	5	5	52	52	52	10.902	0	26.162	1792100000	159	D3ZUY8	D3ZUY8		Ap2a1	D3ZUY8	16	10	10	tr|D3ZUY8|D3ZUY8_RAT AP-2 complex subunit alpha OS=Rattus norvegicus OX=10116 GN=Ap2a1 PE=1 SV=1	1
P55053	P55053	Fatty acid-binding protein, epidermal	Fabp5	P55053	3	0.441198		0.128248	-1.00114	1.56686	34.2868	71.4235	7.4796e+07	7.1167e+07	3.5819e+07	4.4293e+07	2.607e+08	1.1245e+08	8.4622e+07	5.464e+07	26.1565	26.0847	25.0942	25.4006	27.9578	26.7447	26.3345	25.7035	3	3	3	27.4	27.4	27.4	15.059	0.00076746	15.504	1336800000	391	D4A914	D4A914		Xrn2	D4A914	10	10	10	tr|D4A914|D4A914_RAT 5-3 exoribonuclease OS=Rattus norvegicus OX=10116 GN=Xrn2 PE=1 SV=3	1
D4A0T0	D4A0T0		Ndufb10	D4A0T0	8	1.56952		0.130125	0.597703	0.149978	37.9041	22.1798	2.3903e+07	3.1023e+07	4.5899e+07	5.7324e+07	2.5603e+07	1.7971e+07	3.161e+07	2.5579e+07	24.5107	24.8868	25.452	25.7726	24.6098	24.0992	24.9139	24.6085	8	8	8	54	54	54	20.858	0	52.987	417350000	94	D4ACK1	D4ACK1		Nup214	D4ACK1	10	10	10	tr|D4ACK1|D4ACK1_RAT Nucleoporin 214 (Fragment) OS=Rattus norvegicus OX=10116 GN=Nup214 PE=1 SV=2	1
P14669	P14669	Annexin A3	Anxa3	P14669	27	1.1439		0.13055	0.203299	0.273533	2.76606	12.8518	1.6378e+09	1.5598e+09	1.6648e+09	1.6114e+09	1.1477e+09	1.4608e+09	1.5005e+09	1.5504e+09	30.6091	30.5387	30.6327	30.5857	30.0961	30.4441	30.4828	30.53	27	27	27	68.8	68.8	68.8	36.363	0	323.31	129420000000	2259	E9PSX8	E9PSX8		Sipa1	E9PSX8	10	10	10	tr|E9PSX8|E9PSX8_RAT Signal-induced proliferation-associated 1 OS=Rattus norvegicus OX=10116 GN=Sipa1 PE=1 SV=1	1
F1LRV6	F1LRV6	GMP reductase	Gmpr	F1LRV6	12	1.30645		0.130933	0.41942	0.0414621	13.634	28.3641	1.2114e+08	1.5234e+08	1.197e+08	1.1407e+08	6.719e+07	1.3361e+08	9.718e+07	9.0285e+07	26.8521	27.1827	26.8348	26.7653	26.0017	26.9935	26.5342	26.428	12	12	12	42.3	42.3	42.3	37.458	0	323.31	2615900000	172	E9PTG8	E9PTG8	Serine/threonine-protein kinase 10	Stk10	E9PTG8	11	11	10	sp|E9PTG8|STK10_RAT Serine/threonine-protein kinase 10 OS=Rattus norvegicus OX=10116 GN=Stk10 PE=1 SV=1	3
Q66HG8	Q66HG8	Protein Red	Ik	Q66HG8	8	2.56554		0.131523	2.05403	1.71378	26.5496	84.2602	1.4565e+07	2.296e+07	2.1806e+07	2.8816e+07	4.30505e+06	1.3139e+07	1.614e+07	774025	23.796	24.4526	24.3782	24.7804	22.0376	23.6474	23.9441	19.562	8	8	8	14.4	14.4	14.4	65.587	0.00073855	13.63	195100000	25	F1MAC0	F1MAC0		Ifi47	F1MAC0	11	11	10	tr|F1MAC0|F1MAC0_RAT Interferon gamma-inducible protein 47 OS=Rattus norvegicus OX=10116 GN=Ifi47 PE=1 SV=1	2
D4ADT5	D4ADT5		Ddx58	D4ADT5	7	2.05516		0.131861	1.12777	0.719168	56.0839	58.681	7.4639e+06	7.7135e+06	1.2644e+07	2.2577e+07	4.18528e+06	2.07113e+06	8.61741e+06	9.6491e+06	22.8315	22.879	23.5919	24.4284	21.9969	20.982	23.0388	23.202	7	7	7	15.7	15.7	15.7	68.362	0	32.542	149610000	36	F7F7H4	F7F7H4		Dock2	F7F7H4	10	10	10	tr|F7F7H4|F7F7H4_RAT Uncharacterized protein OS=Rattus norvegicus OX=10116 PE=1 SV=2	1
O35142	O35142	Coatomer subunit beta	Copb2	O35142	15	2.29417		0.132942	1.0098	0.59249	54.3093	22.0725	6.5721e+06	1.509e+07	2.8444e+07	2.7824e+07	5.7724e+06	9.9268e+06	8.7746e+06	9.49489e+06	22.6479	23.8471	24.7616	24.7298	22.4607	23.2429	23.0649	23.1787	15	15	15	22.8	22.8	22.8	102.55	0	122.96	457100000	103	G3V7I3	G3V7I3		Atp13a1	G3V7I3	10	10	10	tr|G3V7I3|G3V7I3_RAT Cation-transporting ATPase OS=Rattus norvegicus OX=10116 GN=Atp13a1 PE=1 SV=1	1
P68035	P68035	Actin, alpha cardiac muscle 1	Actc1	P68035	0	1.35733		0.13305	0.490505	0.0348692	15.7167	36.2462	4.769e+08	4.9548e+08	3.7712e+08	3.6421e+08	2.8434e+08	2.1977e+08	4.8172e+08	2.7673e+08	28.8291	28.8843	28.4904	28.4402	28.083	27.7114	28.8436	28.0439	18	5	0	48.3	20.7	0	42.019	0	159.03	9038800000	278	G3V8T5	G3V8T5		Ruvbl2	G3V8T5	10	10	10	tr|G3V8T5|G3V8T5_RAT RuvB-like helicase OS=Rattus norvegicus OX=10116 GN=Ruvbl2 PE=1 SV=1	1
D4A554	D4A554		Eif4g3	D4A554	3	2.88251		0.133542	3.07774	2.81305	9.3841	106.938	4.4734e+07	4.0811e+07	4.618e+07	5.1194e+07	2.01541e+06	3.2249e+07	2.8739e+07	454750	25.4149	25.2825	25.4608	25.6095	20.9426	24.9428	24.7765	18.7947	3	3	3	2.5	2.5	2.5	175.43	0.0007446	13.906	397440000	13	G3V949	G3V949	CAP-Gly domain-containing linker protein 2	Clip2	G3V949	10	10	10	tr|G3V949|G3V949_RAT CAP-Gly domain-containing linker protein 2 OS=Rattus norvegicus OX=10116 GN=Clip2 PE=1 SV=1	3
F1M779	F1M779	Clathrin heavy chain	Cltc	F1M779	69	1.22289		0.13369	0.312313	0.156473	7.41843	21.7626	1.7083e+08	1.9133e+08	2.0301e+08	1.8078e+08	1.1864e+08	1.9616e+08	1.3751e+08	1.5768e+08	27.348	27.5115	27.597	27.4297	26.822	27.5475	27.035	27.2324	69	69	69	51	51	51	191.56	0	323.31	12966000000	2464	G3V9M1	G3V9M1		Ddx23	G3V9M1	10	10	10	tr|G3V9M1|G3V9M1_RAT RNA helicase OS=Rattus norvegicus OX=10116 GN=Ddx23 PE=1 SV=1	1
Q56R17	Q56R17	Importin subunit alpha	Kpna4	Q56R17	7	0.691869		0.133865	-0.512852	1.04254	23.7151	27.9177	3.3105e+07	3.4566e+07	2.0345e+07	2.5209e+07	4.5784e+07	5.1227e+07	4.1863e+07	2.4777e+07	24.9805	25.0429	24.2782	24.5874	25.4483	25.6104	25.3192	24.5625	10	10	7	33.8	33.8	24.4	57.922	0	149.24	713060000	124	O35987	O35987	NSFL1 cofactor p47	Nsfl1c	O35987	10	10	10	sp|O35987|NSF1C_RAT NSFL1 cofactor p47 OS=Rattus norvegicus OX=10116 GN=Nsfl1c PE=1 SV=1	2
P55770	P55770	NHP2-like protein 1	Nhp2l1	P55770	7	1.72011		0.134453	0.719778	0.281063	44.1865	28.468	5.0683e+07	7.5552e+07	1.4843e+08	1.1108e+08	7.0195e+07	3.4842e+07	5.2939e+07	6.628e+07	25.595	26.171	27.1452	26.727	26.0649	25.0543	25.6578	25.9821	7	7	7	52.3	52.3	52.3	14.173	0	175.2	1521300000	334	O88656	O88656	Actin-related protein 2/3 complex subunit 1B	Arpc1b	O88656	11	11	10	sp|O88656|ARC1B_RAT Actin-related protein 2/3 complex subunit 1B OS=Rattus norvegicus OX=10116 GN=Arpc1b PE=1 SV=3	2
P27605	P27605	Hypoxanthine-guanine phosphoribosyltransferase	Hprt1	P27605	6	0.595317		0.135884	-0.656158	1.19642	11.1024	38.3674	2.5321e+07	2.0083e+07	2.0842e+07	2.4016e+07	4.0541e+07	1.8644e+07	5.3911e+07	3.8524e+07	24.5938	24.2595	24.313	24.5175	25.2729	24.1522	25.6841	25.1993	6	6	6	35.3	35.3	35.3	24.477	0	24.545	283490000	64	P02793	P02793	Ferritin light chain 1	Ftl1	P02793	10	10	10	sp|P02793|FRIL1_RAT Ferritin light chain 1 OS=Rattus norvegicus OX=10116 GN=Ftl1 PE=1 SV=3	8
Q5U2R7	Q5U2R7	LDLR chaperone MESD	Mesdc2	Q5U2R7	6	2.49256		0.136256	1.16579	0.759993	60.4876	42.1072	1.2897e+07	2.9437e+07	6.6166e+07	6.2448e+07	2.5253e+07	1.6644e+07	1.8887e+07	7.79921e+06	23.6205	24.8111	25.9796	25.8962	24.59	23.9885	24.1709	22.8949	6	6	6	25	25	25	25.215	0.00078003	16.138	416420000	41	P25113	P25113	Phosphoglycerate mutase 1	Pgam1	P25113	10	10	10	sp|P25113|PGAM1_RAT Phosphoglycerate mutase 1 OS=Rattus norvegicus OX=10116 GN=Pgam1 PE=1 SV=4	3
P28077	P28077	Proteasome subunit beta type-9	Psmb9	P28077	4	2.42821		0.136748	2.13442	1.80011	38.6371	98.9303	9.52509e+07	1.0932e+08	1.9924e+08	2.0893e+08	1.0459e+08	1.24974e+07	1.283e+08	6.95516e+06	26.5052	26.704	27.5699	27.6384	26.6402	23.5751	26.9349	22.7297	4	4	4	22.8	22.8	22.8	23.324	0	55.152	892120000	48	P32551	P32551	Cytochrome b-c1 complex subunit 2, mitochondrial	Uqcrc2	P32551	10	10	10	sp|P32551|QCR2_RAT Cytochrome b-c1 complex subunit 2, mitochondrial OS=Rattus norvegicus OX=10116 GN=Uqcrc2 PE=1 SV=2	1
Q4KM33	Q4KM33	Pleckstrin	Plek	Q4KM33	2	1.83094		0.136883	1.16316	0.757166	26.7179	75.0224	1.9075e+07	1.7082e+07	2.1771e+07	1.0949e+07	3.15781e+06	1.1051e+07	1.867e+07	4.73961e+06	24.1852	24.026	24.3759	23.3843	21.5905	23.3977	24.1542	22.1763	2	2	2	7.7	7.7	7.7	39.995	0.00074129	13.77	142810000	11	P40615	P40615	H/ACA ribonucleoprotein complex subunit 4	Dkc1	P40615	10	10	10	sp|P40615|DKC1_RAT H/ACA ribonucleoprotein complex subunit DKC1 OS=Rattus norvegicus OX=10116 GN=Dkc1 PE=1 SV=4	2
O70454	O70454	Protein BUD31 homolog	Bud31	O70454	5	1.20959		0.136924	0.27755	0.193802	14.8762	15.9843	1.9256e+07	2.2555e+07	1.5872e+07	1.7881e+07	1.5179e+07	1.2273e+07	1.7791e+07	1.7228e+07	24.1988	24.4269	23.92	24.0919	23.8556	23.549	24.0846	24.0383	5	5	5	41.7	41.7	41.7	17	0	42.985	270490000	80	P43138	P43138	DNA-(apurinic or apyrimidinic site) lyase	Apex1	P43138	10	10	10	sp|P43138|APEX1_RAT DNA-(apurinic or apyrimidinic site) endonuclease OS=Rattus norvegicus OX=10116 GN=Apex1 PE=1 SV=2	1
Q6PDU1	Q6PDU1	Serine/arginine-rich splicing factor 2	Srsf2	Q6PDU1	3	0.721243		0.137063	-0.508821	1.03821	32.0678	19.2155	1.2025e+08	1.0807e+08	5.7457e+07	7.5359e+07	1.2738e+08	1.4547e+08	9.0843e+07	1.3702e+08	26.8415	26.6874	25.776	26.1673	26.9246	27.1161	26.4369	27.0298	3	3	3	14	14	14	25.476	0.00057405	6.8773	1484700000	49	P49242	P49242	40S ribosomal protein S3a	Rps3a	P49242	10	10	10	sp|P49242|RS3A_RAT 40S ribosomal protein S3a OS=Rattus norvegicus OX=10116 GN=Rps3a PE=1 SV=2	3
Q66H91	Q66H91		Git2	Q66H91	9	1.9431		0.137867	1.09969	0.689016	39.962	51.2929	2.0119e+07	1.7271e+07	3.9442e+07	3.697e+07	2.18035e+07	1.5119e+07	1.7475e+07	4.1697e+06	24.2621	24.0418	25.2332	25.1399	24.3781	23.8499	24.0588	21.9915	11	11	9	17.3	17.3	15.2	84.524	0	22.712	297670000	43	P50393	P50393	Cytosolic phospholipase A2	Pla2g4a	P50393	10	10	10	sp|P50393|PA24A_RAT Cytosolic phospholipase A2 OS=Rattus norvegicus OX=10116 GN=Pla2g4a PE=1 SV=1	2
Q6IFV4	Q6IFV4	Keratin, type I cytoskeletal 13	Krt13	Q6IFV4	1	0.160968		0.138046	-1.81509	2.44089	47.383	134.386	4.0332e+07	9.0335e+07	5.15e+07	3.3087e+07	8.2256e+07	1.0026e+09	5.9984e+07	1.9241e+08	25.2654	26.4288	25.6181	24.9798	26.2936	29.9011	25.8381	27.5196	14	3	1	22.1	6.4	2.1	47.729	0.0005711	6.8219	1768300000	119	P60901	P60901	Proteasome subunit alpha type-6	Psma6	P60901	10	10	10	sp|P60901|PSA6_RAT Proteasome subunit alpha type-6 OS=Rattus norvegicus OX=10116 GN=Psma6 PE=1 SV=1	2
Q5U1X1	Q5U1X1	Oligoribonuclease, mitochondrial	Rexo2	Q5U1X1	2	2.1206		0.138412	1.59767	1.22375	27.5141	82.0371	1.6155e+07	1.9394e+07	1.2447e+07	1.0328e+07	1.2055e+07	1.1392e+07	2.8146e+06	1.24188e+06	23.9455	24.2091	23.5693	23.3001	23.5231	23.4415	21.4245	20.2441	2	2	2	11.8	11.8	11.8	26.751	0.00079872	17.134	66907000	24	P61314	P61314	60S ribosomal protein L15	Rpl15	P61314	10	10	10	sp|P61314|RL15_RAT 60S ribosomal protein L15 OS=Rattus norvegicus OX=10116 GN=Rpl15 PE=1 SV=2	2
P16086	P16086	Spectrin alpha chain, non-erythrocytic 1	Sptan1	P16086	1	0.329628		0.13872	-1.53924	2.14468	72.9263	89.0118	1.3331e+06	277210	1.349e+06	329340	646660	5.6889e+06	1.4599e+06	2.1814e+06	20.3464	18.0806	20.3635	18.3292	19.3026	22.4397	20.4774	21.0568	54	54	1	26.1	26.1	0.7	284.63	0	323.31	1234300000	158	P68101	P68101	Eukaryotic translation initiation factor 2 subunit 1	Eif2s1	P68101	10	10	10	sp|P68101|IF2A_RAT Eukaryotic translation initiation factor 2 subunit 1 OS=Rattus norvegicus OX=10116 GN=Eif2s1 PE=1 SV=2	1
E9PTZ7	E9PTZ7		RT1-CE2	E9PTZ7	0	2.52462		0.138737	2.57082	2.26871	30.0641	109.343	2.7024e+07	4.5547e+07	5.3431e+07	5.8778e+07	4.2049e+07	1.13992e+06	2.7663e+07	2.33946e+06	24.6877	25.4409	25.6712	25.8088	25.3256	20.1205	24.7215	21.1577	4	1	0	11.1	4.3	0	41.619	0.00097276	4.1971	461660000	15	P85968	P85968	6-phosphogluconate dehydrogenase, decarboxylating	Pgd	P85968	10	10	10	sp|P85968|6PGD_RAT 6-phosphogluconate dehydrogenase, decarboxylating OS=Rattus norvegicus OX=10116 GN=Pgd PE=1 SV=1	2
Q6PDW4	Q6PDW4	Proteasome subunit beta type	Psmb1	Q6PDW4	8	1.35829		0.139103	0.495442	0.0401707	14.2619	34.9086	1.1145e+08	1.0457e+08	1.4022e+08	1.3533e+08	1.0036e+08	1.3068e+08	6.196e+07	6.8903e+07	26.7318	26.6399	27.0631	27.0119	26.5806	26.9615	25.8848	26.0381	8	8	8	37.1	37.1	37.1	26.407	0	37.8	1368300000	202	Q06647	Q06647	ATP synthase subunit O, mitochondrial	Atp5o	Q06647	10	10	10	sp|Q06647|ATPO_RAT ATP synthase subunit O, mitochondrial OS=Rattus norvegicus OX=10116 GN=Atp5po PE=1 SV=1	1
Q05962	Q05962	ADP/ATP translocase 1	Slc25a4	Q05962	5	0.69689		0.139211	-0.58481	1.11981	38.7639	18.8938	6.6071e+07	3.3451e+07	5.8094e+07	2.9278e+07	4.8934e+07	6.8544e+07	7.7913e+07	7.2792e+07	25.9775	24.9955	25.7919	24.8033	25.5443	26.0305	26.2154	26.1173	11	5	5	42.3	17.8	17.8	32.989	0.00064061	9.3254	1474800000	116	Q3T1L0	Q3T1L0	Aldehyde dehydrogenase family 16 member A1	Aldh16a1	Q3T1L0	10	10	10	sp|Q3T1L0|A16A1_RAT Aldehyde dehydrogenase family 16 member A1 OS=Rattus norvegicus OX=10116 GN=Aldh16a1 PE=2 SV=1	2
P04897	P04897	Guanine nucleotide-binding protein G(i) subunit alpha-2	Gnai2	P04897	7	1.3331		0.139793	0.445264	0.0137106	17.05	29.9336	1.375e+08	1.4415e+08	1.3878e+08	9.6457e+07	7.2082e+07	1.3149e+08	1.1034e+08	7.382e+07	27.0349	27.103	27.0482	26.5234	26.1031	26.9704	26.7174	26.1375	13	13	7	45.6	45.6	28.2	40.499	0	321.36	5444000000	269	Q5I0D7	Q5I0D7	Xaa-Pro dipeptidase	Pepd	Q5I0D7	10	10	10	sp|Q5I0D7|PEPD_RAT Xaa-Pro dipeptidase OS=Rattus norvegicus OX=10116 GN=Pepd PE=2 SV=1	1
P15791-6	P15791-6	Calcium/calmodulin-dependent protein kinase type II subunit delta	Camk2d	P15791-6	6	1.94634		0.140538	1.44553	1.06037	5.50658	81.0975	3.579e+07	3.5403e+07	3.3772e+07	3.1658e+07	6.4738e+06	3.2555e+07	2.6809e+07	4.3571e+06	25.0931	25.0774	25.0093	24.9161	22.6262	24.9564	24.6762	22.0549	6	6	6	13.1	13.1	13.1	57.824	0	45.449	522430000	31	Q5M963	Q5M963	N-acylneuraminate cytidylyltransferase	Cmas	Q5M963	10	10	10	tr|Q5M963|Q5M963_RAT CMP-N-acetylneuraminic acid synthase OS=Rattus norvegicus OX=10116 GN=Cmas PE=1 SV=1	2
Q10728	Q10728	Protein phosphatase 1 regulatory subunit 12A	Ppp1r12a	Q10728	10	0.224443		0.14086	-1.69159	2.30827	62.5967	117.338	5.1842e+06	2.0614e+06	1.4802e+06	6.3086e+06	4.58699e+07	2.8693e+06	8.2928e+06	9.9535e+06	22.3057	20.9752	20.4974	22.5889	25.451	21.4523	22.9834	23.2468	10	10	10	11.7	11.7	11.7	115.28	0	34.418	136060000	25	Q5XFX0	Q5XFX0	Transgelin-2	Tagln2	Q5XFX0	12	12	10	sp|Q5XFX0|TAGL2_RAT Transgelin-2 OS=Rattus norvegicus OX=10116 GN=Tagln2 PE=1 SV=1	1
P07151	P07151	Beta-2-microglobulin	B2m	P07151	3	2.39085		0.141562	1.63475	1.26356	41.823	62.1381	9.1737e+07	5.952e+07	4.7709e+07	1.2224e+08	3.8615e+07	3.7377e+07	5.3959e+07	4.39709e+06	26.451	25.8269	25.5078	26.8651	25.2027	25.1556	25.6854	22.0681	3	3	3	25.2	25.2	25.2	13.72	0.00075415	14.743	451520000	36	Q66H80	Q66H80	Coatomer subunit delta	Arcn1	Q66H80	10	10	10	sp|Q66H80|COPD_RAT Coatomer subunit delta OS=Rattus norvegicus OX=10116 GN=Arcn1 PE=2 SV=1	1
Q6P686	Q6P686	Osteoclast-stimulating factor 1	Ostf1	Q6P686	5	0.336115		0.141592	-1.31515	1.90404	41.7245	63.5087	2.4399e+07	9.5475e+06	1.192e+07	1.7393e+07	8.137e+07	4.0671e+07	5.6215e+07	9.9519e+06	24.5403	23.1867	23.5069	24.052	26.278	25.2775	25.7445	23.2465	5	5	5	35.5	35.5	35.5	23.668	0	20.977	428480000	47	Q66HR2	Q66HR2	Microtubule-associated protein RP/EB family member 1	Mapre1	Q66HR2	10	10	10	sp|Q66HR2|MARE1_RAT Microtubule-associated protein RP/EB family member 1 OS=Rattus norvegicus OX=10116 GN=Mapre1 PE=1 SV=3	3
P61983	P61983	14-3-3 protein gamma	Ywhag	P61983	6	0.508661		0.141656	-0.801759	1.35277	11.078	60.9066	2.9563e+07	3.2938e+07	3.4023e+07	2.6516e+07	2.9194e+07	1.1377e+08	5.1506e+07	4.742e+07	24.8173	24.9732	25.02	24.6604	24.7992	26.7615	25.6182	25.499	10	6	6	47	32.8	32.8	28.302	0	209.68	1100800000	158	Q6AYD3	Q6AYD3	Proliferation-associated protein 2G4	Pa2g4	Q6AYD3	10	10	10	sp|Q6AYD3|PA2G4_RAT Proliferation-associated protein 2G4 OS=Rattus norvegicus OX=10116 GN=Pa2g4 PE=1 SV=1	3
M0R436	M0R436		Rnf170	M0R436	1	1.66954		0.143112	0.866443	0.438552	28.8693	55.3859	1.8768e+07	1.6967e+07	1.4845e+07	8.89619e+06	3.63862e+06	1.5497e+07	8.9274e+06	7.56132e+06	24.1618	24.0162	23.8235	23.0848	21.795	23.8855	23.0898	22.8502	1	1	1	5.4	5.4	5.4	29.753	0	35.174	43515000	15	Q6P7Q4	Q6P7Q4	Lactoylglutathione lyase	Glo1	Q6P7Q4	10	10	10	sp|Q6P7Q4|LGUL_RAT Lactoylglutathione lyase OS=Rattus norvegicus OX=10116 GN=Glo1 PE=1 SV=3	1
A0A0G2KAB2	A0A0G2KAB2	Mitogen-activated protein kinase 15	Mapk15	A0A0G2KAB2	1	2.50282		0.143559	3.12392	2.86263	37.0032	129.73	3.2695e+07	5.0966e+07	7.3508e+07	3.8424e+07	2.183e+07	5.455e+07	1.19736e+06	571552	24.9626	25.603	26.1314	25.1955	24.3798	25.7011	20.1914	19.1245	1	1	1	1.4	1.4	1.4	64.424	0.00055218	6.0654	212170000	10	Q99MZ8	Q99MZ8	LIM and SH3 domain protein 1	Lasp1	Q99MZ8	10	10	10	sp|Q99MZ8|LASP1_RAT LIM and SH3 domain protein 1 OS=Rattus norvegicus OX=10116 GN=Lasp1 PE=1 SV=1	2
Q71TY3	Q71TY3	40S ribosomal protein S27	Rps27	Q71TY3	2	1.21685		0.144569	0.300844	0.168789	10.4878	20.255	1.8497e+08	2.069e+08	1.9182e+08	2.3329e+08	1.943e+08	1.9718e+08	1.5321e+08	1.267e+08	27.4627	27.6244	27.5152	27.7975	27.5337	27.5549	27.1909	26.9168	4	4	2	39.3	39.3	14.3	9.461	0	48.032	1660000000	99	Q9R1T3	Q9R1T3	Cathepsin Z	Ctsz	Q9R1T3	10	10	10	sp|Q9R1T3|CATZ_RAT Cathepsin Z OS=Rattus norvegicus OX=10116 GN=Ctsz PE=1 SV=2	1
B5DEZ4	B5DEZ4		Tcerg1	B5DEZ4	14	3.52856		0.145311	2.32804	2.00802	78.8022	71.3096	1.4908e+07	1.2796e+07	2.9574e+07	6.4833e+07	1.1002e+07	427240	1.5036e+07	8.1412e+06	23.8296	23.6092	24.8178	25.9502	23.3913	18.7047	23.8419	22.9568	14	14	14	12.3	12.3	12.3	121.75	0	25.262	483230000	56	Q32PX6	Q32PX6		Rhog	Q32PX6	10	10	9	tr|Q32PX6|Q32PX6_RAT Ras homolog family member G OS=Rattus norvegicus OX=10116 GN=Rhog PE=1 SV=1	3
P17077	P17077	60S ribosomal protein L9	Rpl9	P17077	4	1.35669		0.145376	0.500321	0.0454103	13.4039	36.5047	1.482e+08	1.9596e+08	1.5022e+08	1.7165e+08	1.2782e+08	1.0062e+08	1.8302e+08	7.9462e+07	27.143	27.546	27.1625	27.3549	26.9295	26.5843	27.4474	26.2438	8	8	4	63.5	63.5	29.7	21.893	0	243.2	2109400000	240	Q9R063	Q9R063	Peroxiredoxin-5, mitochondrial	Prdx5	Q9R063	9	9	9	sp|Q9R063|PRDX5_RAT Peroxiredoxin-5, mitochondrial OS=Rattus norvegicus OX=10116 GN=Prdx5 PE=1 SV=1	3
P69736	P69736	Endothelial differentiation-related factor 1	Edf1	P69736	5	1.60854		0.145614	0.719251	0.280498	35.3419	39.217	1.7584e+07	1.7608e+07	3.3479e+07	3.2731e+07	1.4603e+07	7.64076e+06	1.8929e+07	2.1867e+07	24.0678	24.0697	24.9968	24.9642	23.7998	22.8653	24.1741	24.3823	5	5	5	38.5	38.5	38.5	16.369	0	27.246	264130000	50	Q62736	Q62736	Non-muscle caldesmon	Cald1	Q62736	9	9	9	sp|Q62736|CALD1_RAT Non-muscle caldesmon OS=Rattus norvegicus OX=10116 GN=Cald1 PE=1 SV=1	3
B2RYQ5	B2RYQ5	Enhancer of rudimentary homolog	Erh	B2RYQ5	4	1.21031		0.147034	0.268862	0.203132	17.232	12.9468	9.6024e+07	8.946e+07	1.2637e+08	1.2322e+08	9.5703e+07	9.9164e+07	7.3051e+07	9.1556e+07	26.5169	26.4147	26.9131	26.8767	26.5121	26.5633	26.1224	26.4482	4	4	4	42.3	42.3	42.3	12.259	0	119.01	963350000	178	A0A0G2JZF0	A0A0G2JZF0		Sec24c	A0A0G2JZF0	9	9	9	tr|A0A0G2JZF0|A0A0G2JZF0_RAT SEC24 homolog C, COPII coat complex component OS=Rattus norvegicus OX=10116 GN=Sec24c PE=1 SV=1	2
D3ZD09	D3ZD09		Cox6b1	D3ZD09	6	2.37615		0.147171	1.83722	1.48097	13.5277	69.0797	8.4878e+07	1.1755e+08	1.0682e+08	1.1146e+08	6.0932e+07	4.27156e+06	7.4032e+07	3.7819e+07	26.3389	26.8087	26.6706	26.732	25.8607	22.0263	26.1416	25.1726	6	6	6	61.6	61.6	61.6	10.071	0.00084388	19.421	637820000	78	Q9JJ22	Q9JJ22	Endoplasmic reticulum aminopeptidase 1	Erap1	Q9JJ22	9	9	9	sp|Q9JJ22|ERAP1_RAT Endoplasmic reticulum aminopeptidase 1 OS=Rattus norvegicus OX=10116 GN=Erap1 PE=2 SV=2	4
P51635	P51635	Alcohol dehydrogenase [NADP(+)]	Akr1a1	P51635	14	1.51042		0.148644	0.709789	0.270337	7.33386	38.7683	1.2126e+08	1.0256e+08	1.1902e+08	1.1671e+08	3.2842e+07	9.7075e+07	8.2045e+07	9.2292e+07	26.8535	26.6119	26.8266	26.7984	24.969	26.5326	26.2899	26.4597	14	14	14	51.7	51.7	51.7	36.505	0	185.65	4019900000	215	A0A0G2K2Z0	A0A0G2K2Z0		Eml4	A0A0G2K2Z0	9	9	9	tr|A0A0G2K2Z0|A0A0G2K2Z0_RAT EMAP-like 4 OS=Rattus norvegicus OX=10116 GN=Eml4 PE=1 SV=1	2
Q4KLK7	Q4KLK7		Nop56	Q4KLK7	13	1.85981		0.148814	0.919658	0.495695	49.0879	54.1897	2.8904e+07	1.9622e+07	4.7525e+07	6.3589e+07	2.0701e+07	3.729e+07	1.8445e+07	9.4008e+06	24.7848	24.226	25.5022	25.9223	24.3032	25.1523	24.1367	23.1644	13	13	13	30.1	30.1	30.1	65.399	0	79.957	1033900000	98	A0A0G2K9V6	A0A0G2K9V6	Threonine--tRNA ligase, cytoplasmic	Tars	A0A0G2K9V6	9	9	9	tr|A0A0G2K9V6|A0A0G2K9V6_RAT Threonyl-tRNA synthetase OS=Rattus norvegicus OX=10116 GN=Tars PE=1 SV=1	3
P85973	P85973	Purine nucleoside phosphorylase	Pnp	P85973	11	1.33468		0.148895	0.406041	0.0558286	28.1348	22.6221	2.4663e+08	1.4831e+08	1.4101e+08	1.6064e+08	1.1908e+08	1.344e+08	1.6915e+08	9.9286e+07	27.8778	27.144	27.0712	27.2593	26.8274	27.002	27.3337	26.5651	11	11	11	54	54	54	32.302	0	323.31	5147100000	537	Q562A2	Q562A2	Zinc finger RNA-binding protein	Zfr	Q562A2	9	9	9	sp|Q562A2|ZFR_RAT Zinc finger RNA-binding protein OS=Rattus norvegicus OX=10116 GN=Zfr PE=1 SV=2	3
P84100	P84100	60S ribosomal protein L19	Rpl19	P84100	3	0.656269		0.149086	-0.748321	1.29538	49.4971	11.9696	2.4388e+08	1.8676e+08	1.1403e+08	7.2019e+07	2.5625e+08	2.5816e+08	1.9878e+08	2.265e+08	27.8616	27.4766	26.7648	26.1019	27.933	27.9437	27.5666	27.7549	3	3	3	17.3	17.3	17.3	23.466	0	42.667	1402600000	86	P17074	P17074	40S ribosomal protein S19	Rps19	P17074	9	9	9	sp|P17074|RS19_RAT 40S ribosomal protein S19 OS=Rattus norvegicus OX=10116 GN=Rps19 PE=2 SV=3	9
G3V7P1	G3V7P1	Syntaxin-12	Stx12	G3V7P1	3	0.543174		0.149548	-0.750789	1.29803	28.3587	61.5008	5.0887e+06	6.9647e+06	3.7367e+06	4.236e+06	7.88252e+06	6.0309e+06	5.3847e+06	1.75705e+07	22.2789	22.7316	21.8333	22.0143	22.9102	22.5239	22.3604	24.0667	3	3	3	15.7	15.7	15.7	31.187	0	23.343	66241000	27	B0BN81	B0BN81	40S ribosomal protein S5	Rps5	B0BN81	9	9	9	tr|B0BN81|B0BN81_RAT 40S ribosomal protein S5 OS=Rattus norvegicus OX=10116 GN=Rps5 PE=1 SV=1	3
Q6P6R2	Q6P6R2	Dihydrolipoyl dehydrogenase, mitochondrial	Dld	Q6P6R2	9	1.7796		0.149952	1.17882	0.773985	28.2159	88.8288	3.7614e+07	1.885e+07	3.6845e+07	3.7363e+07	5.83918e+06	1.6477e+07	4.1893e+07	9.21867e+06	25.1648	24.1681	25.135	25.1551	22.4773	23.9739	25.3202	23.1361	9	9	9	21.8	21.8	21.8	54.037	0	87.448	691750000	47	B0BNA5	B0BNA5	Coactosin-like protein	Cotl1	B0BNA5	9	9	9	sp|B0BNA5|COTL1_RAT Coactosin-like protein OS=Rattus norvegicus OX=10116 GN=Cotl1 PE=1 SV=1	1
G3V904	G3V904		Pld4	G3V904	7	2.59506		0.150015	2.03189	1.69001	19.8113	64.8152	4.5075e+07	6.1763e+07	6.0595e+07	7.4303e+07	2.617e+07	2.8829e+07	3.6527e+07	1.62637e+06	25.4258	25.8802	25.8527	26.1469	24.6414	24.781	25.1225	20.6332	7	7	7	18.3	18.3	18.3	58.767	0	53.151	876300000	81	D3ZFX4	D3ZFX4		Pgm3	D3ZFX4	9	9	9	tr|D3ZFX4|D3ZFX4_RAT Phosphoacetylglucosamine mutase OS=Rattus norvegicus OX=10116 GN=Pgm3 PE=1 SV=1	2
P30427	P30427	Plectin	Plec	P30427	60	0.429138		0.150355	-1.36889	1.96175	100.949	72.3725	1.3423e+07	1.861e+06	3.1905e+06	2.9549e+06	4.02958e+06	2.4878e+07	1.2968e+07	8.0603e+06	23.6782	20.8276	21.6054	21.4947	21.9422	24.5684	23.6285	22.9424	60	60	60	15.4	15.4	15.4	533.53	0	127.79	1147300000	111	D3Z8B2	D3Z8B2		Nup133	D3Z8B2	9	9	9	tr|D3Z8B2|D3Z8B2_RAT Nucleoporin 133 OS=Rattus norvegicus OX=10116 GN=Nup133 PE=1 SV=3	1
P83732	P83732	60S ribosomal protein L24	Rpl24	P83732	5	2.46044		0.152958	1.70323	1.3371	64.8114	104.293	1.0202e+07	2.5747e+07	6.3472e+07	4.0456e+07	1.4763e+07	2.5156e+06	4.62191e+06	3.495e+07	23.2823	24.6179	25.9196	25.2698	23.8155	21.2625	22.1401	25.0588	5	5	5	30.6	30.6	30.6	17.779	0.00063816	9.2509	517120000	83	D3ZAI0	D3ZAI0		U2surp	D3ZAI0	9	9	9	tr|D3ZAI0|D3ZAI0_RAT U2 snRNP-associated SURP domain-containing OS=Rattus norvegicus OX=10116 GN=U2surp PE=1 SV=1	2
D3ZGX8	D3ZGX8		Brd4	D3ZGX8	5	0.533055		0.153102	-0.766986	1.31543	17.2658	49.0412	7.7731e+06	7.2813e+06	6.6126e+06	9.7635e+06	1.1067e+07	6.4923e+06	2.21466e+07	1.9257e+07	22.8901	22.7958	22.6568	23.219	23.3998	22.6303	24.4006	24.1989	6	6	5	4.5	4.5	3.8	156.34	0	29.634	153680000	25	D3ZAY8	D3ZAY8		Pnn	D3ZAY8	9	9	9	tr|D3ZAY8|D3ZAY8_RAT Pinin OS=Rattus norvegicus OX=10116 GN=Pnn PE=1 SV=1	1
Q7TQ16	Q7TQ16	Cytochrome b-c1 complex subunit 8	Uqcrq	Q7TQ16	2	2.3902		0.153201	1.82915	1.47231	25.6731	69.0079	3.1258e+07	1.9978e+07	3.5252e+07	3.8271e+07	2.2146e+07	1.7268e+07	1.15896e+07	1.19246e+06	24.8977	24.2519	25.0712	25.1897	24.4005	24.0416	23.4663	20.1855	2	2	2	17.1	17.1	17.1	9.8492	0.0052125	2.2979	220070000	23	D3ZCT5	D3ZCT5		Pald1	D3ZCT5	9	9	9	tr|D3ZCT5|D3ZCT5_RAT Phosphatase domain-containing, paladin 1 OS=Rattus norvegicus OX=10116 GN=Pald1 PE=1 SV=1	1
D3ZKA0	D3ZKA0		Serpinb13	D3ZKA0	1	0.621663		0.153272	-0.861343	1.41675	55.2148	18.9166	5.9576e+07	8.8368e+07	4.1537e+07	2.0051e+07	8.1307e+07	8.5447e+07	1.0452e+08	6.5777e+07	25.8282	26.397	25.3079	24.2572	26.2769	26.3485	26.6392	25.9711	1	1	1	3.1	3.1	3.1	44.249	0	87.062	678800000	73	Q642E2	Q642E2	60S ribosomal protein L28	LOC100362069	Q642E2	9	9	9	tr|Q642E2|Q642E2_RAT 60S ribosomal protein L28 OS=Rattus norvegicus OX=10116 GN=Rpl28 PE=2 SV=1	5
Q9WVS2	Q9WVS2	Probable tRNA N6-adenosine threonylcarbamoyltransferase	Osgep	Q9WVS2	7	2.50631		0.154084	1.79656	1.43732	44.9888	63.2652	3.5017e+07	2.8931e+07	1.8998e+07	5.597e+07	1.30241e+06	1.9025e+07	2.0628e+07	1.4471e+07	25.0616	24.7861	24.1793	25.7381	20.3127	24.1814	24.2981	23.7867	7	7	7	26.9	26.9	26.9	36.356	0	133.09	485500000	82	P62425	P62425	60S ribosomal protein L7a	Rpl7a	P62425	11	11	9	sp|P62425|RL7A_RAT 60S ribosomal protein L7a OS=Rattus norvegicus OX=10116 GN=Rpl7a PE=1 SV=2	16
Q6P747	Q6P747	Heterochromatin protein 1-binding protein 3	Hp1bp3	Q6P747	17	0.843128		0.155259	-0.25402	0.764604	16.5713	12.295	1.8632e+08	1.6262e+08	1.6244e+08	1.2293e+08	2.1604e+08	1.9786e+08	1.6647e+08	1.7196e+08	27.4732	27.2769	27.2753	26.8733	27.6867	27.5599	27.3107	27.3575	17	17	17	32.7	32.7	32.7	60.806	0	200.51	5535500000	473	D3ZQ57	D3ZQ57		Plxnb2	D3ZQ57	9	9	9	tr|D3ZQ57|D3ZQ57_RAT Plexin B2 OS=Rattus norvegicus OX=10116 GN=Plxnb2 PE=1 SV=1	1
Q5XI77	Q5XI77	Annexin	Anxa11	Q5XI77	11	2.65614		0.155507	3.02027	2.75134	48.8412	129.439	7.3921e+08	6.2784e+08	1.8005e+09	1.4454e+09	7.7167e+06	4.3206e+08	1.2289e+09	6.8036e+07	29.4614	29.2258	30.7458	30.4288	22.8796	28.6867	30.1947	26.0198	12	12	11	27.6	27.6	25.8	54.16	0	32.435	9853000000	112	D4A3E1	D4A3E1		Hnrnpll	D4A3E1	9	9	9	tr|D4A3E1|D4A3E1_RAT Heterogeneous nuclear ribonucleoprotein L-like OS=Rattus norvegicus OX=10116 GN=Hnrnpll PE=1 SV=1	1
Q7TPB1	Q7TPB1	T-complex protein 1 subunit delta	Cct4	Q7TPB1	15	1.95486		0.15563	1.39969	1.01115	10.7381	71.4566	4.0125e+07	4.8954e+07	5.1116e+07	4.4011e+07	1.7755e+07	4.3911e+07	2.8453e+07	4.1106e+06	25.258	25.5449	25.6073	25.3914	24.0817	25.3881	24.7621	21.9709	15	15	15	35.3	35.3	35.3	58.099	0	80.287	2392400000	130	D4A8H3	D4A8H3		Uba6	D4A8H3	9	9	9	tr|D4A8H3|D4A8H3_RAT E1 ubiquitin-activating enzyme OS=Rattus norvegicus OX=10116 GN=Uba6 PE=1 SV=1	1
P02793	P02793	Ferritin light chain 1	Ftl1	P02793	10	1.94238		0.156063	1.37547	0.985144	17.7494	73.7988	1.1693e+08	1.3662e+08	8.9583e+07	1.0478e+08	4.8889e+07	1.0289e+07	5.8002e+07	1.1342e+08	26.8011	27.0256	26.4167	26.6428	25.543	23.2946	25.7896	26.7571	10	10	10	72.1	72.1	72.1	20.748	0	316.39	1508000000	511	D4AAI2	D4AAI2		Hmha1	D4AAI2	9	9	9	tr|D4AAI2|D4AAI2_RAT Histocompatibility (Minor) HA-1 (Predicted), isoform CRA_b OS=Rattus norvegicus OX=10116 GN=Arhgap45 PE=1 SV=1	1
P11654	P11654	Nuclear pore membrane glycoprotein 210	Nup210	P11654	22	1.66184		0.156589	0.701358	0.261284	50.8042	40.9652	3.9174e+07	3.9134e+07	5.2805e+07	1.0133e+08	2.2359e+07	5.4033e+07	2.5728e+07	3.7751e+07	25.2234	25.2219	25.6542	26.5945	24.4144	25.6873	24.6168	25.17	22	22	22	12.7	12.7	12.7	204.16	0	59.593	906660000	115	E9PTG1	E9PTG1		Smarca2	E9PTG1	14	9	9	tr|E9PTG1|E9PTG1_RAT SWI/SNF-related, matrix-associated, actin-dependent regulator of chromatin, subfamily a, member 2 OS=Rattus norvegicus OX=10116 GN=Smarca2 PE=1 SV=1	2
Q5PQK2	Q5PQK2		Fus	Q5PQK2	4	1.41761		0.156968	0.590008	0.141716	14.8649	41.1555	6.0853e+07	6.6948e+07	6.6887e+07	4.7804e+07	5.827e+07	5.7523e+07	3.0186e+07	2.5078e+07	25.8588	25.9965	25.9952	25.5106	25.7962	25.7776	24.8474	24.5799	6	6	4	17.6	17.6	13.1	52.673	0	22.396	855180000	68	Q5PQR0	Q5PQR0		Raly	Q5PQR0	9	9	9	tr|Q5PQR0|Q5PQR0_RAT RALY heterogeneous nuclear ribonucleoprotein OS=Rattus norvegicus OX=10116 GN=Raly PE=1 SV=1	2
A0A0G2JTG7	A0A0G2JTG7	Heterogeneous nuclear ribonucleoprotein H	Hnrnph1	A0A0G2JTG7	7	2.05397		0.156969	1.73499	1.3712	20.7013	89.7954	8.4375e+07	1.4232e+08	1.1827e+08	1.1436e+08	7.686e+06	9.75681e+07	1.0089e+08	1.7484e+07	26.3303	27.0846	26.8175	26.769	22.8738	26.5399	26.5882	24.0595	9	7	7	30.7	24.7	24.7	49.199	0	323.31	2347700000	119	F1LZW6	F1LZW6		Slc25a13	F1LZW6	11	11	9	tr|F1LZW6|F1LZW6_RAT Solute carrier family 25 member 13 OS=Rattus norvegicus OX=10116 GN=Slc25a13 PE=1 SV=2	1
P25977	P25977	Nucleolar transcription factor 1	Ubtf	P25977	7	1.62285		0.157744	0.723403	0.284955	32.4073	37.4231	7.1204e+06	1.6078e+07	1.6453e+07	1.5621e+07	4.01418e+06	8.5057e+06	1.0632e+07	1.0907e+07	22.7635	23.9386	23.9718	23.897	21.9367	23.02	23.3419	23.3788	7	7	7	10.5	10.5	10.5	89.436	0.0007837	16.321	141840000	22	F7FJQ3	F7FJQ3			F7FJQ3	9	9	9	tr|F7FJQ3|F7FJQ3_RAT Epididymal secretory protein E1 OS=Rattus norvegicus OX=10116 GN=Npc2 PE=1 SV=1	1
Q920P0	Q920P0	L-xylulose reductase	Dcxr	Q920P0	4	1.94712		0.15786	1.04916	0.634757	46.5194	60.2535	1.4578e+07	2.9695e+07	5.1294e+07	4.3812e+07	6.2315e+06	3.0935e+07	2.1778e+07	1.26376e+07	23.7973	24.8237	25.6123	25.3848	22.5711	24.8827	24.3764	23.5912	4	4	4	20.9	20.9	20.9	25.719	0	41.876	378700000	37	M0R3Z8	M0R3Z8		Rbm15	M0R3Z8	9	9	9	tr|M0R3Z8|M0R3Z8_RAT RCG28930, isoform CRA_b OS=Rattus norvegicus OX=10116 GN=Rbm15 PE=1 SV=2	1
M0RAQ6	M0RAQ6	Hexokinase	Hk1	M0RAQ6	1	0.730286		0.157866	-0.506312	1.03552	31.6912	16.2874	1.01401e+07	2.2065e+07	2.2588e+07	1.782e+07	2.3044e+07	2.9312e+07	2.0179e+07	2.6896e+07	23.2736	24.3953	24.4291	24.087	24.4579	24.805	24.2664	24.6809	16	1	1	20.2	1.1	1.1	99.556	0.0013902	3.6301	106490000	16	P13803	P13803	Electron transfer flavoprotein subunit alpha, mitochondrial	Etfa	P13803	9	9	9	sp|P13803|ETFA_RAT Electron transfer flavoprotein subunit alpha, mitochondrial OS=Rattus norvegicus OX=10116 GN=Etfa PE=1 SV=4	3
G3V940	G3V940	Coronin	Coro1b	G3V940	11	1.70299		0.158301	0.969344	0.549048	18.6161	50.0374	4.8329e+07	6.6151e+07	6.2189e+07	7.6874e+07	1.1035e+07	5.4816e+07	4.3564e+07	3.9466e+07	25.5264	25.9793	25.8902	26.196	23.3956	25.7081	25.3766	25.2341	11	11	11	33.1	33.1	33.1	53.938	0	101.34	2045700000	134	P18395	P18395	Cold shock domain-containing protein E1	Csde1	P18395	9	9	9	sp|P18395|CSDE1_RAT Cold shock domain-containing protein E1 OS=Rattus norvegicus OX=10116 GN=Csde1 PE=2 SV=1	1
Q5M7U6	Q5M7U6	Actin-related protein 2	Actr2	Q5M7U6	8	1.56345		0.159427	0.775894	0.341321	18.1578	42.4831	1.1483e+08	1.2132e+08	1.5177e+08	9.90219e+07	2.9721e+07	8.7745e+07	8.8767e+07	1.0522e+08	26.7749	26.8542	27.1773	26.5612	24.825	26.3868	26.4035	26.6488	8	8	8	22.3	22.3	22.3	44.733	0	23.841	2182800000	78	P19132	P19132	Ferritin heavy chain	Fth1	P19132	9	9	9	sp|P19132|FRIH_RAT Ferritin heavy chain OS=Rattus norvegicus OX=10116 GN=Fth1 PE=1 SV=3	2
Q4V8H5	Q4V8H5		Dnpep	Q4V8H5	13	1.9739		0.15966	1.2168	0.814769	39.2814	54.5542	3.3881e+07	3.7058e+07	5.7386e+07	7.7401e+07	5.46418e+06	3.5073e+07	2.7729e+07	3.5957e+07	25.014	25.1433	25.7742	26.2058	22.3816	25.0639	24.7249	25.0998	13	13	13	37.7	37.7	37.7	52.555	0	30.847	1433900000	102	P19945	P19945	60S acidic ribosomal protein P0	Rplp0	P19945	9	9	9	sp|P19945|RLA0_RAT 60S acidic ribosomal protein P0 OS=Rattus norvegicus OX=10116 GN=Rplp0 PE=1 SV=2	2
Q9ESH6	Q9ESH6	Glutaredoxin-1	Glrx	Q9ESH6	5	1.39235		0.160363	0.529771	0.0770337	20.2145	32.9072	5.198e+07	4.385e+07	5.3928e+07	7.0386e+07	4.8911e+07	4.9174e+07	3.8539e+07	2.1486e+07	25.6315	25.3861	25.6845	26.0688	25.5437	25.5514	25.1998	24.3569	5	5	5	57	57	57	11.879	0	30.983	295330000	61	P21531	P21531	60S ribosomal protein L3	Rpl3	P21531	9	9	9	sp|P21531|RL3_RAT 60S ribosomal protein L3 OS=Rattus norvegicus OX=10116 GN=Rpl3 PE=1 SV=3	4
P22509	P22509	rRNA 2-O-methyltransferase fibrillarin	Fbl	P22509	5	1.88336		0.160605	0.833122	0.402772	44.6824	32.5137	6.9369e+07	2.622e+07	7.9999e+07	9.8288e+07	1.9219e+07	3.8852e+07	4.121e+07	4.6138e+07	26.0478	24.6442	26.2535	26.5505	24.196	25.2115	25.2965	25.4595	6	6	5	23.5	23.5	20.2	34.221	0	38.954	1956500000	93	P27615	P27615	Lysosome membrane protein 2	Scarb2	P27615	9	9	9	sp|P27615|SCRB2_RAT Lysosome membrane protein 2 OS=Rattus norvegicus OX=10116 GN=Scarb2 PE=1 SV=2	1
M0R544	M0R544	Lysosomal alpha-glucosidase	Gaa	M0R544	4	2.19041		0.161066	1.32157	0.927274	45.845	54.5117	4.3057e+07	2.9251e+07	1.1293e+07	3.0401e+07	1.6592e+07	2.46693e+06	1.5339e+07	1.7648e+07	25.3597	24.802	23.4289	24.8576	23.984	21.2343	23.8707	24.073	4	4	4	6.1	6.1	6.1	106.2	0.00068166	10.877	114270000	19	P31044	P31044	Phosphatidylethanolamine-binding protein 1	Pebp1	P31044	9	9	9	sp|P31044|PEBP1_RAT Phosphatidylethanolamine-binding protein 1 OS=Rattus norvegicus OX=10116 GN=Pebp1 PE=1 SV=3	1
Q09073	Q09073	ADP/ATP translocase 2	Slc25a5	Q09073	7	1.19762		0.161762	0.281217	0.189865	6.2384	19.6849	5.9045e+08	5.1578e+08	5.2916e+08	5.2716e+08	3.2947e+08	4.7324e+08	4.6072e+08	5.4228e+08	29.1372	28.9422	28.9791	28.9737	28.2956	28.818	28.7793	29.0145	13	13	7	46.6	46.6	22.1	32.901	0	109.61	16500000000	802	P45479	P45479	Palmitoyl-protein thioesterase 1	Ppt1	P45479	9	9	9	sp|P45479|PPT1_RAT Palmitoyl-protein thioesterase 1 OS=Rattus norvegicus OX=10116 GN=Ppt1 PE=1 SV=1	1
D4A719	D4A719		Snx12	D4A719	5	4.13584		0.16253	2.17693	1.84575	78.855	62.6734	2.7476e+07	5.0742e+06	4.334e+07	7.6547e+07	1.10041e+07	1.2866e+07	632431	1.2355e+07	24.7117	22.2747	25.3692	26.1898	23.3915	23.6171	19.2705	23.5586	6	5	5	41.2	35.9	35.9	19.807	0	20.567	314410000	42	P49806	P49806	Regulator of G-protein signaling 10	Rgs10	P49806	9	9	9	sp|P49806|RGS10_RAT Regulator of G-protein signaling 10 OS=Rattus norvegicus OX=10116 GN=Rgs10 PE=1 SV=2	1
A0A0G2K134	A0A0G2K134			A0A0G2K134	3	2.79256		0.162672	1.2512	0.851702	56.936	41.0383	1.0518e+07	2.1693e+06	1.523e+07	1.5042e+07	3.3501e+06	1.9268e+06	4.4927e+06	5.6139e+06	23.3264	21.0488	23.8604	23.8425	21.6758	20.8778	22.0992	22.4206	3	3	3	4.8	4.8	4.8	77.161	0.00053967	5.5584	165400000	45	P62083	P62083	40S ribosomal protein S7	Rps7	P62083	9	9	9	sp|P62083|RS7_RAT 40S ribosomal protein S7 OS=Rattus norvegicus OX=10116 GN=Rps7 PE=1 SV=1	2
A0A0G2K0W9	A0A0G2K0W9	Proteasome subunit alpha type-7	Psma7	A0A0G2K0W9	10	1.37508		0.162811	0.492577	0.0370939	24.916	35.2792	4.1485e+07	4.8789e+07	5.6532e+07	7.3473e+07	4.1894e+07	5.8923e+07	3.319e+07	2.6186e+07	25.3061	25.5401	25.7526	26.1307	25.3202	25.8123	24.9842	24.6423	10	10	10	47.6	47.6	47.6	27.855	0	319.19	1429700000	136	P62994	P62994	Growth factor receptor-bound protein 2	Grb2	P62994	9	9	9	sp|P62994|GRB2_RAT Growth factor receptor-bound protein 2 OS=Rattus norvegicus OX=10116 GN=Grb2 PE=1 SV=1	4
B2GUZ5	B2GUZ5	F-actin-capping protein subunit alpha-1	Capza1	B2GUZ5	6	1.46279		0.162829	0.642788	0.198391	19.9457	42.8951	3.5505e+07	2.8611e+07	3.8418e+07	4.6566e+07	2.15476e+07	1.2473e+07	3.7838e+07	3.007e+07	25.0815	24.7701	25.1953	25.4728	24.361	23.5723	25.1733	24.8418	9	6	6	48.3	36.4	36.4	32.909	0	113.38	862440000	70	P68255	P68255	14-3-3 protein theta	Ywhaq	P68255	14	9	9	sp|P68255|1433T_RAT 14-3-3 protein theta OS=Rattus norvegicus OX=10116 GN=Ywhaq PE=1 SV=1	1
A0A0G2K8K0	A0A0G2K8K0			A0A0G2K8K0	17	0.747773		0.162829	-0.425532	0.948773	25.5237	23.6427	2.8313e+08	2.3028e+08	1.4702e+08	2.178e+08	2.9e+08	3.7424e+08	2.0522e+08	3.05e+08	28.0769	27.7788	27.1314	27.6984	28.1115	28.4794	27.6126	28.1842	18	18	17	27.3	27.3	26.1	75.085	0	323.31	8616900000	655	Q3T1J1	Q3T1J1	Eukaryotic translation initiation factor 5A-1	Eif5a	Q3T1J1	9	9	9	sp|Q3T1J1|IF5A1_RAT Eukaryotic translation initiation factor 5A-1 OS=Rattus norvegicus OX=10116 GN=Eif5a PE=1 SV=3	2
Q6IN22	Q6IN22	Cathepsin B	Ctsb	Q6IN22	12	1.59638		0.162921	0.723389	0.284941	37.4243	40.8084	7.1949e+07	1.3283e+08	8.8931e+07	5.6985e+07	7.3416e+07	2.452e+07	7.0086e+07	5.1659e+07	26.1005	26.985	26.4062	25.7641	26.1296	24.5475	26.0626	25.6225	12	12	12	47.8	47.8	47.8	37.544	0	323.31	1470800000	293	Q3T1K5	Q3T1K5	F-actin-capping protein subunit alpha-2	Capza2	Q3T1K5	12	12	9	sp|Q3T1K5|CAZA2_RAT F-actin-capping protein subunit alpha-2 OS=Rattus norvegicus OX=10116 GN=Capza2 PE=1 SV=1	1
Q4QQS7	Q4QQS7		Umps	Q4QQS7	15	0.801744		0.163529	-0.345511	0.862847	27.6524	13.5754	4.5709e+07	6.9554e+07	4.4219e+07	3.8625e+07	5.1603e+07	6.9841e+07	6.7311e+07	5.834e+07	25.446	26.0516	25.3982	25.203	25.621	26.0576	26.0043	25.798	15	15	15	36.6	36.6	36.6	52.378	0	82.483	2132000000	197	Q5U318	Q5U318	Astrocytic phosphoprotein PEA-15	Pea15	Q5U318	9	9	9	sp|Q5U318|PEA15_RAT Astrocytic phosphoprotein PEA-15 OS=Rattus norvegicus OX=10116 GN=Pea15 PE=1 SV=1	1
Q99JD4	Q99JD4	CLIP-associating protein 2	Clasp2	Q99JD4	11	1.84618		0.164086	0.788764	0.355141	57.0172	36.2947	8.6098e+06	1.8576e+07	3.104e+07	1.1656e+07	5.915e+06	1.1805e+07	1.2946e+07	7.1861e+06	23.0375	24.1469	24.8876	23.4746	22.4959	23.4929	23.626	22.7768	11	11	11	12	12	12	140.64	0	34.803	185770000	36	Q5XI34	Q5XI34		Ppp2r1a	Q5XI34	12	12	9	tr|Q5XI34|Q5XI34_RAT Protein phosphatase 2 (Formerly 2A), regulatory subunit A (PR 65), alpha isoform, isoform CRA_a OS=Rattus norvegicus OX=10116 GN=Ppp2r1a PE=1 SV=1	1
Q9R1Z0	Q9R1Z0	Voltage-dependent anion-selective channel protein 3	Vdac3	Q9R1Z0	6	0.750477		0.164855	-0.448995	0.973968	28.7986	19.3489	2.5016e+07	4.5633e+07	5.351e+07	4.3168e+07	4.5698e+07	5.3983e+07	5.2275e+07	7.1005e+07	24.5763	25.4436	25.6733	25.3635	25.4456	25.686	25.6396	26.0814	7	6	6	33.6	30	30	30.797	0	47.708	1066800000	62	Q63570	Q63570	26S protease regulatory subunit 6B	Psmc4	Q63570	9	9	9	sp|Q63570|PRS6B_RAT 26S proteasome regulatory subunit 6B OS=Rattus norvegicus OX=10116 GN=Psmc4 PE=1 SV=1	1
Q6PDV7	Q6PDV7	60S ribosomal protein L10	Rpl10	Q6PDV7	8	2.34611		0.164869	2.17586	1.84461	16.742	93.0274	1.3062e+08	1.7482e+08	1.7167e+08	1.9878e+08	9.8723e+07	3.79377e+06	1.5294e+08	3.2633e+07	26.9608	27.3813	27.3551	27.5666	26.5569	21.8552	27.1884	24.9598	8	8	8	42.1	42.1	42.1	24.604	0	27.101	1928000000	91	Q66HK3	Q66HK3	Prostaglandin G/H synthase 1	Ptgs1	Q66HK3	9	9	9	tr|Q66HK3|Q66HK3_RAT Cyclooxygenase-1 OS=Rattus norvegicus OX=10116 GN=Ptgs1 PE=1 SV=1	2
F1M8F4	F1M8F4	Glia maturation factor gamma	Gmfg	F1M8F4	5	1.72997		0.167533	0.682042	0.240542	56.6253	27.5883	1.371e+07	2.1139e+07	1.9589e+07	4.5793e+07	1.6629e+07	1.1384e+07	1.0886e+07	1.9039e+07	23.7087	24.3334	24.2235	25.4486	23.9872	23.4405	23.376	24.1825	5	5	5	31.7	31.7	31.7	16.766	0	32.05	288970000	52	Q641X3	Q641X3	Beta-hexosaminidase subunit alpha	Hexa	Q641X3	9	9	9	sp|Q641X3|HEXA_RAT Beta-hexosaminidase subunit alpha OS=Rattus norvegicus OX=10116 GN=Hexa PE=2 SV=1	1
P62425	P62425	60S ribosomal protein L7a	Rpl7a	P62425	9	1.75041		0.168058	1.11177	0.70198	22.1384	66.005	1.5178e+08	9.0125e+07	1.1228e+08	1.1098e+08	1.6872e+07	8.64689e+07	4.6026e+07	1.1638e+08	27.1774	26.4254	26.7425	26.7257	24.0081	26.3657	25.4559	26.7943	11	11	9	38.7	38.7	30.8	29.995	0	126.93	3766100000	145	Q66H91	Q66H91		Git2	Q66H91	11	11	9	tr|Q66H91|Q66H91_RAT G protein-coupled receptor kinase interacting ArfGAP 2 OS=Rattus norvegicus OX=10116 GN=Git2 PE=1 SV=1	1
P52873	P52873	Pyruvate carboxylase, mitochondrial	Pc	P52873	15	5.16861		0.16949	2.11971	1.78431	120.862	92.3782	3.86093e+06	3.0708e+06	1.8731e+07	5.5332e+07	2.05e+06	8.7545e+06	432920	4.4331e+06	21.8805	21.5502	24.1589	25.7216	20.9672	23.0616	18.7237	22.0799	15	15	15	13.8	13.8	13.8	129.78	0	56.689	268950000	38	Q68FY0	Q68FY0	Cytochrome b-c1 complex subunit 1, mitochondrial	Uqcrc1	Q68FY0	9	9	9	sp|Q68FY0|QCR1_RAT Cytochrome b-c1 complex subunit 1, mitochondrial OS=Rattus norvegicus OX=10116 GN=Uqcrc1 PE=1 SV=1	2
D3ZZZ0	D3ZZZ0		Ahctf1	D3ZZZ0	6	0.765024		0.16951	-0.419792	0.94261	29.297	17.1466	4.17603e+06	8.882e+06	6.4864e+06	6.7281e+06	8.20229e+06	9.5489e+06	6.674e+06	9.91689e+06	21.9937	23.0825	22.629	22.6818	22.9676	23.1869	22.6701	23.2415	6	6	6	3.5	3.5	3.5	247.88	0.0007278	13.136	59390000	13	Q6AXS3	Q6AXS3	Protein DEK	Dek	Q6AXS3	9	9	9	sp|Q6AXS3|DEK_RAT Protein DEK OS=Rattus norvegicus OX=10116 GN=Dek PE=1 SV=1	1
G3V8Y5	G3V8Y5	DNA-directed RNA polymerase	Polr2b	G3V8Y5	12	1.50254		0.169708	0.678296	0.23652	22.7293	40.0664	1.7078e+07	1.1362e+07	1.6372e+07	2.0311e+07	4.67481e+06	1.1714e+07	1.2086e+07	1.4867e+07	24.0256	23.4377	23.9647	24.2758	22.1565	23.4817	23.5268	23.8256	12	12	12	12.4	12.4	12.4	133.9	0	29.999	185210000	42	Q6AYC4	Q6AYC4	Macrophage-capping protein	Capg	Q6AYC4	9	9	9	sp|Q6AYC4|CAPG_RAT Macrophage-capping protein OS=Rattus norvegicus OX=10116 GN=Capg PE=1 SV=1	1
F1MAC0	F1MAC0		Ifi47	F1MAC0	10	3.29465		0.17002	1.29316	0.896759	79.8782	30.9466	1.5533e+07	2.3103e+07	9.9009e+07	1.0976e+08	1.6313e+07	1.9179e+07	2.6617e+07	1.2984e+07	23.8888	24.4616	26.5611	26.7098	23.9595	24.193	24.6658	23.6302	11	11	10	26.7	26.7	24.8	47.432	0	56.294	1469500000	68	Q9Z1P2	Q9Z1P2	Alpha-actinin-1	Actn1	Q9Z1P2	22	9	9	sp|Q9Z1P2|ACTN1_RAT Alpha-actinin-1 OS=Rattus norvegicus OX=10116 GN=Actn1 PE=1 SV=1	5
D4A206	D4A206		Tcof1	D4A206	22	0.848777		0.171358	-0.236557	0.745852	14.3717	14.4151	4.0242e+07	2.8286e+07	3.4615e+07	3.676e+07	3.9214e+07	4.5692e+07	3.369e+07	4.6233e+07	25.2622	24.7536	25.0449	25.1316	25.2249	25.4454	25.0058	25.4624	22	22	22	18.1	18.1	18.1	144.66	0	109.82	1343400000	190	Q6P6R2	Q6P6R2	Dihydrolipoyl dehydrogenase, mitochondrial	Dld	Q6P6R2	9	9	9	sp|Q6P6R2|DLDH_RAT Dihydrolipoyl dehydrogenase, mitochondrial OS=Rattus norvegicus OX=10116 GN=Dld PE=1 SV=1	1
Q56R18	Q56R18	Importin subunit alpha	Kpna3	Q56R18	7	1.79783		0.172217	1.41266	1.02508	25.7791	100.896	2.72827e+07	3.4211e+07	3.0039e+07	1.7643e+07	1.4139e+07	3.7047e+07	2.78115e+06	6.7593e+06	24.7015	25.028	24.8403	24.0726	23.7532	25.1429	21.4072	22.6884	10	7	7	32.6	23.2	23.2	57.772	0.00071736	12.772	369150000	27	Q6P9V6	Q6P9V6	Proteasome subunit alpha type	Psma5	Q6P9V6	9	9	9	tr|Q6P9V6|Q6P9V6_RAT Proteasome subunit alpha type OS=Rattus norvegicus OX=10116 GN=Psma5 PE=1 SV=1	2
B2RYB3	B2RYB3		Srrm1	B2RYB3	6	1.55184		0.172284	0.747375	0.310697	28.8516	48.0291	2.0842e+07	1.5128e+07	1.4622e+07	2.6438e+07	1.6743e+07	5.23249e+06	1.7846e+07	9.81621e+06	24.313	23.8507	23.8016	24.6561	23.9971	22.3191	24.0891	23.2267	6	6	6	10.8	10.8	10.8	102.43	0	51.664	265560000	34	Q794E4	Q794E4	Heterogeneous nuclear ribonucleoprotein F	Hnrnpf	Q794E4	11	11	9	sp|Q794E4|HNRPF_RAT Heterogeneous nuclear ribonucleoprotein F OS=Rattus norvegicus OX=10116 GN=Hnrnpf PE=1 SV=3	1
A0A0G2K064	A0A0G2K064	Tyrosine-protein phosphatase non-receptor type	Ptpn6	A0A0G2K064	22	1.53647		0.173896	0.78298	0.34893	25.8201	59.4308	7.7261e+07	4.7961e+07	4.9102e+07	4.8475e+07	1.4969e+07	3.4029e+07	6.6148e+07	2.9861e+07	26.2032	25.5154	25.5493	25.5307	23.8355	25.0203	25.9792	24.8318	22	22	22	46.7	46.7	46.7	67.619	0	120.37	1271500000	99	Q9JMJ4	Q9JMJ4	Pre-mRNA-processing factor 19	Prpf19	Q9JMJ4	9	9	9	sp|Q9JMJ4|PRP19_RAT Pre-mRNA-processing factor 19 OS=Rattus norvegicus OX=10116 GN=Prpf19 PE=1 SV=2	1
D3ZFU9	D3ZFU9		Mylk	D3ZFU9	13	2.16471		0.174274	1.16841	0.762804	55.825	54.87	3.7371e+07	1.4439e+07	4.5785e+07	7.1641e+07	5.0454e+06	2.2817e+07	1.9633e+07	3.0684e+07	25.1554	23.7835	25.4484	26.0943	22.2665	24.4436	24.2268	24.871	13	13	13	7.1	7.1	7.1	214.91	0	34.925	489500000	59	Q9WV57	Q9WV57	Macrophage-expressed gene 1 protein	Mpeg1	Q9WV57	9	9	9	sp|Q9WV57|MPEG1_RAT Macrophage-expressed gene 1 protein OS=Rattus norvegicus OX=10116 GN=Mpeg1 PE=2 SV=2	2
A0A0G2K9N0	A0A0G2K9N0		Smap2	A0A0G2K9N0	4	2.21968		0.174363	1.63217	1.2608	32.0825	60.4962	2.4047e+07	3.591e+07	5.1768e+07	4.9668e+07	1.8344e+06	2.5667e+07	2.3051e+07	2.21575e+07	24.5194	25.0979	25.6256	25.5658	20.8069	24.6134	24.4583	24.4013	4	4	4	12.1	12.1	12.1	43.194	0.00056948	6.7534	564470000	15	Q9WVB1	Q9WVB1	Ras-related protein Rab-6A	Rab6a	Q9WVB1	9	9	9	sp|Q9WVB1|RAB6A_RAT Ras-related protein Rab-6A OS=Rattus norvegicus OX=10116 GN=Rab6a PE=1 SV=2	6
P24135	P24135	1-phosphatidylinositol 4,5-bisphosphate phosphodiesterase gamma-2	Plcg2	P24135	27	2.02776		0.174671	1.17102	0.765608	51.1293	58.7325	6.3889e+06	1.0854e+07	2.3269e+07	1.7142e+07	1.66038e+06	1.06186e+07	1.0127e+07	6.0263e+06	22.6071	23.3717	24.4719	24.031	20.6631	23.3401	23.2717	22.5228	28	28	27	24.7	24.7	24.2	147.73	0	98.086	519850000	87	D3ZI99	D3ZI99		Prpf3	D3ZI99	8	8	8	tr|D3ZI99|D3ZI99_RAT Pre-mRNA-splicing factor 3 OS=Rattus norvegicus OX=10116 GN=Prpf3 PE=1 SV=1	2
Q4V8E1	Q4V8E1		Gatad2b	Q4V8E1	3	2.297		0.17473	1.23171	0.830775	80.1973	56.0656	3.02987e+07	9.1654e+06	8.8122e+06	6.8646e+06	5.8986e+06	9.0486e+06	7.7178e+06	1.34069e+06	24.8528	23.1278	23.0711	22.7107	22.4919	23.1093	22.8798	20.3545	4	3	3	8.1	5.9	5.9	65.26	0	37.284	123540000	16	Q5PQQ2	Q5PQQ2	WW domain-binding protein 11	Wbp11	Q5PQQ2	8	8	8	sp|Q5PQQ2|WBP11_RAT WW domain-binding protein 11 OS=Rattus norvegicus OX=10116 GN=Wbp11 PE=1 SV=1	3
P21531	P21531	60S ribosomal protein L3	Rpl3	P21531	9	1.39834		0.175011	0.613408	0.166843	14.0032	56.2193	8.6649e+07	7.2111e+07	7.2065e+07	9.5177e+07	4.0377e+07	1.0696e+08	4.8264e+07	3.7534e+07	26.3687	26.1037	26.1028	26.5041	25.267	26.6725	25.5244	25.1617	9	9	9	22.1	22.1	22.1	46.135	0	44.781	2789100000	119	A0A140TAI3	A0A140TAI3	Heterogeneous nuclear ribonucleoprotein C	Hnrnpc	A0A140TAI3	8	8	8	tr|A0A140TAI3|A0A140TAI3_RAT Heterogeneous nuclear ribonucleoprotein C, isoform CRA_b OS=Rattus norvegicus OX=10116 GN=Hnrnpc PE=1 SV=1	4
P49911	P49911	Acidic leucine-rich nuclear phosphoprotein 32 family member A	Anp32a	P49911	10	1.21903		0.175392	0.319475	0.148783	4.28772	25.8	2.6619e+08	2.9027e+08	2.9333e+08	2.8274e+08	1.7984e+08	1.9119e+08	3.1037e+08	2.4764e+08	27.9879	28.1128	28.1279	28.0749	27.4221	27.5104	28.2094	27.8837	12	12	10	42.5	42.5	39.3	28.564	0	323.31	8061900000	435	F1LUA1	F1LUA1		Eea1	F1LUA1	8	8	8	tr|F1LUA1|F1LUA1_RAT Early endosome antigen 1 OS=Rattus norvegicus OX=10116 GN=Eea1 PE=1 SV=1	2
E9PT66	E9PT66		Sf3b3	E9PT66	25	1.2579		0.176485	0.328895	0.138668	22.6988	20.785	3.2569e+07	2.7481e+07	3.0747e+07	4.5104e+07	2.2611e+07	3.3229e+07	2.1924e+07	3.0274e+07	24.957	24.7119	24.8739	25.4268	24.4305	24.9859	24.386	24.8516	25	25	25	25.9	25.9	25.9	135.55	0	323.31	1569500000	339	A0A0G2K3L8	A0A0G2K3L8			A0A0G2K3L8	8	8	8	tr|A0A0G2K3L8|A0A0G2K3L8_RAT WD repeat and FYVE domain-containing 1 OS=Rattus norvegicus OX=10116 GN=Wdfy1 PE=1 SV=1	2
F7F7H4	F7F7H4		Dock2	F7F7H4	10	1.14346		0.177114	0.201511	0.275453	9.35896	15.9977	9.0934e+07	8.5224e+07	7.3382e+07	7.85e+07	6.5802e+07	6.9567e+07	6.3055e+07	8.8459e+07	26.4383	26.3448	26.1289	26.2262	25.9716	26.0519	25.9101	26.3985	10	10	10	12.1	12.1	12.1	97.438	0	35.886	1224900000	112	P28023	P28023	Dynactin subunit 1	Dctn1	P28023	8	8	8	sp|P28023|DCTN1_RAT Dynactin subunit 1 OS=Rattus norvegicus OX=10116 GN=Dctn1 PE=1 SV=2	3
Q6Q0N1	Q6Q0N1	Cytosolic non-specific dipeptidase	Cndp2	Q6Q0N1	17	1.16272		0.178232	0.233849	0.240728	5.52601	17.7272	1.2996e+08	1.155e+08	1.2786e+08	1.1967e+08	8.1528e+07	1.2656e+08	1.1183e+08	1.0408e+08	26.9535	26.7833	26.93	26.8345	26.2808	26.9152	26.7367	26.6331	17	17	17	45.1	45.1	45.1	52.693	0	134.09	6036900000	347	Q64119	Q64119	Myosin light polypeptide 6	Myl6	Q64119	8	8	8	sp|Q64119|MYL6_RAT Myosin light polypeptide 6 OS=Rattus norvegicus OX=10116 GN=Myl6 PE=1 SV=3	6
D4A3Q2	D4A3Q2		Stag1	D4A3Q2	5	1.61298		0.178376	0.877618	0.450552	24.0433	53.4841	9.8669e+06	7.0779e+06	1.2333e+07	8.3393e+06	7.9871e+06	8.6653e+06	1.91583e+06	4.75333e+06	23.2342	22.7549	23.556	22.9915	22.9292	23.0468	20.8695	22.1805	7	5	5	5.9	4.4	4.4	128.9	0.00062422	8.7066	85783000	15	F7EWC1	F7EWC1		Vasp	F7EWC1	8	8	8	tr|F7EWC1|F7EWC1_RAT Vasodilator-stimulated phosphoprotein OS=Rattus norvegicus OX=10116 GN=Vasp PE=1 SV=2	2
Q9WUL0	Q9WUL0	DNA topoisomerase 1	Top1	Q9WUL0	16	0.829213		0.178485	-0.288648	0.801787	21.5063	11.8552	3.8037e+07	2.5482e+07	3.1037e+07	4.2012e+07	4.7199e+07	3.5244e+07	4.1199e+07	4.1054e+07	25.1809	24.603	24.8875	25.3243	25.4923	25.0709	25.2961	25.291	16	16	16	20.2	20.2	20.2	90.759	0	132.74	1090600000	157	P04644	P04644	40S ribosomal protein S17	Rps17	P04644	8	8	8	sp|P04644|RS17_RAT 40S ribosomal protein S17 OS=Rattus norvegicus OX=10116 GN=Rps17 PE=1 SV=3	8
P62755	P62755	40S ribosomal protein S6	Rps6	P62755	4	1.33712		0.178703	0.414527	0.0467155	26.7666	24.5879	4.5276e+07	8.7895e+07	6.1969e+07	6.7583e+07	6.2343e+07	3.4069e+07	4.5879e+07	5.4193e+07	25.4322	26.3893	25.885	26.0102	25.8937	25.022	25.4513	25.6916	4	4	4	18.9	18.9	18.9	28.68	0	28.626	1459500000	70	P12001	P12001	60S ribosomal protein L18	Rpl18	P12001	8	8	8	sp|P12001|RL18_RAT 60S ribosomal protein L18 OS=Rattus norvegicus OX=10116 GN=Rpl18 PE=1 SV=2	2
Q4G075	Q4G075	Leukocyte elastase inhibitor A	Serpinb1a	Q4G075	8	1.89008		0.178845	1.90237	1.55094	26.0226	123.356	5.6882e+07	7.8416e+07	1.0218e+08	6.5542e+07	1.6272e+07	2.8566e+07	1.1256e+08	2.92352e+06	25.7615	26.2246	26.6065	25.9659	23.9559	24.7678	26.7461	21.4793	9	9	8	24.3	24.3	20.8	42.726	0	29.637	1183200000	63	P62870	P62870	Transcription elongation factor B polypeptide 2	Tceb2	P62870	8	8	8	sp|P62870|ELOB_RAT Elongin-B OS=Rattus norvegicus OX=10116 GN=Elob PE=1 SV=1	6
P61354	P61354	60S ribosomal protein L27	Rpl27	P61354	6	3.08922		0.179686	1.25418	0.854903	78.1853	38.1657	5.7306e+07	1.42269e+07	1.5403e+08	7.3542e+07	1.9435e+07	2.1136e+07	1.8299e+07	3.7952e+07	25.7722	23.7621	27.1986	26.1321	24.2122	24.3332	24.1253	25.1777	6	6	6	43.4	43.4	43.4	15.798	0.00081699	18.056	1333300000	168	Q6TQE1	Q6TQE1	Zinc finger CCCH domain-containing protein 18	Zc3h18	Q6TQE1	8	8	8	sp|Q6TQE1|ZCH18_RAT Zinc finger CCCH domain-containing protein 18 OS=Rattus norvegicus OX=10116 GN=Zc3h18 PE=1 SV=1	3
Q6P3V8	Q6P3V8		Eif4a1	Q6P3V8	7	1.58033		0.1798	0.832855	0.402486	19.1168	47.6469	5.0857e+07	5.9394e+07	7.8418e+07	5.792e+07	1.2903e+07	5.6202e+07	4.6591e+07	4.034e+07	25.5999	25.8238	26.2247	25.7876	23.6212	25.7441	25.4735	25.2657	14	14	7	36	36	20.2	46.153	0	150.41	2872700000	127	B0BMY7	B0BMY7		Twf2	B0BMY7	9	9	8	tr|B0BMY7|B0BMY7_RAT Protein tyrosine kinase 9-like (A6-related protein) (Predicted), isoform CRA_b OS=Rattus norvegicus OX=10116 GN=Twf2 PE=1 SV=1	1
P27881	P27881	Hexokinase-2	Hk2	P27881	22	1.26986		0.18017	0.339381	0.127408	21.5213	19.5445	9.3933e+07	7.6804e+07	5.4338e+07	8.0429e+07	6.2418e+07	7.3102e+07	4.4608e+07	6.0452e+07	26.4851	26.1947	25.6955	26.2612	25.8955	26.1234	25.4108	25.8493	25	25	22	32.9	32.9	29.7	102.54	0	192.99	2483000000	334	B0BNJ1	B0BNJ1		Sri	B0BNJ1	8	8	8	tr|B0BNJ1|B0BNJ1_RAT LOC683667 protein OS=Rattus norvegicus OX=10116 GN=Sri PE=1 SV=1	1
E9PSX8	E9PSX8		Sipa1	E9PSX8	10	1.28907		0.180801	0.397844	0.0646303	18.815	29.9344	1.5215e+07	1.3147e+07	1.497e+07	2.0121e+07	1.3129e+07	1.0922e+07	8.2299e+06	1.6943e+07	23.859	23.6482	23.8356	24.2622	23.6463	23.3807	22.9724	24.0142	10	10	10	11.6	11.6	11.6	112.66	0	29.635	202190000	47	B1H267	B1H267	Sorting nexin-5	Snx5	B1H267	8	8	8	sp|B1H267|SNX5_RAT Sorting nexin-5 OS=Rattus norvegicus OX=10116 GN=Snx5 PE=1 SV=1	1
Q6P0K8	Q6P0K8	Junction plakoglobin	Jup	Q6P0K8	11	0.605321		0.181044	-0.674576	1.2162	34.6567	40.1524	1.7459e+07	1.3158e+07	7.628e+06	1.03e+07	2.543e+07	9.0941e+06	2.6704e+07	1.8969e+07	24.0575	23.6494	22.8629	23.2961	24.6	23.1165	24.6706	24.1771	13	13	11	21.2	21.2	18.5	81.8	0	38.152	417040000	123	B2RZ74	B2RZ74		Snrnp70	B2RZ74	8	8	8	tr|B2RZ74|B2RZ74_RAT U1 small nuclear ribonucleoprotein 70 kDa OS=Rattus norvegicus OX=10116 GN=Snrnp70 PE=1 SV=1	2
P29419	P29419	ATP synthase subunit e, mitochondrial	Atp5i	P29419	5	1.94865		0.181169	2.01821	1.67533	21.937	104.667	2.6642e+07	3.8528e+07	2.7595e+07	2.4012e+07	3.3729e+07	1.1404e+06	2.97365e+06	2.2084e+07	24.6672	25.1994	24.7179	24.5173	25.0075	20.1211	21.5038	24.3965	5	5	5	70.4	70.4	70.4	8.2545	0.00075019	14.394	344670000	114	D3ZIV3	D3ZIV3		Mad1l1	D3ZIV3	8	8	8	tr|D3ZIV3|D3ZIV3_RAT Mitotic arrest deficient 1-like 1 OS=Rattus norvegicus OX=10116 GN=Mad1l1 PE=1 SV=1	1
Q6PDV8	Q6PDV8	60S ribosomal protein L22	Rpl22	Q6PDV8	3	2.46911		0.181487	1.01963	0.603042	69.6522	28.4333	3.4802e+07	4.36e+07	1.6089e+08	1.5465e+08	2.8188e+07	5.2534e+07	4.6069e+07	3.2757e+07	25.0527	25.3778	27.2615	27.2044	24.7486	25.6467	25.4573	24.9653	3	3	3	30.5	30.5	30.5	14.759	0	53.799	1196400000	258	D3ZY02	D3ZY02		Athl1	D3ZY02	8	8	8	tr|D3ZY02|D3ZY02_RAT Protein-glucosylgalactosylhydroxylysine glucosidase OS=Rattus norvegicus OX=10116 GN=Pgghg PE=1 SV=3	1
B5DES0	B5DES0		Snrpd2	B5DES0	7	0.783219		0.181802	-0.323802	0.839536	10.2867	24.2229	1.9432e+08	2.2756e+08	2.4665e+08	2.0978e+08	3.3388e+08	1.9641e+08	2.5396e+08	3.3716e+08	27.5339	27.7617	27.8779	27.6443	28.3148	27.5493	27.92	28.3289	7	7	7	55.1	55.1	55.1	13.527	0	173.59	2607300000	322	D4A0T0	D4A0T0		Ndufb10	D4A0T0	8	8	8	tr|D4A0T0|D4A0T0_RAT Complex I-PDSW OS=Rattus norvegicus OX=10116 GN=Ndufb10 PE=1 SV=1	1
B1H267	B1H267	Sorting nexin-5	Snx5	B1H267	8	1.79925		0.182477	0.935073	0.512248	45.6984	49.2178	2.2998e+07	1.1867e+07	2.2679e+07	3.8546e+07	4.16652e+06	1.3708e+07	1.951e+07	1.6021e+07	24.455	23.5005	24.4349	25.2001	21.9904	23.7085	24.2177	23.9335	8	8	8	21.8	21.8	21.8	46.793	0	20.003	487010000	48	D4A4K4	D4A4K4		Vps13c	D4A4K4	8	8	8	tr|D4A4K4|D4A4K4_RAT Vacuolar protein sorting 13 homolog C OS=Rattus norvegicus OX=10116 GN=Vps13c PE=1 SV=2	1
P62997	P62997	Transformer-2 protein homolog beta	Tra2b	P62997	5	1.98119		0.182584	1.67799	1.31	45.0727	98.3035	1.5631e+07	4.7861e+07	2.5659e+07	3.0402e+07	1.90431e+06	4.19555e+06	3.3355e+07	2.0889e+07	23.8979	25.5123	24.613	24.8577	20.8608	22.0004	24.9914	24.3162	5	5	5	24.7	24.7	24.7	33.665	0	74.954	528820000	52	D4A7U1	D4A7U1		Zyx	D4A7U1	8	8	8	tr|D4A7U1|D4A7U1_RAT Zyxin OS=Rattus norvegicus OX=10116 GN=Zyx PE=1 SV=1	1
P04636	P04636	Malate dehydrogenase, mitochondrial	Mdh2	P04636	16	1.11999		0.18311	0.164678	0.315005	10.1378	11.3716	2.3182e+08	2.0244e+08	2.3322e+08	2.5997e+08	1.9709e+08	2.0933e+08	2.3849e+08	1.8318e+08	27.7884	27.5929	27.7971	27.9538	27.5543	27.6412	27.8294	27.4487	16	16	16	59.8	59.8	59.8	35.683	0	231.12	9233600000	513	D4A7X9	D4A7X9		Myo1f	D4A7X9	11	11	8	tr|D4A7X9|D4A7X9_RAT Myosin IF OS=Rattus norvegicus OX=10116 GN=Myo1f PE=1 SV=1	1
Q4V8B0	Q4V8B0	Oxidation resistance protein 1	Oxr1	Q4V8B0	7	1.61014		0.183757	0.907024	0.482129	19.6541	55.869	2.2907e+07	2.117e+07	1.5299e+07	1.6215e+07	3.61372e+06	1.8154e+07	9.39811e+06	1.5781e+07	24.4493	24.3355	23.8669	23.9508	21.7851	24.1138	23.1639	23.9117	7	7	7	11.2	11.2	11.2	92.809	0	20.913	190850000	20	D4AE06	D4AE06	Peptidyl-prolyl cis-trans isomerase	Fkbp15	D4AE06	8	8	8	tr|D4AE06|D4AE06_RAT Peptidylprolyl isomerase OS=Rattus norvegicus OX=10116 GN=Fkbp15 PE=1 SV=3	2
D4ACB8	D4ACB8		Cct8	D4ACB8	14	1.2432		0.185232	0.348845	0.117246	10.489	26.5067	4.0041e+07	3.5633e+07	3.6753e+07	3.0953e+07	1.9261e+07	3.7873e+07	2.8165e+07	3.0032e+07	25.255	25.0867	25.1314	24.8836	24.1992	25.1747	24.7474	24.84	14	14	14	29.7	29.7	29.7	59.588	0	40.852	1872600000	149	F1LN63	F1LN63		Tlr3	F1LN63	8	8	8	tr|F1LN63|F1LN63_RAT Toll-like receptor 3 OS=Rattus norvegicus OX=10116 GN=Tlr3 PE=1 SV=1	1
F1LPG2	F1LPG2		Dock8	F1LPG2	12	2.15621		0.185299	1.11943	0.710206	63.1879	66.5208	6.78217e+06	4.5769e+06	1.7511e+07	2.0271e+07	4.1753e+06	6.02239e+06	1.8268e+06	1.0766e+07	22.6933	22.1259	24.0618	24.2729	21.9934	22.5219	20.8009	23.36	12	12	12	5.6	5.6	5.6	238.94	0.00074184	13.786	179720000	30	P55009	P55009	Allograft inflammatory factor 1	Aif1	P55009	8	8	8	sp|P55009|AIF1_RAT Allograft inflammatory factor 1 OS=Rattus norvegicus OX=10116 GN=Aif1 PE=2 SV=1	2
Q5XIW8	Q5XIW8	U4/U6.U5 tri-snRNP-associated protein 1	Sart1	Q5XIW8	11	1.12536		0.185661	0.181343	0.29711	3.82284	14.7975	2.1207e+07	2.11e+07	2.1936e+07	1.9986e+07	1.9963e+07	2.2003e+07	1.6066e+07	1.6814e+07	24.338	24.3307	24.3868	24.2525	24.2508	24.3912	23.9375	24.0032	11	11	11	15.8	15.8	15.8	91.01	0	203.93	364810000	66	F1LSL2	F1LSL2	Nuclear pore complex protein Nup107	Nup107	F1LSL2	8	8	8	tr|F1LSL2|F1LSL2_RAT Nuclear pore complex protein OS=Rattus norvegicus OX=10116 GN=Nup107 PE=1 SV=2	2
B5DF46	B5DF46	Phosphomannomutase	Pmm2	B5DF46	4	0.728651		0.18671	-0.436396	0.960439	23.0206	30.698	1.6739e+07	9.94831e+06	1.3946e+07	1.718e+07	1.8214e+07	2.7551e+07	2.0695e+07	1.2883e+07	23.9967	23.246	23.7333	24.0342	24.1185	24.7156	24.3028	23.619	4	4	4	18.2	18.2	18.2	27.708	0.00081169	17.85	204750000	28	F7FLB2	F7FLB2		Pgm2	F7FLB2	8	8	8	tr|F7FLB2|F7FLB2_RAT Pgm2 protein OS=Rattus norvegicus OX=10116 GN=Pgm2 PE=1 SV=2	2
P18420	P18420	Proteasome subunit alpha type-1	Psma1	P18420	7	1.54791		0.187464	0.795161	0.36201	25.8975	57.8324	5.4843e+07	3.2309e+07	6.3249e+07	5.5364e+07	1.5564e+07	5.1576e+07	4.8049e+07	1.7742e+07	25.7088	24.9454	25.9145	25.7224	23.8917	25.6202	25.518	24.0807	7	7	7	28.5	28.5	28.5	29.517	0	27.733	1403200000	95	G3V6I9	G3V6I9	60S ribosomal protein L26	Rpl26	G3V6I9	8	8	8	tr|G3V6I9|G3V6I9_RAT 60S ribosomal protein L26 OS=Rattus norvegicus OX=10116 GN=Rpl26 PE=1 SV=1	6
Q5U318	Q5U318	Astrocytic phosphoprotein PEA-15	Pea15	Q5U318	9	0.613311		0.187515	-0.779004	1.32833	59.3172	49.3259	6.0623e+08	1.0038e+09	3.1545e+08	2.9963e+08	6.5047e+08	1.5684e+09	6.1721e+08	7.9195e+08	29.1753	29.9028	28.2328	28.1586	29.2769	30.5466	29.2012	29.5608	9	9	9	77.7	77.7	77.7	15.04	0	323.31	7581500000	333	I6L9G6	I6L9G6		Tardbp	I6L9G6	8	8	8	tr|I6L9G6|I6L9G6_RAT TAR DNA-binding protein 43 OS=Rattus norvegicus OX=10116 GN=Tardbp PE=1 SV=1	1
P14668	P14668	Annexin A5	Anxa5	P14668	5	0.45067		0.187666	-1.24958	1.83364	92.0106	67.999	8.417e+06	2.3271e+07	4.4386e+06	3.5991e+06	6.12861e+06	2.43255e+07	4.1547e+07	1.6147e+07	23.0049	24.472	22.0817	21.7792	22.5471	24.536	25.3082	23.9448	5	5	5	18.5	18.5	18.5	35.744	0.00075586	14.831	245790000	34	P04906	P04906	Glutathione S-transferase P	Gstp1	P04906	8	8	8	sp|P04906|GSTP1_RAT Glutathione S-transferase P OS=Rattus norvegicus OX=10116 GN=Gstp1 PE=1 SV=2	4
Q99NA5	Q99NA5	Isocitrate dehydrogenase [NAD] subunit alpha, mitochondrial	Idh3a	Q99NA5	6	2.14944		0.187844	1.80738	1.44894	9.44518	70.3488	3.8141e+07	4.7424e+07	4.4759e+07	4.6396e+07	1.43474e+06	3.309e+07	1.7409e+07	3.0283e+07	25.1848	25.4991	25.4157	25.4675	20.4524	24.9799	24.0533	24.852	6	6	6	20.2	20.2	20.2	39.613	0	20.684	746320000	52	P14408	P14408	Fumarate hydratase, mitochondrial	Fh	P14408	8	8	8	sp|P14408|FUMH_RAT Fumarate hydratase, mitochondrial OS=Rattus norvegicus OX=10116 GN=Fh PE=1 SV=2	2
Q63531	Q63531	Ribosomal protein S6 kinase alpha-1	Rps6ka1	Q63531	4	1.89435		0.189087	2.15827	1.82572	31.2137	110.576	1.4212e+07	1.8703e+07	2.3548e+07	2.9944e+07	1.30509e+06	2.6678e+07	805918	1.6824e+07	23.7606	24.1568	24.4891	24.8358	20.3157	24.6691	19.6203	24.004	10	4	4	16.2	7.9	7.9	82.882	0.00081235	17.864	213990000	22	P17220	P17220	Proteasome subunit alpha type-2	Psma2	P17220	8	8	8	sp|P17220|PSA2_RAT Proteasome subunit alpha type-2 OS=Rattus norvegicus OX=10116 GN=Psma2 PE=1 SV=3	1
G3V6L9	G3V6L9	Peptidyl-prolyl cis-trans isomerase	Fkbp3	G3V6L9	2	1.95346		0.189428	1.57173	1.19589	17.2274	78.5539	2.2124e+07	2.2153e+07	2.9167e+07	1.9924e+07	1.23425e+06	8.92391e+06	2.3613e+07	1.4025e+07	24.3991	24.401	24.7978	24.248	20.2352	23.0892	24.4931	23.7415	2	2	2	8.5	8.5	8.5	25.178	0.00053447	5.4253	252970000	22	P19511	P19511	ATP synthase F(0) complex subunit B1, mitochondrial	Atp5f1	P19511	8	8	8	sp|P19511|AT5F1_RAT ATP synthase F(0) complex subunit B1, mitochondrial OS=Rattus norvegicus OX=10116 GN=Atp5pb PE=1 SV=1	1
G3V817	G3V817	X-ray repair cross-complementing protein 5	Xrcc5	G3V817	7	0.875974		0.189847	-0.195487	0.701751	14.2793	11.0316	2.2799e+07	2.4216e+07	1.9168e+07	1.783e+07	2.7152e+07	2.4084e+07	2.0676e+07	2.3996e+07	24.4425	24.5295	24.1922	24.0878	24.6946	24.5216	24.3015	24.5163	7	7	7	12	12	12	83.091	0	39.913	331470000	63	P21913	P21913	Succinate dehydrogenase [ubiquinone] iron-sulfur subunit, mitochondrial	Sdhb	P21913	8	8	8	sp|P21913|SDHB_RAT Succinate dehydrogenase [ubiquinone] iron-sulfur subunit, mitochondrial OS=Rattus norvegicus OX=10116 GN=Sdhb PE=2 SV=2	1
P19945	P19945	60S acidic ribosomal protein P0	Rplp0	P19945	9	1.25913		0.190172	0.333009	0.13425	22.6553	22.5628	9.38171e+07	1.2174e+08	9.9619e+07	1.5222e+08	7.3829e+07	1.0109e+08	7.7778e+07	1.1851e+08	26.4833	26.8592	26.5699	27.1816	26.1377	26.5911	26.2129	26.8204	9	9	9	35.6	35.6	35.6	34.215	0	89.578	3481600000	135	P23965	P23965	Enoyl-CoA delta isomerase 1, mitochondrial	Eci1	P23965	8	8	8	sp|P23965|ECI1_RAT Enoyl-CoA delta isomerase 1, mitochondrial OS=Rattus norvegicus OX=10116 GN=Eci1 PE=1 SV=1	3
D4A781	D4A781		Ipo5	D4A781	19	1.6851		0.190296	1.19118	0.787257	20.5316	79.2516	2.4621e+07	2.0149e+07	3.2585e+07	2.9635e+07	2.4837e+07	2.8502e+07	4.1406e+06	6.012e+06	24.5534	24.2642	24.9577	24.8208	24.566	24.7646	21.9814	22.5194	19	19	19	24	24	24	123.7	0	323.31	1131000000	133	P27139	P27139	Carbonic anhydrase 2	Ca2	P27139	8	8	8	sp|P27139|CAH2_RAT Carbonic anhydrase 2 OS=Rattus norvegicus OX=10116 GN=Ca2 PE=1 SV=2	1
O70257	O70257	Syntaxin-7	Stx7	O70257	6	2.00922		0.190376	1.51006	1.12967	24.4741	63.6533	3.7137e+07	6.65e+07	4.8139e+07	4.7644e+07	2.70664e+06	3.1651e+07	2.5506e+07	3.9389e+07	25.1464	25.9869	25.5207	25.5058	21.3681	24.9157	24.6043	25.2313	6	6	6	30.3	30.3	30.3	29.85	0	92.201	747890000	61	P31720	P31720	Complement C1q subcomponent subunit A	C1qa	P31720	8	8	8	sp|P31720|C1QA_RAT Complement C1q subcomponent subunit A OS=Rattus norvegicus OX=10116 GN=C1qa PE=1 SV=2	1
O54772	O54772	SWI/SNF-related matrix-associated actin-dependent regulator of chromatin subfamily D member 2	Smarcd2	O54772	7	0.649128		0.19059	-0.750818	1.29807	45.1417	23.8125	1.071e+07	3.19169e+06	1.2151e+07	8.7557e+06	8.7303e+06	1.3992e+07	1.5506e+07	1.5395e+07	23.3525	21.6059	23.5346	23.0618	23.0576	23.7381	23.8863	23.876	7	7	7	14.5	14.5	14.5	59.128	0	52.428	178470000	26	P38983	P38983	40S ribosomal protein SA	Rpsa	P38983	8	8	8	sp|P38983|RSSA_RAT 40S ribosomal protein SA OS=Rattus norvegicus OX=10116 GN=Rpsa PE=1 SV=3	1
B0BNB1	B0BNB1		Commd1	B0BNB1	2	1.92852		0.190801	1.45696	1.07265	26.0706	71.925	1.6978e+07	1.2249e+07	8.93701e+06	1.2493e+07	4.64592e+06	9.7975e+06	815819	1.1008e+07	24.0172	23.5462	23.0914	23.5746	22.1475	23.224	19.6379	23.392	2	2	2	11.7	11.7	11.7	21.037	0.0021404	2.8702	67030000	15	P62907	P62907	60S ribosomal protein L10a	Rpl10a	P62907	8	8	8	sp|P62907|RL10A_RAT 60S ribosomal protein L10a OS=Rattus norvegicus OX=10116 GN=Rpl10a PE=1 SV=2	3
E9PTG1	E9PTG1		Smarca2	E9PTG1	9	1.8591		0.191436	1.00292	0.585098	54.4748	50.1727	6.9261e+06	1.7917e+07	9.2974e+06	5.9178e+06	1.4137e+06	6.1524e+06	6.5443e+06	7.4367e+06	22.7236	24.0948	23.1484	22.4966	20.431	22.5527	22.6418	22.8262	14	9	9	10.1	6.4	6.4	182.35	0.00070721	12.287	64397000	24	P62914	P62914	60S ribosomal protein L11	Rpl11	P62914	8	8	8	sp|P62914|RL11_RAT 60S ribosomal protein L11 OS=Rattus norvegicus OX=10116 GN=Rpl11 PE=1 SV=2	3
Q6PDW1	Q6PDW1	40S ribosomal protein S12	LOC100359593	Q6PDW1	7	2.89034		0.191613	2.77668	2.48977	12.7908	68.2079	9.5473e+07	1.0494e+08	1.1899e+08	1.2753e+08	5.5478e+07	524099	5.7109e+07	4.1519e+07	26.5086	26.645	26.8263	26.9263	25.7254	18.9995	25.7672	25.3073	7	7	7	56.8	56.8	56.8	14.515	0	107.37	1323300000	146	P62944	P62944	AP-2 complex subunit beta	Ap2b1	P62944	18	8	8	sp|P62944|AP2B1_RAT AP-2 complex subunit beta OS=Rattus norvegicus OX=10116 GN=Ap2b1 PE=1 SV=1	2
O70351	O70351	3-hydroxyacyl-CoA dehydrogenase type-2	Hsd17b10	O70351	10	0.459337		0.192221	-0.908404	1.46728	30.5117	59.1699	5.6462e+07	4.8127e+07	5.464e+07	9.0496e+07	1.9708e+08	4.2506e+07	9.5398e+07	2.0868e+08	25.7508	25.5203	25.7035	26.4314	27.5542	25.3412	26.5075	27.6367	10	10	10	53.3	53.3	53.3	27.245	0	102.3	1035900000	142	P70580	P70580	Membrane-associated progesterone receptor component 1	Pgrmc1	P70580	9	9	8	sp|P70580|PGRC1_RAT Membrane-associated progesterone receptor component 1 OS=Rattus norvegicus OX=10116 GN=Pgrmc1 PE=1 SV=3	2
Q66H61	Q66H61		RGD1562301	Q66H61	14	1.70663		0.193319	1.20927	0.806678	9.9889	76.6478	1.1341e+07	1.1629e+07	9.46791e+06	1.1925e+07	1.2902e+07	7.5266e+06	1.2402e+06	4.3257e+06	23.435	23.4712	23.1746	23.5075	23.6211	22.8436	20.2421	22.0445	14	14	14	21.8	21.8	21.8	87.699	0	55.012	247170000	36	P85971	P85971	6-phosphogluconolactonase	Pgls	P85971	8	8	8	sp|P85971|6PGL_RAT 6-phosphogluconolactonase OS=Rattus norvegicus OX=10116 GN=Pgls PE=1 SV=1	2
D4A031	D4A031		Ddx42	D4A031	13	2.67513		0.193736	1.61433	1.24164	88.1297	89.9608	3.5346e+06	3.5455e+06	1.0336e+07	2.1903e+07	2.4282e+06	3.581e+06	450720	8.2381e+06	21.7531	21.7576	23.3012	24.3846	21.2115	21.7719	18.7819	22.9739	13	13	13	16.4	16.4	16.4	102.07	0	37.813	224420000	50	Q2TA68	Q2TA68	Dynamin-like 120 kDa protein, mitochondrial	Opa1	Q2TA68	8	8	8	sp|Q2TA68|OPA1_RAT Dynamin-like 120 kDa protein, mitochondrial OS=Rattus norvegicus OX=10116 GN=Opa1 PE=1 SV=1	3
P46462	P46462	Transitional endoplasmic reticulum ATPase	Vcp	P46462	37	1.23395		0.194997	0.293942	0.1762	20.9683	16.1468	1.5748e+08	1.9124e+08	2.3392e+08	2.56e+08	1.3084e+08	1.9333e+08	1.8324e+08	1.7223e+08	27.2306	27.5108	27.8014	27.9316	26.9632	27.5265	27.4492	27.3598	37	37	37	56.5	56.5	56.5	89.348	0	323.31	5534800000	1039	Q3MIE4	Q3MIE4	Synaptic vesicle membrane protein VAT-1 homolog	Vat1	Q3MIE4	8	8	8	sp|Q3MIE4|VAT1_RAT Synaptic vesicle membrane protein VAT-1 homolog OS=Rattus norvegicus OX=10116 GN=Vat1 PE=1 SV=1	1
Q68FY0	Q68FY0	Cytochrome b-c1 complex subunit 1, mitochondrial	Uqcrc1	Q68FY0	9	1.59474		0.195727	0.573993	0.124519	44.3851	18.6768	4.0753e+07	2.982e+07	8.2919e+07	7.0543e+07	2.8652e+07	4.4267e+07	3.3789e+07	3.3776e+07	25.2804	24.8298	26.3052	26.072	24.7721	25.3997	25.01	25.0095	9	9	9	22.9	22.9	22.9	52.848	0	82.495	1285700000	113	Q4FZY0	Q4FZY0	EF-hand domain-containing protein D2	Efhd2	Q4FZY0	8	8	8	sp|Q4FZY0|EFHD2_RAT EF-hand domain-containing protein D2 OS=Rattus norvegicus OX=10116 GN=Efhd2 PE=1 SV=1	2
D3ZF12	D3ZF12		Spcs3	D3ZF12	2	1.89924		0.195947	1.39868	1.01007	9.30183	59.5604	7.2206e+07	8.0483e+07	8.8126e+07	8.8354e+07	6.3272e+07	5.40697e+06	5.2852e+07	5.1785e+07	26.1056	26.2622	26.3931	26.3968	25.9151	22.3664	25.6555	25.626	2	2	2	8.9	8.9	8.9	20.327	0.00049358	4.3946	338440000	29	Q4G075	Q4G075	Leukocyte elastase inhibitor A	Serpinb1a	Q4G075	9	9	8	sp|Q4G075|ILEUA_RAT Leukocyte elastase inhibitor A OS=Rattus norvegicus OX=10116 GN=Serpinb1a PE=1 SV=1	1
D4AE03	D4AE03		Engase	D4AE03	13	2.25149		0.196285	0.910082	0.485412	78.5705	29.0307	3.163e+07	1.3896e+07	1.4198e+07	6.6743e+07	1.4292e+07	1.5558e+07	8.3674e+06	1.7953e+07	24.9148	23.7282	23.7592	25.9921	23.7687	23.8912	22.9963	24.0977	13	13	13	23.2	23.2	23.2	83.066	0	69.129	449870000	103	Q4KLL0	Q4KLL0	Transcription elongation factor A protein 1	Tcea1	Q4KLL0	8	8	8	sp|Q4KLL0|TCEA1_RAT Transcription elongation factor A protein 1 OS=Rattus norvegicus OX=10116 GN=Tcea1 PE=1 SV=1	2
P14841	P14841	Cystatin-C	Cst3	P14841	3	1.8338		0.196454	0.737537	0.300133	58.6812	29.757	1.2379e+08	2.0995e+08	5.141e+08	2.9406e+08	1.6577e+08	9.8465e+07	1.4798e+08	2.1048e+08	26.8833	27.6455	28.9375	28.1315	27.3046	26.5531	27.1408	27.6491	3	3	3	29.3	29.3	29.3	15.437	0	229.85	2034000000	623	Q4KM65	Q4KM65	Cleavage and polyadenylation specificity factor subunit 5	Nudt21	Q4KM65	8	8	8	sp|Q4KM65|CPSF5_RAT Cleavage and polyadenylation specificity factor subunit 5 OS=Rattus norvegicus OX=10116 GN=Nudt21 PE=2 SV=1	1
G3V661	G3V661		Baz1b	G3V661	17	1.73963		0.19662	0.819788	0.388455	48.3259	62.9696	4.33627e+06	8.2109e+06	1.2845e+07	1.5471e+07	3.6137e+06	4.9184e+06	3.61552e+06	1.1342e+07	22.048	22.9691	23.6147	23.8831	21.785	22.2298	21.7858	23.4352	17	17	17	12.3	12.3	12.3	170.29	0	65.369	197140000	37	Q566E4	Q566E4		Hnrnpr	Q566E4	11	11	8	tr|Q566E4|Q566E4_RAT Heterogeneous nuclear ribonucleoprotein R OS=Rattus norvegicus OX=10116 GN=Hnrnpr PE=1 SV=1	1
P63174	P63174	60S ribosomal protein L38	Rpl38	P63174	3	1.94766		0.196709	1.66951	1.30089	56.505	105.929	8.3861e+07	3.2975e+07	3.827e+07	2.7645e+07	5.767e+07	2.35454e+06	2.5581e+07	8.2254e+06	26.3215	24.9749	25.1897	24.7205	25.7813	21.167	24.6086	22.9717	3	3	3	41.4	41.4	41.4	8.2178	0.00050454	4.6665	313750000	32	Q56A27	Q56A27	Nuclear cap-binding protein subunit 1	Ncbp1	Q56A27	8	8	8	sp|Q56A27|NCBP1_RAT Nuclear cap-binding protein subunit 1 OS=Rattus norvegicus OX=10116 GN=Ncbp1 PE=1 SV=1	1
P20788	P20788	Cytochrome b-c1 complex subunit Rieske, mitochondrial	Uqcrfs1	P20788	7	0.786117		0.198326	-0.32011	0.835571	12.3949	24.9079	7.4548e+07	7.0494e+07	7.6868e+07	5.7476e+07	1.0399e+08	6.2289e+07	1.0988e+08	7.9241e+07	26.1517	26.071	26.1959	25.7765	26.6319	25.8925	26.7114	26.2397	7	7	7	22.3	22.3	22.3	29.445	0.00076628	15.453	553960000	38	Q5BJP4	Q5BJP4		Rbm39	Q5BJP4	8	8	8	tr|Q5BJP4|Q5BJP4_RAT RNA binding motif protein 39 OS=Rattus norvegicus OX=10116 GN=Rbm39 PE=1 SV=1	1
F1LNF0	F1LNF0		Myh14	F1LNF0	1	2.40768		0.198378	1.39255	1.00349	84.3386	72.9965	1.0962e+07	6.6392e+06	1.5482e+07	4.1745e+07	5.24865e+06	1.0333e+07	1.28432e+06	1.4213e+07	23.386	22.6626	23.8841	25.3151	22.3235	23.3008	20.2926	23.7607	7	1	1	3.4	0.6	0.6	228.91	0.0095969	1.9574	157310000	27	Q5FVM4	Q5FVM4	Non-POU domain-containing octamer-binding protein	Nono	Q5FVM4	9	8	8	sp|Q5FVM4|NONO_RAT Non-POU domain-containing octamer-binding protein OS=Rattus norvegicus OX=10116 GN=Nono PE=1 SV=3	1
P62775	P62775	Myotrophin	Mtpn	P62775	1	1.73282		0.199715	1.30412	0.908531	25.4487	83.1215	8.5007e+06	1.0977e+07	1.5676e+07	1.1625e+07	9.4496e+06	3.08154e+06	1.18251e+06	1.3282e+07	23.0191	23.388	23.9021	23.4707	23.1718	21.5552	20.1734	23.663	1	1	1	14.4	14.4	14.4	12.861	0	128.95	79655000	43	Q5I0D1	Q5I0D1	Glyoxalase domain-containing protein 4	Glod4	Q5I0D1	8	8	8	sp|Q5I0D1|GLOD4_RAT Glyoxalase domain-containing protein 4 OS=Rattus norvegicus OX=10116 GN=Glod4 PE=1 SV=1	1
Q5U302	Q5U302		Ctnna1	Q5U302	6	1.3789		0.199784	0.552205	0.101123	16.6311	39.1373	1.0183e+07	9.3151e+06	7.3259e+06	7.3994e+06	2.99269e+06	6.1811e+06	8.8566e+06	6.789e+06	23.2797	23.1511	22.8046	22.819	21.513	22.5594	23.0783	22.6948	6	6	6	10.5	10.5	10.5	100.24	0	26.953	65513000	19	Q5M7U6	Q5M7U6	Actin-related protein 2	Actr2	Q5M7U6	8	8	8	sp|Q5M7U6|ARP2_RAT Actin-related protein 2 OS=Rattus norvegicus OX=10116 GN=Actr2 PE=2 SV=1	1
Q63396	Q63396	Activated RNA polymerase II transcriptional coactivator p15	Sub1	Q63396	5	1.37514		0.201999	0.51386	0.0599484	24.9342	37.8545	1.7163e+08	1.4628e+08	2.5877e+08	2.1148e+08	1.1906e+08	1.992e+08	1.7546e+08	7.9429e+07	27.3547	27.1242	27.9471	27.6559	26.8271	27.5696	27.3866	26.2432	5	5	5	33.9	33.9	33.9	14.441	0.00081037	17.787	2788400000	167	Q5RK08	Q5RK08		Gbas	Q5RK08	8	8	8	tr|Q5RK08|Q5RK08_RAT Glioblastoma amplified sequence OS=Rattus norvegicus OX=10116 GN=Nipsnap2 PE=1 SV=1	1
I6L9G6	I6L9G6		Tardbp	I6L9G6	8	1.44539		0.202358	0.693226	0.252552	17.1435	53.6448	1.573e+08	1.4192e+08	1.7615e+08	1.1618e+08	4.875e+07	1.5061e+08	1.4867e+08	6.1236e+07	27.2289	27.0805	27.3922	26.7918	25.5389	27.1662	27.1475	25.8679	8	8	8	43.9	43.9	43.9	32.147	0	70.056	2542500000	153	Q60587	Q60587	Trifunctional enzyme subunit beta, mitochondrial	Hadhb	Q60587	8	8	8	sp|Q60587|ECHB_RAT Trifunctional enzyme subunit beta, mitochondrial OS=Rattus norvegicus OX=10116 GN=Hadhb PE=1 SV=1	2
O35987	O35987	NSFL1 cofactor p47	Nsfl1c	O35987	10	1.60966		0.202831	1.01275	0.595657	26.199	74.1598	2.1297e+07	1.3076e+07	2.1534e+07	2.5918e+07	5.3552e+06	2.3221e+07	1.8089e+07	4.16847e+06	24.3441	23.6404	24.3601	24.6275	22.3525	24.4689	24.1086	21.9911	10	10	10	28.4	28.4	28.4	40.679	0	36.062	580480000	47	Q63610	Q63610	Tropomyosin alpha-3 chain	Tpm3	Q63610	12	12	8	sp|Q63610|TPM3_RAT Tropomyosin alpha-3 chain OS=Rattus norvegicus OX=10116 GN=Tpm3 PE=1 SV=2	3
P18437	P18437	Non-histone chromosomal protein HMG-17	Hmgn2	P18437	3	2.42736		0.203264	2.27358	1.94954	31.3812	75.3869	2.0194e+08	1.9569e+08	3.3969e+08	3.5364e+08	1.8869e+08	3.06965e+06	1.6891e+08	8.8773e+07	27.5894	27.544	28.3396	28.3977	27.4914	21.5496	27.3317	26.4036	3	3	3	16.7	16.7	16.7	9.3654	0	38.456	2028300000	89	Q63798	Q63798	Proteasome activator complex subunit 2	Psme2	Q63798	8	8	8	sp|Q63798|PSME2_RAT Proteasome activator complex subunit 2 OS=Rattus norvegicus OX=10116 GN=Psme2 PE=2 SV=3	1
D3ZCT5	D3ZCT5		Pald1	D3ZCT5	9	1.48462		0.204112	0.719657	0.280934	22.9608	54.0426	1.2241e+07	1.229e+07	7.293e+06	1.2622e+07	5.22226e+06	9.4923e+06	3.14502e+06	1.2078e+07	23.5452	23.551	22.7981	23.5894	22.3162	23.1783	21.5846	23.5259	9	9	9	11.9	11.9	11.9	96.821	0.00078125	16.238	113900000	25	Q641Y0	Q641Y0	Dolichyl-diphosphooligosaccharide--protein glycosyltransferase 48 kDa subunit	Ddost	Q641Y0	8	8	8	sp|Q641Y0|OST48_RAT Dolichyl-diphosphooligosaccharide--protein glycosyltransferase 48 kDa subunit OS=Rattus norvegicus OX=10116 GN=Ddost PE=2 SV=1	1
Q3T1L0	Q3T1L0	Aldehyde dehydrogenase family 16 member A1	Aldh16a1	Q3T1L0	10	1.6583		0.204187	0.973488	0.553498	31.7302	62.3878	1.7375e+07	1.1433e+07	8.2246e+06	1.5988e+07	5.5691e+06	1.1701e+07	2.1477e+06	1.2555e+07	24.0505	23.4467	22.9715	23.9305	22.409	23.4801	21.0344	23.5818	10	10	10	16.5	16.5	16.5	85.413	0	34.432	205040000	29	Q64232	Q64232	Very-long-chain enoyl-CoA reductase	Tecr	Q64232	8	8	8	sp|Q64232|TECR_RAT Very-long-chain enoyl-CoA reductase OS=Rattus norvegicus OX=10116 GN=Tecr PE=1 SV=1	1
P85968	P85968	6-phosphogluconate dehydrogenase, decarboxylating	Pgd	P85968	10	1.67226		0.204785	0.709957	0.270518	55.0354	39.2068	2.6525e+07	2.225e+07	3.5034e+07	6.847e+07	3.0099e+07	2.1818e+07	2.8626e+07	1.0519e+07	24.6608	24.4073	25.0623	26.029	24.8432	24.379	24.7708	23.3265	10	10	10	27.7	27.7	27.7	53.236	0	100.85	929980000	138	Q66H12	Q66H12	Alpha-N-acetylgalactosaminidase	Naga	Q66H12	8	8	8	sp|Q66H12|NAGAB_RAT Alpha-N-acetylgalactosaminidase OS=Rattus norvegicus OX=10116 GN=Naga PE=2 SV=1	1
M0R4H8	M0R4H8	Proto-oncogene vav	Vav1	M0R4H8	12	1.22736		0.206309	0.331429	0.135947	10.8957	27.7702	3.8711e+07	2.9804e+07	3.6701e+07	3.6113e+07	2.1416e+07	3.4233e+07	2.2474e+07	3.7026e+07	25.2062	24.829	25.1293	25.106	24.3522	25.0289	24.4218	25.142	12	12	12	15.4	15.4	15.4	97.884	0	50.745	676950000	100	Q66HG8	Q66HG8	Protein Red	Ik	Q66HG8	8	8	8	sp|Q66HG8|RED_RAT Protein Red OS=Rattus norvegicus OX=10116 GN=Ik PE=1 SV=1	3
Q68FQ0	Q68FQ0	T-complex protein 1 subunit epsilon	Cct5	Q68FQ0	12	1.64054		0.206644	0.705857	0.266115	40.4102	46.9465	4.5131e+07	1.4914e+07	4.3855e+07	3.4232e+07	1.30224e+07	2.3115e+07	3.4192e+07	1.387e+07	25.4276	23.8302	25.3862	25.0288	23.6345	24.4623	25.0272	23.7255	12	12	12	29	29	29	59.536	0	170.82	1669300000	114	Q6AYC6	Q6AYC6		Abi3	Q6AYC6	8	8	8	tr|Q6AYC6|Q6AYC6_RAT ABI family, member 3 OS=Rattus norvegicus OX=10116 GN=Abi3 PE=1 SV=1	1
P08081	P08081	Clathrin light chain A	Clta	P08081	4	0.575927		0.208986	-0.844209	1.39835	59.7379	46.3027	4.33715e+06	1.0467e+07	1.8933e+07	7.88331e+06	7.5149e+06	1.5662e+07	2.2438e+07	2.6652e+07	22.0483	23.3193	24.1744	22.9104	22.8413	23.9008	24.4194	24.6677	4	4	4	10.9	10.9	10.9	26.98	0.00068729	11.164	421000000	32	Q6AYD5	Q6AYD5		Gspt1	Q6AYD5	8	8	8	tr|Q6AYD5|Q6AYD5_RAT Eukaryotic peptide chain release factor GTP-binding subunit ERF3B-like OS=Rattus norvegicus OX=10116 GN=Gspt1 PE=1 SV=1	2
P62859	P62859	40S ribosomal protein S28	Rps28	P62859	2	1.71424		0.210017	1.70222	1.33601	29.3778	113.413	2.2354e+07	1.8651e+07	1.5008e+07	1.0887e+07	2.5221e+07	2.77775e+06	1.0175e+07	852354	24.414	24.1528	23.8392	23.3761	24.5881	21.4055	23.2785	19.7011	2	2	2	30.4	30.4	30.4	7.8409	0	28.893	171460000	75	Q6MG08	Q6MG08	ATP-binding cassette sub-family F member 1	Abcf1	Q6MG08	8	8	8	sp|Q6MG08|ABCF1_RAT ATP-binding cassette sub-family F member 1 OS=Rattus norvegicus OX=10116 GN=Abcf1 PE=1 SV=1	1
Q9JJ54	Q9JJ54	Heterogeneous nuclear ribonucleoprotein D0	Hnrnpd	Q9JJ54	7	0.753689		0.210216	-0.500675	1.02946	42.141	12.3598	1.0844e+08	2.1834e+08	2.5451e+08	1.1551e+08	2.0839e+08	2.6348e+08	2.0585e+08	2.468e+08	26.6923	27.702	27.9231	26.7834	27.6347	27.9731	27.617	27.8788	7	7	7	19	19	19	38.218	0	68.463	5331400000	117	Q6PDV7	Q6PDV7	60S ribosomal protein L10	Rpl10	Q6PDV7	8	8	8	sp|Q6PDV7|RL10_RAT 60S ribosomal protein L10 OS=Rattus norvegicus OX=10116 GN=Rpl10 PE=1 SV=3	2
P85970	P85970	Actin-related protein 2/3 complex subunit 2	Arpc2	P85970	15	1.88932		0.210494	1.45515	1.07071	42.3076	93.0116	6.6372e+07	3.1174e+07	9.24239e+07	9.774e+07	2.0077e+07	8.6097e+07	4.1498e+07	4.6105e+06	25.9841	24.8938	26.4618	26.5424	24.259	26.3595	25.3065	22.1365	15	15	15	52	52	52	34.391	0	175.83	2991300000	179	Q6PDW4	Q6PDW4	Proteasome subunit beta type	Psmb1	Q6PDW4	8	8	8	tr|Q6PDW4|Q6PDW4_RAT Proteasome subunit beta OS=Rattus norvegicus OX=10116 GN=Psmb1 PE=1 SV=1	2
Q63228	Q63228	Glia maturation factor beta	Gmfb	Q63228	6	0.629161		0.210672	-0.551775	1.08433	12.612	48.0682	1.0252e+08	1.065e+08	8.82219e+07	8.1112e+07	1.7323e+08	9.86949e+07	8.7058e+07	2.4238e+08	26.6113	26.6663	26.3946	26.2734	27.3681	26.5565	26.3755	27.8527	6	6	6	53.5	53.5	53.5	16.736	0	136.59	1383900000	237	Q6PEC1	Q6PEC1	Tubulin-specific chaperone A	Tbca	Q6PEC1	8	8	8	sp|Q6PEC1|TBCA_RAT Tubulin-specific chaperone A OS=Rattus norvegicus OX=10116 GN=Tbca PE=1 SV=1	3
F1M6N0	F1M6N0		LOC686143	F1M6N0	1	1.9158		0.211554	1.26866	0.870458	54.4422	67.898	5.3714e+07	2.3008e+07	2.3258e+07	1.8734e+07	2.6765e+07	1.2545e+07	2.3428e+06	2.0313e+07	25.6788	24.4556	24.4712	24.1592	24.6738	23.5806	21.1598	24.2759	1	1	1	2.8	2.8	2.8	29.245	0.0017399	3.0573	261780000	32	Q6T5E8	Q6T5E8	UDP-glucuronosyltransferase 1-7	Ugt1a1	Q6T5E8	8	8	8	tr|Q6T5E8|Q6T5E8_RAT UDP-glucuronosyltransferase OS=Rattus norvegicus OX=10116 GN=Ugt1a7c PE=1 SV=1	15
Q5I0D1	Q5I0D1	Glyoxalase domain-containing protein 4	Glod4	Q5I0D1	8	1.83307		0.211894	1.33907	0.946061	28.0201	68.4557	2.4011e+07	1.3132e+07	2.5647e+07	1.8451e+07	1.42926e+06	1.8493e+07	1.5515e+07	8.8823e+06	24.5172	23.6466	24.6123	24.1372	20.4468	24.1405	23.8872	23.0825	8	8	8	30.9	30.9	30.9	33.267	0.00081301	17.874	370300000	30	Q8CHN6	Q8CHN6	Sphingosine-1-phosphate lyase 1	Sgpl1	Q8CHN6	8	8	8	sp|Q8CHN6|SGPL1_RAT Sphingosine-1-phosphate lyase 1 OS=Rattus norvegicus OX=10116 GN=Sgpl1 PE=2 SV=1	1
D4A1B9	D4A1B9	Structural maintenance of chromosomes protein	Smc3	D4A1B9	39	0.907547		0.212209	-0.133587	0.635283	4.2416	11.7031	4.7777e+07	4.3492e+07	4.5574e+07	4.4042e+07	5.7191e+07	5.1344e+07	4.7133e+07	4.3644e+07	25.5098	25.3742	25.4417	25.3924	25.7693	25.6137	25.4902	25.3793	39	39	39	31.1	31.1	31.1	141.54	0	244.42	1896000000	258	Q91Y81	Q91Y81	Septin-2	2021-09-02	Q91Y81	8	8	8	sp|Q91Y81|SEPT2_RAT Septin-2 OS=Rattus norvegicus OX=10116 GN=Septin2 PE=1 SV=1	1
D3ZIP2	D3ZIP2		Cd180	D3ZIP2	12	1.6326		0.213508	1.4595	1.07538	51.6044	139.498	8.3142e+06	1.8242e+07	3.3152e+07	3.1726e+07	2.55802e+06	6.0782e+06	4.3219e+07	4.15e+06	22.9871	24.1208	24.9826	24.9192	21.2866	22.5352	25.3652	21.9847	12	12	12	25.7	25.7	25.7	74.384	0	68.451	281990000	143	Q9QZ86	Q9QZ86	Nucleolar protein 58	Nop58	Q9QZ86	8	8	8	sp|Q9QZ86|NOP58_RAT Nucleolar protein 58 OS=Rattus norvegicus OX=10116 GN=Nop58 PE=1 SV=1	2
B1WC56	B1WC56		Nhp2	B1WC56	3	1.43418		0.214272	0.592935	0.144859	31.2177	44.2821	5.5876e+07	1.1269e+08	6.7379e+07	7.8306e+07	6.1634e+07	8.3872e+07	4.7427e+07	2.6182e+07	25.7357	26.7478	26.0058	26.2226	25.8772	26.3217	25.4992	24.6421	3	3	3	30.7	30.7	30.7	17.292	0	205.75	403070000	77	Q4KM73	Q4KM73	UMP-CMP kinase	Cmpk1	Q4KM73	7	7	7	sp|Q4KM73|KCY_RAT UMP-CMP kinase OS=Rattus norvegicus OX=10116 GN=Cmpk1 PE=1 SV=2	3
P62329	P62329	Thymosin beta-4	Tmsb4x	P62329	2	0.508194		0.214438	-1.61556	2.22663	68.8134	23.085	7.39076e+06	8.8957e+07	1.2858e+08	1.6161e+08	2.2542e+08	1.5752e+08	2.3048e+08	1.4719e+08	22.8173	26.4066	26.9381	27.2679	27.748	27.231	27.7801	27.1331	4	4	2	70.5	70.5	54.5	5.0526	0	138.45	1210400000	100	Q63945	Q63945	Protein SET	Set	Q63945	7	7	7	sp|Q63945|SET_RAT Protein SET OS=Rattus norvegicus OX=10116 GN=Set PE=2 SV=2	7
G3V6I9	G3V6I9	60S ribosomal protein L26	Rpl26	G3V6I9	8	1.3243		0.214556	0.49987	0.0449254	8.64967	40.291	1.3697e+08	1.6374e+08	1.4316e+08	1.3754e+08	1.015e+08	5.6923e+07	1.1642e+08	1.6419e+08	27.0293	27.2868	27.0931	27.0353	26.5969	25.7625	26.7948	27.2908	8	8	8	44.1	44.1	44.1	17.258	0	155.02	2077600000	130	A0A0G2JTG7	A0A0G2JTG7	Heterogeneous nuclear ribonucleoprotein H	Hnrnph1	A0A0G2JTG7	9	7	7	tr|A0A0G2JTG7|A0A0G2JTG7_RAT Heterogeneous nuclear ribonucleoprotein H OS=Rattus norvegicus OX=10116 GN=Hnrnph1 PE=1 SV=1	7
G3V6B5	G3V6B5		Serpinb7	G3V6B5	1	0.492773		0.215247	-1.66473	2.27942	72.6029	31.5956	3.2373e+07	3.3098e+07	1.47808e+06	1.6058e+07	4.8937e+07	4.7916e+07	2.2176e+07	4.942e+07	24.9483	24.9802	20.4953	23.9368	25.5444	25.514	24.4025	25.5586	1	1	1	2.9	2.9	2.9	42.88	0.0014006	3.6897	253430000	25	Q91XU1	Q91XU1	Protein quaking	Qki	Q91XU1	7	7	7	sp|Q91XU1|QKI_RAT Protein quaking OS=Rattus norvegicus OX=10116 GN=Qki PE=1 SV=2	5
F1LVV4	F1LVV4		Rcc2	F1LVV4	11	1.92417		0.216042	1.604	1.23054	21.0537	72.0695	2.2429e+07	2.4887e+07	3.2642e+07	3.507e+07	1.15811e+07	2.3407e+07	2.3624e+07	1.16854e+06	24.4189	24.5689	24.9602	25.0637	23.4653	24.4804	24.4937	20.1563	11	11	11	31.1	31.1	31.1	46.652	0	32.692	911860000	32	B4F7C9	B4F7C9		Stt3a	B4F7C9	8	8	7	tr|B4F7C9|B4F7C9_RAT Dolichyl-diphosphooligosaccharide--protein glycotransferase OS=Rattus norvegicus OX=10116 GN=Stt3a PE=1 SV=1	2
Q9WVC0	Q9WVC0	Septin-7	2021-09-07	Q9WVC0	7	0.582395		0.216068	-0.781338	1.33084	53.4986	63.3099	6.6684e+06	2.25717e+06	2.4711e+06	6.1516e+06	5.06879e+06	4.809e+06	1.467e+07	5.5834e+06	22.6689	21.1061	21.2367	22.5525	22.2732	22.1973	23.8064	22.4127	7	7	7	23.4	23.4	23.4	50.507	0	38.241	390580000	32	A0A0G2K678	A0A0G2K678	YLP motif-containing protein 1	Ylpm1	A0A0G2K678	7	7	7	tr|A0A0G2K678|A0A0G2K678_RAT YLP motif-containing protein 1 OS=Rattus norvegicus OX=10116 GN=Ylpm1 PE=1 SV=1	4
Q5XIU9	Q5XIU9	Membrane-associated progesterone receptor component 2	Pgrmc2	Q5XIU9	2	1.76722		0.216872	1.60849	1.23537	27.5798	91.0139	2.0988e+07	2.5704e+07	3.9378e+07	2.7417e+07	1.49993e+06	2.771e+07	5.49093e+06	2.9517e+07	24.3231	24.6155	25.2309	24.7086	20.5165	24.7239	22.3886	24.815	3	2	2	17.5	13.4	13.4	23.403	0	27.702	176000000	18	Q4V8B0	Q4V8B0	Oxidation resistance protein 1	Oxr1	Q4V8B0	7	7	7	sp|Q4V8B0|OXR1_RAT Oxidation resistance protein 1 OS=Rattus norvegicus OX=10116 GN=Oxr1 PE=1 SV=3	7
M0RCP9	M0RCP9		Pin4	M0RCP9	1	1.58341		0.218473	0.923887	0.500236	13.8154	51.3085	2.7605e+07	2.9364e+07	2.1871e+07	2.3306e+07	2.1687e+07	1.8322e+07	2.0606e+07	3.89495e+06	24.7184	24.8075	24.3825	24.4742	24.3703	24.1271	24.2966	21.8932	1	1	1	9.2	9.2	9.2	13.815	0	36.667	97898000	21	P97576	P97576	GrpE protein homolog 1, mitochondrial	Grpel1	P97576	7	7	7	sp|P97576|GRPE1_RAT GrpE protein homolog 1, mitochondrial OS=Rattus norvegicus OX=10116 GN=Grpel1 PE=1 SV=2	2
Q0ZCA7	Q0ZCA7	C-type lectin domain family 2 member L	Clec2l	Q0ZCA7	3	0.499073		0.219293	-0.733199	1.27915	6.29891	80.0148	7.6864e+06	7.216e+06	6.7298e+06	6.7745e+06	8.2236e+06	9.626e+06	7.8009e+06	3.12685e+07	22.8739	22.7828	22.6821	22.6917	22.9713	23.1985	22.8952	24.8982	3	3	3	16.6	16.6	16.6	23.623	0.0014395	3.9838	26259000	12	Q9WVC0	Q9WVC0	Septin-7	2021-09-07	Q9WVC0	7	7	7	sp|Q9WVC0|SEPT7_RAT Septin-7 OS=Rattus norvegicus OX=10116 GN=Septin7 PE=1 SV=1	6
Q5M7W5	Q5M7W5	Microtubule-associated protein 4	Map4	Q5M7W5	2	1.17039		0.219546	0.246329	0.227327	10.7684	22.6554	5.2965e+07	6.1973e+07	6.3907e+07	5.1671e+07	3.9966e+07	4.349e+07	6.516e+07	4.8341e+07	25.6585	25.8851	25.9295	25.6229	25.2523	25.3742	25.9575	25.5267	33	2	2	36	2.8	2.8	110.3	0	50.598	306370000	35	A0A0G2K0J4	A0A0G2K0J4			A0A0G2K0J4	7	7	7	tr|A0A0G2K0J4|A0A0G2K0J4_RAT Nipped-B protein OS=Rattus norvegicus OX=10116 GN=Nipbl PE=1 SV=1	1
Q5U1Z0	Q5U1Z0	Rab3 GTPase-activating protein non-catalytic subunit	Rab3gap2	Q5U1Z0	2	1.6934		0.22062	1.0288	0.612896	39.2214	60.2983	7.5771e+06	3.7756e+06	3.5474e+06	4.2754e+06	599001	4.52678e+06	2.4905e+06	3.7074e+06	22.8532	21.8483	21.7583	22.0276	19.1922	22.1101	21.248	21.822	2	2	2	1.7	1.7	1.7	154.43	0.00066489	10.262	33937000	6	P02650	P02650	Apolipoprotein E	Apoe	P02650	7	7	7	sp|P02650|APOE_RAT Apolipoprotein E OS=Rattus norvegicus OX=10116 GN=Apoe PE=1 SV=2	2
Q60587	Q60587	Trifunctional enzyme subunit beta, mitochondrial	Hadhb	Q60587	8	1.78846		0.220852	1.32606	0.932089	22.0738	66.2013	3.886e+07	3.3807e+07	5.0941e+07	5.463e+07	2.2016e+07	3.3925e+07	4.0673e+07	3.04586e+06	25.2118	25.0108	25.6023	25.7032	24.392	25.0158	25.2776	21.5384	8	8	8	17.9	17.9	17.9	51.414	0	23.138	790610000	67	D3ZXT2	D3ZXT2		Stag2	D3ZXT2	9	9	7	tr|D3ZXT2|D3ZXT2_RAT Stromal antigen 2 OS=Rattus norvegicus OX=10116 GN=Stag2 PE=1 SV=1	2
Q5I0H3	Q5I0H3	Small ubiquitin-related modifier 1	Sumo1	Q5I0H3	4	1.92894		0.221864	1.83731	1.48107	18.3798	83.9105	3.2909e+07	2.8951e+07	4.0928e+07	4.3253e+07	953331	2.87e+07	1.0689e+07	3.5368e+07	24.972	24.7871	25.2866	25.3663	19.8626	24.7745	23.3496	25.0759	4	4	4	34.7	34.7	34.7	11.557	0	51.895	404960000	41	Q6PEC4	Q6PEC4	S-phase kinase-associated protein 1	Skp1	Q6PEC4	7	7	7	sp|Q6PEC4|SKP1_RAT S-phase kinase-associated protein 1 OS=Rattus norvegicus OX=10116 GN=Skp1 PE=1 SV=3	2
P13233	P13233	2,3-cyclic-nucleotide 3-phosphodiesterase	Cnp	P13233	11	1.42933		0.223532	0.600764	0.153266	26.9359	41.994	6.6599e+07	5.1032e+07	4.9675e+07	3.3506e+07	1.5365e+07	4.7036e+07	4.5739e+07	3.2354e+07	25.989	25.6049	25.566	24.9979	23.8731	25.4873	25.4469	24.9474	11	11	11	30.7	30.7	30.7	47.268	0	229.37	1643700000	161	A0A0G2K756	A0A0G2K756	Golgi resident protein GCP60	Acbd3	A0A0G2K756	7	7	7	tr|A0A0G2K756|A0A0G2K756_RAT Acyl-Coenzyme A binding domain containing 3 OS=Rattus norvegicus OX=10116 GN=Acbd3 PE=1 SV=1	3
Q5RK30	Q5RK30	Ribosome maturation protein SBDS	Sbds	Q5RK30	3	0.638462		0.225087	-0.572776	1.10688	27.5518	40.2709	5.1249e+06	4.3072e+06	8.0573e+06	6.672e+06	1.14373e+07	4.2892e+06	9.0846e+06	1.3032e+07	22.2891	22.0383	22.9419	22.6697	23.4472	22.0323	23.115	23.6356	3	3	3	10.8	10.8	10.8	28.752	0.00050505	4.6744	143760000	19	Q63009	Q63009	Protein arginine N-methyltransferase 1	Prmt1	Q63009	7	7	7	sp|Q63009|ANM1_RAT Protein arginine N-methyltransferase 1 OS=Rattus norvegicus OX=10116 GN=Prmt1 PE=1 SV=1	3
Q68FS4	Q68FS4	Cytosol aminopeptidase	Lap3	Q68FS4	18	1.37724		0.225214	0.57413	0.124666	13.4351	39.3277	1.2103e+08	1.054e+08	1.3137e+08	1.4548e+08	3.8686e+07	1.1967e+08	1.0333e+08	1.0374e+08	26.8508	26.6513	26.9691	27.1162	25.2053	26.8345	26.6227	26.6284	18	18	18	47.4	47.4	47.4	56.149	0	234.38	4858600000	270	P50116	P50116	Protein S100-A9	S100a9	P50116	7	7	7	sp|P50116|S10A9_RAT Protein S100-A9 OS=Rattus norvegicus OX=10116 GN=S100a9 PE=1 SV=3	2
P97536	P97536	Cullin-associated NEDD8-dissociated protein 1	Cand1	P97536	24	1.37504		0.228894	0.525048	0.0719621	26.421	41.2357	4.7377e+07	2.9086e+07	3.0273e+07	4.7152e+07	1.4177e+07	4.1976e+07	3.042e+07	2.5342e+07	25.4977	24.7938	24.8515	25.4908	23.757	25.3231	24.8585	24.595	24	24	24	26.9	26.9	26.9	136.36	0	105	812960000	184	B2GUV7	B2GUV7	Eukaryotic translation initiation factor 5B	Eif5b	B2GUV7	7	7	7	sp|B2GUV7|IF2P_RAT Eukaryotic translation initiation factor 5B OS=Rattus norvegicus OX=10116 GN=Eif5b PE=1 SV=1	3
Q641Y8	Q641Y8	ATP-dependent RNA helicase DDX1	Ddx1	Q641Y8	21	1.3113		0.22901	0.470479	0.013365	16.3087	39.6657	3.8802e+07	4.7481e+07	4.2162e+07	5.6054e+07	3.8195e+07	5.2347e+07	1.8909e+07	3.1248e+07	25.2096	25.5008	25.3294	25.7403	25.1869	25.6416	24.1726	24.8973	21	21	21	34.5	34.5	34.5	82.496	0	114.41	881500000	194	Q9R1T5	Q9R1T5	Aspartoacylase	Aspa	Q9R1T5	7	7	7	sp|Q9R1T5|ACY2_RAT Aspartoacylase OS=Rattus norvegicus OX=10116 GN=Aspa PE=1 SV=2	4
P20411	P20411	High affinity immunoglobulin epsilon receptor subunit gamma	Fcer1g	P20411	2	1.77602		0.229868	0.664333	0.221527	70.3551	27.3687	9.128e+08	3.3321e+08	2.6517e+08	2.6978e+08	2.9275e+08	2.5153e+08	3.0486e+08	1.5364e+08	29.7657	28.3119	27.9823	28.0072	28.1251	27.9062	28.1836	27.195	2	2	2	23.3	23.3	23.3	9.7644	0.0007148	12.561	1893100000	66	Q9WV25	Q9WV25	Poly(U)-binding-splicing factor PUF60	Puf60	Q9WV25	7	7	7	sp|Q9WV25|PUF60_RAT Poly(U)-binding-splicing factor PUF60 OS=Rattus norvegicus OX=10116 GN=Puf60 PE=2 SV=2	3
B4F7C9	B4F7C9		Stt3a	B4F7C9	7	1.56643		0.230517	0.565989	0.115925	47.9935	26.1885	3.0898e+07	2.2809e+07	1.4954e+07	4.7548e+07	2.1442e+07	2.2008e+07	1.9255e+07	1.1482e+07	24.881	24.4431	23.834	25.5029	24.3539	24.3915	24.1987	23.4529	8	8	7	10.2	10.2	9.2	80.597	0	20.481	468790000	28	Q9Z2F5	Q9Z2F5	C-terminal-binding protein 1	Ctbp1	Q9Z2F5	9	9	7	sp|Q9Z2F5|CTBP1_RAT C-terminal-binding protein 1 OS=Rattus norvegicus OX=10116 GN=Ctbp1 PE=1 SV=3	3
A0A0G2JTN4	A0A0G2JTN4		LOC100912917	A0A0G2JTN4	11	1.75882		0.231384	0.819994	0.388676	57.8652	45.7864	6.7487e+06	9.565e+06	1.4061e+07	2.4958e+07	9.03899e+06	8.7036e+06	1.103e+07	2.6876e+06	22.6862	23.1893	23.7452	24.573	23.1077	23.0532	23.3949	21.3579	11	11	11	11.4	11.4	11.4	144.39	0	29.501	187730000	54	Q0ZFS8	Q0ZFS8		Srsf3	Q0ZFS8	8	8	7	tr|Q0ZFS8|Q0ZFS8_RAT RCG61099, isoform CRA_c OS=Rattus norvegicus OX=10116 GN=Srsf3 PE=1 SV=1	3
P61227	P61227	Ras-related protein Rap-2b	Rap2b	P61227	3	1.44057		0.231414	0.897531	0.471935	14.8299	85.7014	4.1116e+07	2.9719e+07	4.1571e+07	3.6309e+07	2.5466e+07	1.11552e+07	5.71846e+07	9.4275e+06	25.2932	24.8249	25.3091	25.1138	24.6021	23.4112	25.7691	23.1684	3	3	3	15.3	15.3	15.3	20.504	0.0004985	4.5387	167580000	16	B2RZ72	B2RZ72		Arpc4	B2RZ72	7	7	7	tr|B2RZ72|B2RZ72_RAT Actin-related protein 2/3 complex subunit 4 OS=Rattus norvegicus OX=10116 GN=Arpc4 PE=1 SV=1	1
Q3T1K5	Q3T1K5	F-actin-capping protein subunit alpha-2	Capza2	Q3T1K5	9	1.33179		0.231847	0.511086	0.0569689	10.3113	37.2383	8.7549e+07	1.0392e+08	8.2088e+07	9.538e+07	3.208e+07	7.6636e+07	9.1734e+07	7.6574e+07	26.3836	26.6309	26.2907	26.5072	24.9352	26.1915	26.451	26.1904	12	12	9	55.6	55.6	43.7	32.967	0	59.531	2223800000	121	B2RZC6	B2RZC6	Interleukin enhancer-binding factor 2	Ilf2	B2RZC6	7	7	7	tr|B2RZC6|B2RZC6_RAT Ilf2 protein OS=Rattus norvegicus OX=10116 GN=Ilf2 PE=1 SV=1	3
P63326	P63326	40S ribosomal protein S10	Rps10	P63326	4	1.46889		0.231848	0.862977	0.434831	17.4481	71.8769	5.3044e+07	3.695e+07	4.8504e+07	5.6443e+07	4.4366e+07	1.2523e+07	1.4359e+07	6.1465e+07	25.6607	25.1391	25.5316	25.7503	25.403	23.5781	23.7755	25.8733	4	4	4	23.6	23.6	23.6	18.916	0	190.28	837710000	206	B5DES0	B5DES0		Snrpd2	B5DES0	7	7	7	tr|B5DES0|B5DES0_RAT Small nuclear ribonucleoprotein Sm D2 OS=Rattus norvegicus OX=10116 GN=Snrpd2 PE=1 SV=1	2
G3V852	G3V852		Tln1	G3V852	73	1.14563		0.232169	0.207958	0.268531	10.0796	16.9579	1.6755e+08	1.4238e+08	1.6329e+08	1.363e+08	1.0046e+08	1.5254e+08	1.3897e+08	1.4007e+08	27.32	27.0852	27.2829	27.0222	26.582	27.1846	27.0502	27.0616	82	82	73	45.6	45.6	41.7	269.67	0	323.31	10872000000	1555	B5DF91	B5DF91	ELAV-like protein	Elavl1	B5DF91	7	7	7	sp|B5DF91|ELAV1_RAT ELAV-like protein 1 OS=Rattus norvegicus OX=10116 GN=Elavl1 PE=1 SV=1	1
B2GVB9	B2GVB9		Fermt3	B2GVB9	18	1.61182		0.233158	1.17904	0.77422	16.7398	75.3008	3.6931e+07	3.1491e+07	3.05e+07	4.3465e+07	3.6031e+06	3.6944e+07	3.5314e+07	1.2478e+07	25.1383	24.9084	24.8623	25.3734	21.7808	25.1388	25.0737	23.5729	18	18	18	29.2	29.2	29.2	75.622	0	61.501	1303200000	111	D3ZIE4	D3ZIE4		Fyb	D3ZIE4	7	7	7	sp|D3ZIE4|FYB1_RAT FYN-binding protein 1 OS=Rattus norvegicus OX=10116 GN=Fyb1 PE=1 SV=2	1
P83941	P83941	Transcription elongation factor B polypeptide 1	Tceb1	P83941	1	1.69845		0.233336	1.51566	1.13569	32.9795	92.6923	1.5656e+07	1.79e+07	2.444e+07	3.2204e+07	1.9676e+07	4.81821e+06	2.734e+07	1.27317e+06	23.9002	24.0935	24.5427	24.9407	24.2299	22.2001	24.7045	20.28	3	3	1	22.3	22.3	12.5	12.473	0.00063412	9.1069	173590000	23	D3ZNI3	D3ZNI3		Pdcd11	D3ZNI3	7	7	7	tr|D3ZNI3|D3ZNI3_RAT Programmed cell death 11 OS=Rattus norvegicus OX=10116 GN=Pdcd11 PE=1 SV=1	1
Q925D4	Q925D4	Transmembrane protein 176B	Tmem176b	Q925D4	5	0.835644		0.234511	-0.233586	0.742661	5.65624	23.7622	3.7912e+07	3.4634e+07	3.536e+07	3.3139e+07	3.6828e+07	5.7088e+07	3.9122e+07	3.5748e+07	25.1762	25.0457	25.0756	24.982	25.1343	25.7667	25.2215	25.0914	5	5	5	17.1	17.1	17.1	28.485	0	43.473	284790000	60	D3ZPU1	D3ZPU1		Irf5	D3ZPU1	7	7	7	tr|D3ZPU1|D3ZPU1_RAT Interferon regulatory factor 5 OS=Rattus norvegicus OX=10116 GN=Irf5 PE=4 SV=1	2
Q4V7C7	Q4V7C7	Actin-related protein 3	Actr3	Q4V7C7	17	1.3935		0.234561	0.66048	0.217389	12.3481	54.5439	8.8416e+07	1.0453e+08	1.0507e+08	1.2001e+08	3.1544e+07	1.1794e+08	1.0062e+08	4.9878e+07	26.3978	26.6393	26.6468	26.8386	24.9109	26.8135	26.5843	25.5719	17	17	17	55	55	55	47.357	0	323.31	3572200000	294	P41123	P41123	60S ribosomal protein L13	Rpl13	P41123	7	7	7	sp|P41123|RL13_RAT 60S ribosomal protein L13 OS=Rattus norvegicus OX=10116 GN=Rpl13 PE=1 SV=2	5
B5DEH2	B5DEH2	Erlin-2	Erlin2	B5DEH2	6	1.44653		0.234656	0.513837	0.0599238	38.1573	38.3293	4.5916e+07	6.4712e+07	4.1463e+07	2.3851e+07	2.2617e+07	4.7537e+07	2.3525e+07	2.7951e+07	25.4525	25.9475	25.3053	24.5075	24.4309	25.5025	24.4877	24.7364	8	8	6	29.5	29.5	22.4	37.71	0	29.549	835440000	71	D3ZXS8	D3ZXS8		Ube2k	D3ZXS8	7	7	7	tr|D3ZXS8|D3ZXS8_RAT E2 ubiquitin-conjugating enzyme OS=Rattus norvegicus OX=10116 GN=Ube2k PE=1 SV=1	1
P11240	P11240	Cytochrome c oxidase subunit 5A, mitochondrial	Cox5a	P11240	7	1.75898		0.235634	0.821476	0.390266	48.5576	51.192	1.0133e+08	4.5827e+07	1.6201e+08	1.7061e+08	8.0131e+07	1.0865e+08	5.7847e+07	2.613e+07	26.5945	25.4497	27.2715	27.3461	26.2559	26.6951	25.7857	24.6392	7	7	7	47.9	47.9	47.9	16.129	0	111.09	1073700000	69	D3ZZ38	D3ZZ38	Sorting nexin	Snx18	D3ZZ38	7	7	7	tr|D3ZZ38|D3ZZ38_RAT Sorting nexin OS=Rattus norvegicus OX=10116 GN=Snx18 PE=1 SV=1	1
Q6P3V9	Q6P3V9	60S ribosomal protein L4	Rpl4	Q6P3V9	13	2.04225		0.235663	1.07524	0.662762	64.7761	79.5257	3.1454e+07	1.3242e+07	8.1014e+07	5.7883e+07	6.7215e+06	4.8166e+07	1.8105e+07	1.6905e+07	24.9067	23.6586	26.2717	25.7866	22.6804	25.5215	24.1099	24.0109	13	13	13	32.8	32.8	32.8	47.3	0	40.818	1476900000	91	D4A0U3	D4A0U3		Zfp638	D4A0U3	7	7	7	tr|D4A0U3|D4A0U3_RAT Zinc finger protein 638 OS=Rattus norvegicus OX=10116 GN=Zfp638 PE=1 SV=1	1
D3ZET9	D3ZET9			D3ZET9	3	0.0902732		0.235869	-2.22258	2.87845	58.1075	126.567	5.858e+06	4.6114e+06	1.0388e+07	2.3776e+06	1.8401e+08	3.7241e+07	3.4807e+07	1.32733e+06	22.482	22.1368	23.3084	21.1811	27.4552	25.1504	25.0529	20.3401	3	3	3	3.3	3.3	3.3	125.75	0.00057339	6.8742	319210000	65	D4ADT5	D4ADT5		Ddx58	D4ADT5	7	7	7	tr|D4ADT5|D4ADT5_RAT DEAD (Asp-Glu-Ala-Asp) box polypeptide 58 (Predicted) OS=Rattus norvegicus OX=10116 GN=Ddx58 PE=1 SV=3	1
D4ACL8	D4ACL8		Atm	D4ACL8	33	2.01105		0.23598	0.802871	0.370289	68.0794	31.4475	9.8181e+06	2.2325e+07	2.8488e+07	5.7183e+07	8.4583e+06	1.905e+07	1.406e+07	1.7015e+07	23.227	24.4122	24.7639	25.7691	23.0119	24.1833	23.7451	24.0203	33	33	33	11.8	11.8	11.8	349.12	0	140.57	655240000	128	D4AEL2	D4AEL2		Golm1	D4AEL2	7	7	7	tr|D4AEL2|D4AEL2_RAT Golgi membrane protein 1 OS=Rattus norvegicus OX=10116 GN=Golm1 PE=1 SV=2	1
P15178	P15178	Aspartate--tRNA ligase, cytoplasmic	Dars	P15178	14	2.7141		0.238411	1.19202	0.788153	85.5263	62.2472	8.3947e+06	3.9237e+06	2.2311e+07	3.8722e+07	2.1626e+06	6.2519e+06	6.2473e+06	1.23643e+07	23.001	21.9038	24.4113	25.2066	21.0443	22.5759	22.5748	23.5597	14	14	14	28.9	28.9	28.9	57.126	0	23.659	723480000	44	F1LN59	F1LN59		Eif4g2	F1LN59	7	7	7	tr|F1LN59|F1LN59_RAT Eukaryotic translation initiation factor 4, gamma 2 OS=Rattus norvegicus OX=10116 GN=Eif4g2 PE=1 SV=2	1
P04644	P04644	40S ribosomal protein S17	Rps17	P04644	8	1.63174		0.239093	1.38125	0.991355	30.3914	90.8074	3.2606e+07	4.6649e+07	6.8077e+07	6.167e+07	4.9564e+07	4.05402e+06	1.0849e+07	6.3618e+07	24.9586	25.4753	26.0207	25.8781	25.5628	21.9509	23.3711	25.9229	8	8	8	56.3	56.3	56.3	15.51	0	99.145	757010000	133	Q6TLK4	Q6TLK4	Rho GTPase-activating protein 27	Arhgap27	Q6TLK4	7	7	7	sp|Q6TLK4|RHG27_RAT Rho GTPase-activating protein 27 OS=Rattus norvegicus OX=10116 GN=Arhgap27 PE=1 SV=1	2
D3ZIE4	D3ZIE4		Fyb	D3ZIE4	7	2.04489		0.239813	0.847713	0.418441	84.8527	41.5059	7.3668e+06	7.8669e+06	1.1271e+07	3.4471e+07	7.3372e+06	9.5021e+06	3.1242e+06	9.8551e+06	22.8126	22.9074	23.4261	25.0389	22.8068	23.1798	21.5751	23.2324	7	7	7	10.7	10.7	10.7	91.411	0	43.287	258520000	38	P29995	P29995	Inositol 1,4,5-trisphosphate receptor type 2	Itpr2	P29995	9	9	7	sp|P29995|ITPR2_RAT Inositol 1,4,5-trisphosphate receptor type 2 OS=Rattus norvegicus OX=10116 GN=Itpr2 PE=1 SV=1	2
P23965	P23965	Enoyl-CoA delta isomerase 1, mitochondrial	Eci1	P23965	8	0.447875		0.240104	-1.04518	1.61415	62.1685	71.0587	1.0313e+07	4.6761e+06	1.3622e+07	2.4196e+07	3.0511e+07	7.2089e+06	2.2862e+07	5.7324e+07	23.298	22.1569	23.6994	24.5283	24.8628	22.7813	24.4464	25.7726	8	8	8	33.9	33.9	33.9	32.254	0	45.208	439990000	71	F1LSC3	F1LSC3		Sf1	F1LSC3	7	7	7	tr|F1LSC3|F1LSC3_RAT Splicing factor 1 OS=Rattus norvegicus OX=10116 GN=Sf1 PE=1 SV=2	2
P60203	P60203	Myelin proteolipid protein	Plp1	P60203	4	2.06945		0.241207	1.59074	1.21631	53.6449	63.6473	1.6171e+08	6.739e+07	9.5967e+07	4.7243e+07	6.5013e+07	2.97271e+06	6.1028e+07	5.0894e+07	27.2688	26.006	26.516	25.4936	25.9542	21.5033	25.863	25.601	4	4	4	15.5	15.5	15.5	30.077	0	98.364	723940000	78	Q812D1	Q812D1	PC4 and SFRS1-interacting protein	Psip1	Q812D1	8	8	7	sp|Q812D1|PSIP1_RAT PC4 and SFRS1-interacting protein OS=Rattus norvegicus OX=10116 GN=Psip1 PE=1 SV=1	4
Q62636	Q62636	Ras-related protein Rap-1b	Rap1b	Q62636	2	1.40613		0.243035	0.657264	0.213936	19.5295	52.6169	3.2149e+08	1.9944e+08	2.9104e+08	2.5813e+08	1.3721e+08	2.7262e+08	2.7569e+08	7.5506e+07	28.2602	27.5714	28.1166	27.9435	27.0318	28.0223	28.0385	26.1701	7	7	2	41.8	41.8	15.2	20.798	0	143.33	3423200000	314	F2Z3T9	F2Z3T9		U2af2	F2Z3T9	7	7	7	tr|F2Z3T9|F2Z3T9_RAT U2 snRNP auxiliary factor large subunit OS=Rattus norvegicus OX=10116 GN=U2af2 PE=1 SV=2	1
Q5XIP9	Q5XIP9	Transmembrane protein 43	Tmem43	Q5XIP9	2	1.526		0.244717	1.29114	0.894597	29.2542	98.0755	9.9748e+06	1.5343e+07	1.9655e+07	1.2272e+07	1.87533e+06	2.094e+07	1.2621e+07	2.07665e+06	23.2499	23.8711	24.2284	23.5489	20.8387	24.3198	23.5893	20.9858	2	2	2	5.5	5.5	5.5	44.774	0.00049456	4.4134	177450000	12	P16036	P16036	Phosphate carrier protein, mitochondrial	Slc25a3	P16036	7	7	7	sp|P16036|MPCP_RAT Phosphate carrier protein, mitochondrial OS=Rattus norvegicus OX=10116 GN=Slc25a3 PE=1 SV=1	3
Q68FR9-2	Q68FR9-2	Elongation factor 1-delta	Eef1d	Q68FR9-2	7	1.95864		0.246012	1.89465	1.54264	10.3119	68.3843	5.9861e+07	4.9792e+07	4.8506e+07	4.9348e+07	908465	4.3421e+07	2.9102e+07	3.2513e+07	25.8351	25.5694	25.5317	25.5565	19.7931	25.3719	24.7946	24.9545	9	9	7	17.4	17.4	15.5	72.127	0	118.91	1726500000	113	G3V7K5	G3V7K5		Npc1	G3V7K5	7	7	7	tr|G3V7K5|G3V7K5_RAT NPC intracellular cholesterol transporter 1 OS=Rattus norvegicus OX=10116 GN=Npc1 PE=1 SV=1	2
Q6IRK9	Q6IRK9	Carboxypeptidase Q	Cpq	Q6IRK9	5	0.575378		0.246554	-0.779739	1.32912	57.7724	52.745	3.2439e+07	6.9074e+07	3.237e+07	1.7739e+07	2.43e+07	1.0885e+08	6.0388e+07	6.9979e+07	24.9512	26.0416	24.9482	24.0804	24.5345	26.6978	25.8478	26.0604	5	5	5	12.3	12.3	12.3	52.041	0	30.295	1008800000	57	G3V817	G3V817	X-ray repair cross-complementing protein 5	Xrcc5	G3V817	7	7	7	tr|G3V817|G3V817_RAT X-ray repair cross-complementing protein 5 OS=Rattus norvegicus OX=10116 GN=Xrcc5 PE=1 SV=1	1
B0BN81	B0BN81	40S ribosomal protein S5	Rps5	B0BN81	9	1.15563		0.249352	0.214818	0.261163	14.4861	18.4489	1.6227e+08	2.1221e+08	1.8306e+08	2.2502e+08	2.1199e+08	1.3703e+08	1.6608e+08	1.6207e+08	27.2738	27.6609	27.4477	27.7455	27.6594	27.0299	27.3073	27.272	9	9	9	35.8	35.8	35.8	22.906	0	204.72	3611100000	351	G3V904	G3V904		Pld4	G3V904	7	7	7	tr|G3V904|G3V904_RAT Phospholipase D family, member 4 OS=Rattus norvegicus OX=10116 GN=Pld4 PE=1 SV=1	1
F1LSX7	F1LSX7		Exosc5	F1LSX7	1	0.840995		0.249682	-0.271373	0.783237	27.1607	16.146	1.0038e+07	1.0651e+07	1.0656e+07	1.69862e+07	1.2871e+07	1.7641e+07	1.2582e+07	1.4375e+07	23.259	23.3445	23.3452	24.0179	23.6176	24.0724	23.5849	23.7771	1	1	1	5.1	5.1	5.1	25.218	0.00065488	10.018	46548000	10	Q5EIC4	Q5EIC4	Interferon regulatory factor 2-binding protein-like	Irf2bpl	Q5EIC4	9	9	7	sp|Q5EIC4|I2BPL_RAT Probable E3 ubiquitin-protein ligase IRF2BPL OS=Rattus norvegicus OX=10116 GN=Irf2bpl PE=1 SV=1	3
P81795	P81795	Eukaryotic translation initiation factor 2 subunit 3	Eif2s3	P81795	2	2.18803		0.249815	1.55353	1.17635	80.8962	118.127	1.2414e+07	4.3566e+06	4.5459e+07	2.7094e+07	1.88186e+06	2.7399e+07	9.76001e+06	1.78295e+06	23.5655	22.0548	25.4381	24.6915	20.8437	24.7076	23.2185	20.7658	12	12	2	34.1	34.1	5.1	51.079	0	53.975	868520000	63	P62278	P62278	40S ribosomal protein S13	Rps13	P62278	7	7	7	sp|P62278|RS13_RAT 40S ribosomal protein S13 OS=Rattus norvegicus OX=10116 GN=Rps13 PE=1 SV=2	3
Q63610	Q63610	Tropomyosin alpha-3 chain	Tpm3	Q63610	8	1.37536		0.250096	0.448642	0.0100834	31.1686	33.1805	1.4744e+08	6.3911e+07	1.2273e+08	1.279e+08	6.1757e+07	1.2228e+08	6.5005e+07	8.6857e+07	27.1356	25.9296	26.8709	26.9304	25.8801	26.8656	25.954	26.3721	12	12	8	29	29	20.6	29.006	0	323.31	3306900000	166	O54772	O54772	SWI/SNF-related matrix-associated actin-dependent regulator of chromatin subfamily D member 2	Smarcd2	O54772	7	7	7	sp|O54772|SMRD2_RAT SWI/SNF-related matrix-associated actin-dependent regulator of chromatin subfamily D member 2 OS=Rattus norvegicus OX=10116 GN=Smarcd2 PE=1 SV=3	2
Q68FS9	Q68FS9		Commd10	Q68FS9	2	0.791604		0.250338	-0.362634	0.881233	27.8118	22.5966	8.87568e+06	1.6424e+07	1.5496e+07	1.8334e+07	1.5296e+07	2.4538e+07	1.5926e+07	1.8936e+07	23.0814	23.9693	23.8854	24.128	23.8667	24.5485	23.9249	24.1746	2	2	2	11.9	11.9	11.9	22.826	0	28.914	90391000	22	P04797	P04797	Glyceraldehyde-3-phosphate dehydrogenase	Gapdh	P04797	15	15	7	sp|P04797|G3P_RAT Glyceraldehyde-3-phosphate dehydrogenase OS=Rattus norvegicus OX=10116 GN=Gapdh PE=1 SV=3	12
Q5U367	Q5U367	Procollagen-lysine,2-oxoglutarate 5-dioxygenase 3	Plod3	Q5U367	4	1.45196		0.250522	0.662299	0.219342	35.0312	54.6193	1.2742e+07	1.6662e+07	7.9785e+06	8.6442e+06	4.92521e+06	3.50058e+06	1.1441e+07	1.1833e+07	23.6031	23.9901	22.9277	23.0433	22.2318	21.7392	23.4477	23.4963	4	4	4	5.9	5.9	5.9	85.059	0.00061843	8.4455	79647000	16	P04897	P04897	Guanine nucleotide-binding protein G(i) subunit alpha-2	Gnai2	P04897	13	13	7	sp|P04897|GNAI2_RAT Guanine nucleotide-binding protein G(i) subunit alpha-2 OS=Rattus norvegicus OX=10116 GN=Gnai2 PE=1 SV=3	3
A0A0G2K648	A0A0G2K648	WD repeat-containing protein 61	Wdr61	A0A0G2K648	2	0.147648		0.251005	-1.50517	2.10809	30.7808	156.988	1.5575e+06	1.4289e+06	911150	832510	1.0124e+06	1.5065e+06	2.6774e+06	2.68397e+07	20.5708	20.4465	19.7973	19.6671	19.9493	20.5228	21.3524	24.6779	2	2	2	9.2	9.2	9.2	32.51	0.00067522	10.767	8967600	12	P07895	P07895	Superoxide dismutase [Mn], mitochondrial	Sod2	P07895	7	7	7	sp|P07895|SODM_RAT Superoxide dismutase [Mn], mitochondrial OS=Rattus norvegicus OX=10116 GN=Sod2 PE=1 SV=2	1
D3ZI99	D3ZI99		Prpf3	D3ZI99	8	1.31373		0.251782	0.339884	0.126867	28.8634	3.52649	2.9976e+07	1.4171e+07	2.3903e+07	2.7005e+07	1.7179e+07	1.8316e+07	1.8663e+07	1.8197e+07	24.8373	23.7564	24.5107	24.6867	24.0341	24.1266	24.1537	24.1172	8	8	8	12.7	12.7	12.7	72.195	0	20.001	330260000	44	P09895	P09895	60S ribosomal protein L5	Rpl5	P09895	7	7	7	sp|P09895|RL5_RAT 60S ribosomal protein L5 OS=Rattus norvegicus OX=10116 GN=Rpl5 PE=1 SV=3	2
Q5XI38	Q5XI38		Lcp1	Q5XI38	30	1.40824		0.253017	0.650021	0.206158	18.4711	45.7705	1.1996e+08	1.0194e+08	1.4427e+08	1.5549e+08	3.2334e+07	1.2551e+08	1.1854e+08	9.4049e+07	26.838	26.6031	27.1042	27.2122	24.9465	26.9032	26.8208	26.4869	30	30	30	59.2	59.2	59.2	70.121	0	323.31	11461000000	582	P0C5H9	P0C5H9	Mesencephalic astrocyte-derived neurotrophic factor	Manf	P0C5H9	7	7	7	sp|P0C5H9|MANF_RAT Mesencephalic astrocyte-derived neurotrophic factor OS=Rattus norvegicus OX=10116 GN=Manf PE=1 SV=1	1
P04550	P04550	Parathymosin	Ptms	P04550	2	1.30824		0.253099	0.514504	0.0606396	13.5077	50.4382	6.8716e+07	6.7108e+07	7.7023e+07	8.94221e+07	9.72669e+07	4.41e+07	6.0095e+07	2.9589e+07	26.0341	26	26.1988	26.4141	26.5354	25.3943	25.8407	24.8186	2	2	2	23.5	23.5	23.5	11.559	0.00055741	6.268	364880000	30	P10888	P10888	Cytochrome c oxidase subunit 4 isoform 1, mitochondrial	Cox4i1	P10888	7	7	7	sp|P10888|COX41_RAT Cytochrome c oxidase subunit 4 isoform 1, mitochondrial OS=Rattus norvegicus OX=10116 GN=Cox4i1 PE=1 SV=1	1
Q4KLF8	Q4KLF8	Actin-related protein 2/3 complex subunit 5	Arpc5	Q4KLF8	7	2.27275		0.253365	1.69121	1.32419	66.2972	73.093	4.3656e+07	3.2237e+07	1.3613e+08	1.4244e+08	2.0891e+06	7.0483e+07	3.5842e+07	4.7548e+07	25.3797	24.9422	27.0204	27.0858	20.9944	26.0708	25.0951	25.5029	7	7	7	39.7	39.7	39.7	16.32	0	109.48	856050000	171	P11240	P11240	Cytochrome c oxidase subunit 5A, mitochondrial	Cox5a	P11240	7	7	7	sp|P11240|COX5A_RAT Cytochrome c oxidase subunit 5A, mitochondrial OS=Rattus norvegicus OX=10116 GN=Cox5a PE=1 SV=1	1
Q4FZT9	Q4FZT9	26S proteasome non-ATPase regulatory subunit 2	Psmd2	Q4FZT9	15	1.23935		0.254044	0.288022	0.182558	26.2899	16.0191	6.5762e+07	4.3263e+07	3.5641e+07	5.1225e+07	4.0169e+07	4.2118e+07	3.0548e+07	4.5224e+07	25.9708	25.3666	25.087	25.6103	25.2596	25.3279	24.8646	25.4306	15	15	15	19.7	19.7	19.7	100.19	0	323.31	1296000000	189	P13084	P13084	Nucleophosmin	Npm1	P13084	7	7	7	sp|P13084|NPM_RAT Nucleophosmin OS=Rattus norvegicus OX=10116 GN=Npm1 PE=1 SV=1	5
A0A0G2JSL0	A0A0G2JSL0	Proteasome subunit beta type-6	Psmb6	A0A0G2JSL0	2	0.731389		0.25473	-0.582518	1.11735	45.4916	18.8845	3.8577e+07	4.654e+07	2.9333e+07	1.2841e+07	4.6776e+07	3.6479e+07	5.3619e+07	3.7166e+07	25.2012	25.472	24.806	23.6143	25.4793	25.1206	25.6762	25.1475	2	2	2	8.8	8.8	8.8	25.303	0	59.703	315780000	49	P14604	P14604	Enoyl-CoA hydratase, mitochondrial	Echs1	P14604	7	7	7	sp|P14604|ECHM_RAT Enoyl-CoA hydratase, mitochondrial OS=Rattus norvegicus OX=10116 GN=Echs1 PE=1 SV=1	1
D3Z941	D3Z941		Mars	D3Z941	14	1.58791		0.255874	1.08737	0.675788	39.1084	79.5675	1.8647e+07	8.5686e+06	1.0542e+07	9.5205e+06	4.702e+06	1.5053e+07	1.2704e+06	8.74839e+06	24.1524	23.0306	23.3296	23.1826	22.1648	23.8435	20.2769	23.0606	14	14	14	25.4	25.4	25.4	101.58	0	50.599	181110000	48	P16975	P16975	SPARC	Sparc	P16975	7	7	7	sp|P16975|SPRC_RAT SPARC OS=Rattus norvegicus OX=10116 GN=Sparc PE=1 SV=4	1
P84245	P84245	Histone H3.3	H3f3b	P84245	1	1.29809		0.256957	0.385768	0.0775975	32.1009	34.1539	4.5509e+10	2.5051e+10	2.7055e+10	2.5413e+10	3.5233e+10	2.3094e+10	1.9474e+10	1.6975e+10	35.4054	34.5441	34.6552	34.5648	35.0362	34.4268	34.1808	33.9827	7	7	1	50.7	50.7	23.5	15.328	0	313.09	253690000000	2919	P17764	P17764	Acetyl-CoA acetyltransferase, mitochondrial	Acat1	P17764	7	7	7	sp|P17764|THIL_RAT Acetyl-CoA acetyltransferase, mitochondrial OS=Rattus norvegicus OX=10116 GN=Acat1 PE=1 SV=1	1
Q6AY18	Q6AY18		Sar1a	Q6AY18	2	1.36069		0.257611	0.524426	0.0712934	28.6895	49.0121	2.8064e+07	2.3556e+07	4.3106e+07	4.1769e+07	1.2927e+07	2.3831e+07	4.2128e+07	2.1427e+07	24.7422	24.4896	25.3614	25.3159	23.6239	24.5063	25.3283	24.3529	5	5	2	21.7	21.7	11.6	22.399	0	30.818	422070000	77	P18420	P18420	Proteasome subunit alpha type-1	Psma1	P18420	7	7	7	sp|P18420|PSA1_RAT Proteasome subunit alpha type-1 OS=Rattus norvegicus OX=10116 GN=Psma1 PE=1 SV=2	1
G3V949	G3V949	CAP-Gly domain-containing linker protein 2	Clip2	G3V949	10	1.72075		0.258936	0.604902	0.15771	55.302	12.8359	6.1941e+06	7.1391e+06	1.7725e+07	1.9729e+07	6.2709e+06	7.9999e+06	8.3146e+06	6.9292e+06	22.5625	22.7673	24.0793	24.2338	22.5802	22.9316	22.9872	22.7243	10	10	10	11.2	11.2	11.2	115.82	0	46.595	170140000	33	P20788	P20788	Cytochrome b-c1 complex subunit Rieske, mitochondrial	Uqcrfs1	P20788	7	7	7	sp|P20788|UCRI_RAT Cytochrome b-c1 complex subunit Rieske, mitochondrial OS=Rattus norvegicus OX=10116 GN=Uqcrfs1 PE=1 SV=2	1
P97576	P97576	GrpE protein homolog 1, mitochondrial	Grpel1	P97576	7	1.77397		0.258939	1.78803	1.42816	32.02	87.3791	1.1626e+07	1.7507e+07	2.0951e+07	2.6168e+07	5.3665e+06	426369	2.0304e+07	1.6887e+07	23.4709	24.0614	24.3205	24.6413	22.3556	18.7017	24.2753	24.0094	7	7	7	31.3	31.3	31.3	24.297	0.00065317	9.9011	177340000	24	P25977	P25977	Nucleolar transcription factor 1	Ubtf	P25977	7	7	7	sp|P25977|UBF1_RAT Nucleolar transcription factor 1 OS=Rattus norvegicus OX=10116 GN=Ubtf PE=1 SV=1	2
B2RYD7	B2RYD7		Stt3b	B2RYD7	2	2.15514		0.260093	0.897854	0.472282	71.7894	47.1848	3.1684e+06	1.58924e+06	1.0477e+07	6.975e+06	1.3831e+06	1.6966e+06	3.8213e+06	3.4044e+06	21.5953	20.5999	23.3207	22.7338	20.3995	20.6942	21.8656	21.699	3	2	2	4.1	3.3	3.3	93.435	0.00082645	18.389	53811000	11	P31399	P31399	ATP synthase subunit d, mitochondrial	Atp5h	P31399	7	7	7	sp|P31399|ATP5H_RAT ATP synthase subunit d, mitochondrial OS=Rattus norvegicus OX=10116 GN=Atp5pd PE=1 SV=3	2
D4A8H8	D4A8H8		Cyfip1	D4A8H8	29	1.1475		0.26065	0.216985	0.258837	9.60519	20.926	7.8179e+07	9.834e+07	9.3041e+07	9.3396e+07	6.9505e+07	6.1915e+07	8.6191e+07	9.869e+07	26.2203	26.5513	26.4714	26.4769	26.0506	25.8838	26.361	26.5564	29	29	29	26.1	26.1	26.1	145.26	0	252.21	3627000000	630	P35213	P35213	14-3-3 protein beta/alpha	Ywhab	P35213	12	7	7	sp|P35213|1433B_RAT 14-3-3 protein beta/alpha OS=Rattus norvegicus OX=10116 GN=Ywhab PE=1 SV=3	2
Q00438	Q00438	Polypyrimidine tract-binding protein 1	Ptbp1	Q00438	12	1.23019		0.261997	0.298695	0.171097	24.1095	21.665	1.9863e+08	1.8237e+08	2.3587e+08	3.0768e+08	2.0614e+08	2.2184e+08	1.9436e+08	1.2921e+08	27.5655	27.4423	27.8134	28.1969	27.619	27.7249	27.5342	26.9451	13	13	12	33.7	33.7	32.4	59.353	0	142.24	7786200000	332	P35427	P35427	60S ribosomal protein L13a	Rpl13a	P35427	7	7	7	sp|P35427|RL13A_RAT 60S ribosomal protein L13a OS=Rattus norvegicus OX=10116 GN=Rpl13a PE=1 SV=2	3
P37199	P37199	Nuclear pore complex protein Nup155	Nup155	P37199	10	2.16636		0.262482	1.38365	0.993934	78.1136	76.2447	1.2905e+07	4.3764e+06	1.2623e+07	3.3388e+07	4.555e+06	1.2245e+07	792030	1.1624e+07	23.6214	22.0613	23.5896	24.9928	22.119	23.5457	19.5952	23.4706	10	10	10	8.8	8.8	8.8	155	0	106.33	207030000	51	P40112	P40112	Proteasome subunit beta type-3	Psmb3	P40112	7	7	7	sp|P40112|PSB3_RAT Proteasome subunit beta type-3 OS=Rattus norvegicus OX=10116 GN=Psmb3 PE=1 SV=1	2
A9CMB8	A9CMB8	DNA helicase	Mcm6	A9CMB8	17	0.104143		0.263235	-1.74075	2.36106	43.8987	159.368	946711	1.0862e+06	2.4107e+06	1.5869e+06	6.53859e+06	4.88794e+07	1.1354e+06	1.3525e+06	19.8526	20.0509	21.201	20.5978	22.6405	25.5427	20.1148	20.3672	17	17	17	21	21	21	92.814	0	155.51	318760000	41	P55770	P55770	NHP2-like protein 1	Nhp2l1	P55770	7	7	7	sp|P55770|NH2L1_RAT NHP2-like protein 1 OS=Rattus norvegicus OX=10116 GN=Snu13 PE=2 SV=4	2
Q6P6V0	Q6P6V0	Glucose-6-phosphate isomerase	Gpi	Q6P6V0	11	1.41968		0.264142	0.740548	0.303366	23.5964	62.0248	4.94e+07	5.7309e+07	8.3542e+07	5.9421e+07	1.407e+07	5.5228e+07	7.6051e+07	3.0516e+07	25.558	25.7723	26.316	25.8245	23.7461	25.7189	26.1805	24.8631	11	11	11	25.6	25.6	25.6	62.826	0	304.03	2229000000	133	P62250	P62250	40S ribosomal protein S16	Rps16	P62250	7	7	7	sp|P62250|RS16_RAT 40S ribosomal protein S16 OS=Rattus norvegicus OX=10116 GN=Rps16 PE=1 SV=2	4
D4A962	D4A962		Hnrnpul1	D4A962	16	1.39449		0.264467	0.687806	0.246731	25.773	61.4578	4.8864e+07	5.7449e+07	5.2365e+07	8.3263e+07	6.9529e+07	1.8624e+07	2.225e+07	6.3095e+07	25.5423	25.7758	25.6421	26.3112	26.0511	24.1507	24.4073	25.911	16	16	16	22.6	22.6	22.6	96.001	0	160.86	1249800000	175	P62268	P62268	40S ribosomal protein S23	Rps23	P62268	7	7	7	sp|P62268|RS23_RAT 40S ribosomal protein S23 OS=Rattus norvegicus OX=10116 GN=Rps23 PE=1 SV=3	3
Q9Z1P2	Q9Z1P2	Alpha-actinin-1	Actn1	Q9Z1P2	9	1.52649		0.264498	1.18044	0.775723	12.4867	81.3066	2.0764e+07	1.9205e+07	2.3803e+07	1.788e+07	1.73396e+06	8.3942e+06	2.6989e+07	1.6373e+07	24.3076	24.195	24.5046	24.0918	20.7256	23.001	24.6859	23.9648	22	9	9	28.7	13.3	13.3	102.96	0	23.485	198140000	53	P80254	P80254	D-dopachrome decarboxylase	Ddt	P80254	7	7	7	sp|P80254|DOPD_RAT D-dopachrome decarboxylase OS=Rattus norvegicus OX=10116 GN=Ddt PE=1 SV=3	2
P21670	P21670	Proteasome subunit alpha type-4	Psma4	P21670	6	1.36214		0.264978	0.621313	0.175332	9.52049	48.8485	5.0268e+07	4.8302e+07	4.4693e+07	4.0334e+07	1.2239e+07	4.935e+07	2.9871e+07	4.3326e+07	25.5831	25.5256	25.4135	25.2655	23.545	25.5565	24.8322	25.3687	6	6	6	24.9	24.9	24.9	29.497	0.00073153	13.255	830190000	51	P81155	P81155	Voltage-dependent anion-selective channel protein 2	Vdac2	P81155	8	8	7	sp|P81155|VDAC2_RAT Voltage-dependent anion-selective channel protein 2 OS=Rattus norvegicus OX=10116 GN=Vdac2 PE=1 SV=2	1
P31232	P31232	Transgelin	Tagln	P31232	14	1.38422		0.266074	0.733366	0.295655	21.7724	73.3579	2.697e+08	1.7496e+08	3.024e+08	2.7577e+08	7.7717e+07	2.0464e+08	3.6873e+08	8.7836e+07	28.0068	27.3825	28.1719	28.0389	26.2117	27.6085	28.458	26.3883	14	14	14	61.7	61.7	61.7	22.603	0	185.71	2207900000	270	P83868	P83868	Prostaglandin E synthase 3	Ptges3	P83868	7	7	7	sp|P83868|TEBP_RAT Prostaglandin E synthase 3 OS=Rattus norvegicus OX=10116 GN=Ptges3 PE=1 SV=2	2
F1MA98	F1MA98	Nucleoprotein TPR	Tpr	F1MA98	49	1.14194		0.267267	0.196807	0.280504	14.5318	17.4284	4.0336e+07	4.2491e+07	4.6227e+07	5.5514e+07	4.2187e+07	3.6975e+07	4.9371e+07	3.3094e+07	25.2656	25.3407	25.4622	25.7263	25.3303	25.14	25.5572	24.9801	49	49	49	22.2	22.2	22.2	267.3	0	323.31	1948600000	322	P85845	P85845	Fascin	Fscn1	P85845	25	25	7	sp|P85845|FSCN1_RAT Fascin OS=Rattus norvegicus OX=10116 GN=Fscn1 PE=1 SV=2	1
D3ZFJ3	D3ZFJ3		Sh3bp1	D3ZFJ3	10	1.46158		0.267436	1.15967	0.753419	49.9416	120.976	1.218e+07	7.6776e+06	5.9997e+06	1.8345e+07	2.11274e+07	1.36428e+06	3.0478e+06	4.7033e+06	23.538	22.8722	22.5165	24.1289	24.3326	20.3797	21.5393	22.1652	10	10	10	14.8	14.8	14.8	74.851	0.00072833	13.144	189050000	16	Q09073	Q09073	ADP/ATP translocase 2	Slc25a5	Q09073	13	13	7	sp|Q09073|ADT2_RAT ADP/ATP translocase 2 OS=Rattus norvegicus OX=10116 GN=Slc25a5 PE=1 SV=3	1
P52555	P52555	Endoplasmic reticulum resident protein 29	Erp29	P52555	11	0.626229		0.267528	-0.542615	1.0745	17.8399	48.5265	1.0591e+08	1.1453e+08	1.5586e+08	1.4036e+08	3.0419e+08	9.4994e+07	1.497e+08	2.7615e+08	26.6583	26.7712	27.2157	27.0646	28.1804	26.5013	27.1575	28.0409	11	11	11	45.4	45.4	45.4	28.574	0	163.95	3225600000	533	Q3B8P4	Q3B8P4	m7GpppX diphosphatase	Dcps	Q3B8P4	7	7	7	tr|Q3B8P4|Q3B8P4_RAT m7GpppX diphosphatase OS=Rattus norvegicus OX=10116 GN=Dcps PE=1 SV=1	2
P62919	P62919	60S ribosomal protein L8	Rpl8	P62919	5	1.30232		0.2678	0.469192	0.0119835	18.386	39.1351	1.692e+08	1.1754e+08	1.4096e+08	1.1587e+08	4.9961e+07	1.2621e+08	9.78241e+07	1.4339e+08	27.3342	26.8086	27.0707	26.7879	25.5743	26.9113	26.5437	27.0954	5	5	5	19.1	19.1	19.1	28.024	0	53.069	4370100000	153	Q4KLF8	Q4KLF8	Actin-related protein 2/3 complex subunit 5	Arpc5	Q4KLF8	7	7	7	sp|Q4KLF8|ARPC5_RAT Actin-related protein 2/3 complex subunit 5 OS=Rattus norvegicus OX=10116 GN=Arpc5 PE=1 SV=3	3
P85845	P85845	Fascin	Fscn1	P85845	7	0.862262		0.26813	-0.201808	0.708538	11.1696	18.5116	1.7772e+08	1.3921e+08	1.7378e+08	1.7756e+08	1.5154e+08	2.2008e+08	1.7662e+08	2.2678e+08	27.405	27.0527	27.3727	27.4037	27.1751	27.7135	27.3961	27.7567	25	25	7	58	58	15.6	54.49	0	323.31	7281700000	389	Q56R17	Q56R17	Importin subunit alpha	Kpna4	Q56R17	10	10	7	tr|Q56R17|Q56R17_RAT Importin subunit alpha OS=Rattus norvegicus OX=10116 GN=Kpna4 PE=1 SV=1	1
P62804-2	P62804-2	Histone H4	Hist1h4b	P62804-2	2	1.56882		0.268348	1.67449	1.30623	35.3401	99.7639	4.5065e+07	3.0128e+07	7.2861e+07	5.7074e+07	6.8901e+07	1.7599e+06	5.136e+07	8.73219e+06	25.4255	24.8446	26.1186	25.7663	26.038	20.7471	25.6141	23.0579	2	2	2	47.4	47.4	47.4	2.1315	0.0017536	3.1053	335060000	27	Q56R18	Q56R18	Importin subunit alpha	Kpna3	Q56R18	10	7	7	tr|Q56R18|Q56R18_RAT Importin subunit alpha OS=Rattus norvegicus OX=10116 GN=Kpna3 PE=1 SV=1	1
D3ZIF4	D3ZIF4		Sall1	D3ZIF4	10	1.5339		0.268504	0.821384	0.390168	44.6732	87.172	1.8002e+07	9.0604e+06	2.6606e+07	2.9831e+07	3.1158e+07	5.8087e+06	7.0195e+06	1.045e+07	24.1017	23.1111	24.6652	24.8303	24.8931	22.4698	22.7429	23.317	10	10	10	10.6	10.6	10.6	139.5	0.00083682	19.116	178620000	31	Q5PQX1	Q5PQX1	Torsin-1A-interacting protein 1	Tor1aip1	Q5PQX1	7	7	7	sp|Q5PQX1|TOIP1_RAT Torsin-1A-interacting protein 1 OS=Rattus norvegicus OX=10116 GN=Tor1aip1 PE=1 SV=1	4
A0A0G2K943	A0A0G2K943	AP-2 complex subunit alpha-2	Ap2a2	A0A0G2K943	11	1.41779		0.268813	0.542185	0.0903639	32.4797	43.1889	4.1103e+07	3.4712e+07	1.7575e+07	3.96e+07	3.31858e+07	3.0839e+07	1.2467e+07	1.7309e+07	25.2927	25.0489	24.067	25.239	24.9841	24.8783	23.5716	24.045	17	17	11	23.2	23.2	15.7	101.58	0	38.118	415960000	70	Q5U211	Q5U211	Sorting nexin-3	Snx3	Q5U211	8	8	7	sp|Q5U211|SNX3_RAT Sorting nexin-3 OS=Rattus norvegicus OX=10116 GN=Snx3 PE=1 SV=1	1
A0A0G2K8T0	A0A0G2K8T0	Acid ceramidase	Asah1	A0A0G2K8T0	12	1.78047		0.268981	1.61844	1.24605	22.6716	67.4669	1.5318e+08	2.2829e+08	1.8102e+08	1.3791e+08	4.7387e+06	1.5527e+08	1.3299e+08	1.0038e+08	27.1907	27.7663	27.4316	27.0392	22.1761	27.2102	26.9867	26.5809	12	12	12	30.8	30.8	30.8	48.282	0	68.545	3602000000	307	Q66H59	Q66H59	N-acetylneuraminate lyase	Npl	Q66H59	7	7	7	sp|Q66H59|NPL_RAT N-acetylneuraminate lyase OS=Rattus norvegicus OX=10116 GN=Npl PE=2 SV=1	1
D4A3E3	D4A3E3		Arid1a	D4A3E3	12	2.07911		0.270205	1.38859	0.99923	78.6516	76.5349	5.1065e+06	4.6636e+06	1.0637e+07	2.2973e+07	4.7992e+06	5.3707e+06	469890	1.0225e+07	22.2839	22.153	23.3426	24.4534	22.1944	22.3567	18.842	23.2856	12	12	12	9	9	9	217.58	0	48.948	198520000	29	Q68FR9-2	Q68FR9-2	Elongation factor 1-delta	Eef1d	Q68FR9-2	9	9	7	sp|Q68FR9-2|EF1D_RAT Isoform 2 of Elongation factor 1-delta OS=Rattus norvegicus OX=10116 GN=Eef1d	2
A0A1W2Q5Z6	A0A1W2Q5Z6	Tax1-binding protein 3	Tax1bp3	A0A1W2Q5Z6	2	1.15195		0.270645	0.195338	0.282082	17.6849	12.541	1.3677e+07	1.765e+07	1.1701e+07	1.6007e+07	1.0882e+07	1.4656e+07	1.341e+07	1.23e+07	23.7052	24.0732	23.4801	23.9322	23.3754	23.805	23.6768	23.5522	2	2	2	25	25	25	13.735	0.00079177	16.575	83154000	45	Q6AXS5	Q6AXS5	Plasminogen activator inhibitor 1 RNA-binding protein	Serbp1	Q6AXS5	7	7	7	sp|Q6AXS5|PAIRB_RAT Plasminogen activator inhibitor 1 RNA-binding protein OS=Rattus norvegicus OX=10116 GN=Serbp1 PE=1 SV=2	2
P24368	P24368	Peptidyl-prolyl cis-trans isomerase B	Ppib	P24368	11	1.44606		0.27432	0.769741	0.334714	19.4316	50.7869	8.9417e+07	1.242e+08	8.2757e+07	8.956e+07	9.1144e+07	1.7066e+07	8.5006e+07	7.367e+07	26.414	26.8881	26.3024	26.4164	26.4416	24.0246	26.3411	26.1346	11	11	11	46.3	46.3	46.3	23.802	0	90.445	1927000000	412	Q6P3V8	Q6P3V8		Eif4a1	Q6P3V8	14	14	7	tr|Q6P3V8|Q6P3V8_RAT RNA helicase OS=Rattus norvegicus OX=10116 GN=Eif4a1 PE=1 SV=1	1
A0A0G2JSZ1	A0A0G2JSZ1	Ras-related protein Rab-31	Rab31	A0A0G2JSZ1	5	1.32713		0.275533	0.526017	0.0730025	21.095	48.9975	3.0165e+07	4.1585e+07	4.6202e+07	5.0966e+07	2.5296e+07	1.47008e+07	3.6089e+07	5.1195e+07	24.8464	25.3096	25.4615	25.603	24.5924	23.8094	25.1051	25.6095	7	7	5	43.6	43.6	32.3	21.499	0	29.336	313490000	73	Q6PDW1	Q6PDW1	40S ribosomal protein S12	LOC100359593	Q6PDW1	7	7	7	tr|Q6PDW1|Q6PDW1_RAT 40S ribosomal protein S12 OS=Rattus norvegicus OX=10116 GN=Rps12 PE=1 SV=1	6
P16975	P16975	SPARC	Sparc	P16975	7	1.61829		0.276085	1.92952	1.58008	35.904	98.3431	1.5903e+08	1.2885e+08	9.98059e+07	6.4115e+07	1.1891e+08	1.3807e+08	2.0339e+07	1.86494e+06	27.2447	26.9411	26.5726	25.9342	26.8253	27.0408	24.2777	20.8307	7	7	7	23.9	23.9	23.9	34.296	0.00081967	18.129	1391300000	87	Q711G3	Q711G3	Isoamyl acetate-hydrolyzing esterase 1 homolog	Iah1	Q711G3	7	7	7	sp|Q711G3|IAH1_RAT Isoamyl acetate-hydrolyzing esterase 1 homolog OS=Rattus norvegicus OX=10116 GN=Iah1 PE=2 SV=2	1
Q62902	Q62902	Protein ERGIC-53	Lman1	Q62902	3	1.32229		0.27621	0.562261	0.111921	18.5971	58.2139	2.1349e+07	1.879e+07	2.211e+07	1.423e+07	1.388e+07	1.1259e+07	2.62198e+07	6.47961e+06	24.3477	24.1635	24.3982	23.7624	23.7265	23.4246	24.6442	22.6275	3	3	3	7.5	7.5	7.5	57.956	0.0006689	10.428	176400000	16	Q8R3Z7	Q8R3Z7		Ehd4	Q8R3Z7	8	8	7	tr|Q8R3Z7|Q8R3Z7_RAT EH-domain-containing 4 OS=Rattus norvegicus OX=10116 GN=Ehd4 PE=1 SV=1	1
Q5FVM4	Q5FVM4	Non-POU domain-containing octamer-binding protein	Nono	Q5FVM4	8	0.478432		0.276899	-0.841362	1.39529	38.033	76.2478	4.3688e+07	4.0753e+07	1.5081e+07	3.7701e+07	5.6215e+07	1.4903e+08	6.1237e+07	2.0336e+07	25.3807	25.2804	23.8462	25.1681	25.7445	27.151	25.8679	24.2775	9	8	8	17.9	16.2	16.2	54.925	0	323.31	1024200000	113	Q99JC6	Q99JC6		Tapbp	Q99JC6	7	7	7	tr|Q99JC6|Q99JC6_RAT TAP-binding protein OS=Rattus norvegicus OX=10116 GN=Tapbp PE=1 SV=1	2
P13086	P13086	Succinyl-CoA ligase [ADP/GDP-forming] subunit alpha, mitochondrial	Suclg1	P13086	6	1.30807		0.277461	0.490936	0.035332	15.8912	38.7009	2.5139e+07	2.3793e+07	2.9802e+07	3.3528e+07	2.4121e+07	2.8066e+07	2.4335e+07	9.3003e+06	24.5834	24.504	24.8289	24.9989	24.5238	24.7423	24.5365	23.1488	6	6	6	23.1	23.1	23.1	36.148	0	39.573	558890000	42	Q99N27	Q99N27	Sorting nexin-1	Snx1	Q99N27	8	8	7	sp|Q99N27|SNX1_RAT Sorting nexin-1 OS=Rattus norvegicus OX=10116 GN=Snx1 PE=1 SV=1	1
Q566E4	Q566E4		Hnrnpr	Q566E4	8	1.3424		0.279878	0.443091	0.0160434	32.9867	37.0721	3.1022e+07	1.5967e+07	1.7527e+07	2.8895e+07	1.0873e+07	2.2986e+07	2.289e+07	1.2836e+07	24.8868	23.9286	24.0631	24.7843	23.3742	24.4543	24.4482	23.6137	11	11	8	18.5	18.5	13.6	70.873	0	53.888	931290000	97	Q9EQX9	Q9EQX9	Ubiquitin-conjugating enzyme E2 N	Ube2n	Q9EQX9	7	7	7	sp|Q9EQX9|UBE2N_RAT Ubiquitin-conjugating enzyme E2 N OS=Rattus norvegicus OX=10116 GN=Ube2n PE=1 SV=1	2
D4A0I8	D4A0I8		Nfatc2	D4A0I8	5	1.31541		0.281748	0.564826	0.114675	13.3615	55.1631	2.1269e+07	1.5724e+07	1.8837e+07	2.1008e+07	6.01378e+06	1.2241e+07	1.4819e+07	2.534e+07	24.3422	23.9065	24.1671	24.3244	22.5198	23.5452	23.8209	24.5949	5	5	5	9.3	9.3	9.3	100.29	0.00074019	13.756	98551000	20	Q9EST6	Q9EST6	Acidic leucine-rich nuclear phosphoprotein 32 family member B	Anp32b	Q9EST6	9	7	7	sp|Q9EST6|AN32B_RAT Acidic leucine-rich nuclear phosphoprotein 32 family member B OS=Rattus norvegicus OX=10116 GN=Anp32b PE=1 SV=1	2
O08984	O08984	Lamin-B receptor	Lbr	O08984	2	1.19631		0.283392	0.296057	0.17393	14.1556	30.7383	2.7185e+07	2.5588e+07	2.7145e+07	1.9744e+07	2.952e+07	1.4318e+07	1.8588e+07	2.0882e+07	24.6963	24.609	24.6942	24.2349	24.8152	23.7713	24.1479	24.3158	6	6	2	13.1	13.1	4.2	70.723	0	42.351	453820000	59	Q9JJ54	Q9JJ54	Heterogeneous nuclear ribonucleoprotein D0	Hnrnpd	Q9JJ54	7	7	7	sp|Q9JJ54|HNRPD_RAT Heterogeneous nuclear ribonucleoprotein D0 OS=Rattus norvegicus OX=10116 GN=Hnrnpd PE=1 SV=2	4
P68370	P68370	Tubulin alpha-1A chain	Tuba1a	P68370	1	1.1668		0.284675	0.234197	0.240355	16.332	21.7627	8.204e+08	6.9417e+08	6.3475e+08	9.128e+08	5.2267e+08	7.6463e+08	7.9358e+08	5.435e+08	29.6118	29.3707	29.2416	29.7657	28.9613	29.5102	29.5638	29.0177	23	23	1	61.4	61.4	3.1	50.135	0	323.31	39144000000	1955	Q9JK64	Q9JK64	Multidrug resistance protein 1	Abcb1a	Q9JK64	11	11	7	tr|Q9JK64|Q9JK64_RAT Multidrug resistance protein 1a OS=Rattus norvegicus OX=10116 GN=Abcb1a PE=1 SV=1	5
P61959	P61959	Small ubiquitin-related modifier 2	Sumo2	P61959	0	0.808856		0.285687	-0.310718	0.825485	28.2516	25.1983	1.3572e+08	1.1315e+08	1.4285e+08	2.1201e+08	1.8066e+08	1.3235e+08	1.8634e+08	2.4705e+08	27.0161	26.7537	27.0899	27.6596	27.4287	26.9798	27.4734	27.8802	3	3	0	30.5	30.5	0	10.871	0	64.315	1750700000	138	Q9WVS2	Q9WVS2	Probable tRNA N6-adenosine threonylcarbamoyltransferase	Osgep	Q9WVS2	7	7	7	sp|Q9WVS2|OSGEP_RAT Probable tRNA N6-adenosine threonylcarbamoyltransferase OS=Rattus norvegicus OX=10116 GN=Osgep PE=2 SV=2	1
Q5U313	Q5U313		Ankrd13a	Q5U313	5	1.40985		0.285846	0.788688	0.355059	5.74629	57.0497	1.5258e+07	1.4047e+07	1.6087e+07	1.4712e+07	2.54844e+06	1.6967e+07	1.2922e+07	1.0194e+07	23.8631	23.7438	23.9394	23.8105	21.2812	24.0162	23.6233	23.2812	5	5	5	9.2	9.2	9.2	67.319	0.00071891	12.823	143450000	25	Q9Z0V5	Q9Z0V5	Peroxiredoxin-4	Prdx4	Q9Z0V5	9	7	7	sp|Q9Z0V5|PRDX4_RAT Peroxiredoxin-4 OS=Rattus norvegicus OX=10116 GN=Prdx4 PE=2 SV=1	1
D3ZPU1	D3ZPU1		Irf5	D3ZPU1	7	1.54956		0.285941	0.499083	0.0440806	55.0722	20.8289	9.024e+06	9.51399e+06	2.7467e+07	1.6452e+07	8.9348e+06	1.3195e+07	9.42971e+06	8.74669e+06	23.1053	23.1816	24.7112	23.9718	23.091	23.6535	23.1688	23.0603	7	7	7	18.3	18.3	18.3	56.083	0.00082237	18.233	193780000	24	Q9Z2L0	Q9Z2L0	Voltage-dependent anion-selective channel protein 1	Vdac1	Q9Z2L0	7	7	7	sp|Q9Z2L0|VDAC1_RAT Voltage-dependent anion-selective channel protein 1 OS=Rattus norvegicus OX=10116 GN=Vdac1 PE=1 SV=4	1
Q66HA6	Q66HA6	ADP-ribosylation factor-like protein 8B	Arl8b	Q66HA6	3	1.84456		0.286462	1.84094	1.48497	33.5025	65.5272	1.6738e+08	2.2189e+08	1.1553e+08	1.1223e+08	1.0766e+08	1.2088e+08	1.0381e+08	2.16414e+06	27.3186	27.7253	26.7837	26.7419	26.6819	26.849	26.6294	21.0454	8	3	3	44.6	12.9	12.9	21.539	0.00055188	6.0637	595110000	39	F1LP64	F1LP64	E3 ubiquitin-protein ligase TRIP12	Trip12	F1LP64	6	6	6	sp|F1LP64|TRIPC_RAT E3 ubiquitin-protein ligase TRIP12 OS=Rattus norvegicus OX=10116 GN=Trip12 PE=1 SV=1	5
F1M589	F1M589		Pml	F1M589	16	10.852		0.286597	2.01695	1.67397	121.87	48.4595	963070	1.3295e+07	5.0708e+07	1.3764e+08	2.8399e+06	2.8643e+06	5.4424e+06	7.5233e+06	19.8773	23.6644	25.5957	27.0363	21.4374	21.4498	22.3758	22.8429	16	16	16	21.3	21.3	21.3	98.11	0	205.45	843450000	100	Q9R1Z0	Q9R1Z0	Voltage-dependent anion-selective channel protein 3	Vdac3	Q9R1Z0	7	6	6	sp|Q9R1Z0|VDAC3_RAT Voltage-dependent anion-selective channel protein 3 OS=Rattus norvegicus OX=10116 GN=Vdac3 PE=1 SV=2	3
P67874	P67874	Casein kinase II subunit beta	Csnk2b	P67874	3	1.39933		0.288135	0.748992	0.312434	33.7286	72.8638	3.2084e+07	1.8787e+07	1.5011e+07	2.1105e+07	1.9638e+07	6.37713e+06	2.97164e+07	6.432e+06	24.9354	24.1632	23.8395	24.3311	24.2271	22.6045	24.8248	22.6168	3	3	3	15.8	15.8	15.8	24.942	0.00082034	18.129	109000000	20	O55012	O55012	Phosphatidylinositol-binding clathrin assembly protein	Picalm	O55012	6	6	6	sp|O55012|PICAL_RAT Phosphatidylinositol-binding clathrin assembly protein OS=Rattus norvegicus OX=10116 GN=Picalm PE=1 SV=1	11
P11507-2	P11507-2	Sarcoplasmic/endoplasmic reticulum calcium ATPase 2	Atp2a2	P11507-2	14	1.1841		0.288774	0.265947	0.206262	16.0689	26.1142	6.2607e+07	7.4406e+07	5.0678e+07	6.9825e+07	5.7715e+07	3.8987e+07	4.8461e+07	7.2315e+07	25.8998	26.1489	25.5949	26.0572	25.7824	25.2165	25.5303	26.1078	19	19	14	21.9	21.9	15.5	109.68	0	125.27	1617400000	228	A0A0G2JW88	A0A0G2JW88			A0A0G2JW88	37	37	6	tr|A0A0G2JW88|A0A0G2JW88_RAT Microtubule-associated protein OS=Rattus norvegicus OX=10116 GN=Map4 PE=1 SV=1	1
F1LQP9	F1LQP9		Tnpo1	F1LQP9	6	0.794918		0.289275	-0.424794	0.947981	44.995	16.3875	3.2565e+07	1.8354e+07	3.0086e+07	5.4968e+07	3.8189e+07	3.5373e+07	4.8418e+07	4.9073e+07	24.9568	24.1296	24.8426	25.7121	25.1867	25.0761	25.529	25.5484	8	8	6	13.1	13.1	10.4	101.27	0	121.41	395410000	61	Q6DGF2	Q6DGF2		Clint1	Q6DGF2	6	6	6	tr|Q6DGF2|Q6DGF2_RAT Clathrin interactor 1 OS=Rattus norvegicus OX=10116 GN=Clint1 PE=1 SV=1	2
A0A0G2K756	A0A0G2K756	Golgi resident protein GCP60	Acbd3	A0A0G2K756	7	1.56923		0.292457	1.09531	0.684308	62.1899	116.346	1.6525e+07	2.1521e+07	5.143e+07	6.7788e+07	1.1069e+07	6.82516e+07	4.9335e+06	1.5963e+07	23.9781	24.3592	25.6161	26.0145	23.4	26.0244	22.2342	23.9282	7	7	7	17.5	17.5	17.5	60.319	0	57.346	305140000	31	D3ZZZ0	D3ZZZ0		Ahctf1	D3ZZZ0	6	6	6	tr|D3ZZZ0|D3ZZZ0_RAT AT hook-containing transcription factor 1 OS=Rattus norvegicus OX=10116 GN=Ahctf1 PE=1 SV=1	2
G3V6H0	G3V6H0	Ras-related protein Rab-1B	LOC100363782	G3V6H0	4	2.01589		0.294367	1.34108	0.948216	74.8958	91.7277	5.4373e+06	8.7835e+06	3.1537e+07	3.4182e+07	1.4721e+07	1.2178e+06	3.43804e+06	2.0278e+07	22.3745	23.0664	24.9105	25.0267	23.8114	20.2159	21.7132	24.2734	9	4	4	57.2	30.8	30.8	22.177	0.00080257	17.245	155260000	54	A0A0G2K261	A0A0G2K261			A0A0G2K261	6	6	6	tr|A0A0G2K261|A0A0G2K261_RAT Isoleucyl-tRNA synthetase OS=Rattus norvegicus OX=10116 GN=Iars2 PE=1 SV=1	3
P80254	P80254	D-dopachrome decarboxylase	Ddt	P80254	7	1.4902		0.298079	1.04968	0.63531	20.0697	66.3026	7.6571e+07	6.6536e+07	6.4467e+07	9.7972e+07	6.77137e+06	8.195e+07	7.314e+07	4.3176e+07	26.1903	25.9876	25.9421	26.5459	22.691	26.2882	26.1242	25.3637	7	7	7	76.3	76.3	76.3	13.133	0	77.034	620930000	111	A0A0G2K366	A0A0G2K366			A0A0G2K366	7	7	6	tr|A0A0G2K366|A0A0G2K366_RAT Ribosomal protein S6 kinase OS=Rattus norvegicus OX=10116 GN=Rps6ka5 PE=1 SV=1	2
P17074	P17074	40S ribosomal protein S19	Rps19	P17074	9	1.15774		0.303	0.222013	0.253437	15.8349	20.1236	2.1016e+08	2.7019e+08	1.9236e+08	2.5528e+08	1.9661e+08	1.4474e+08	2.2915e+08	2.3105e+08	27.6469	28.0094	27.5192	27.9275	27.5508	27.1089	27.7717	27.7836	9	9	9	44.1	44.1	44.1	16.085	0	77.712	2348000000	272	Q5FVC7	Q5FVC7	Arf-GAP with coiled-coil, ANK repeat and PH domain-containing protein 2	Acap2	Q5FVC7	6	6	6	sp|Q5FVC7|ACAP2_RAT Arf-GAP with coiled-coil, ANK repeat and PH domain-containing protein 2 OS=Rattus norvegicus OX=10116 GN=Acap2 PE=1 SV=1	4
D3ZRG7	D3ZRG7		Rbm26	D3ZRG7	6	1.29597		0.303003	0.393447	0.0693518	29.7271	32.3328	1.5452e+07	9.8036e+06	7.6722e+06	1.2644e+07	4.9376e+06	1.0408e+07	8.44764e+06	1.1371e+07	23.8813	23.2249	22.8712	23.5919	22.2354	23.3112	23.0101	23.4389	7	7	6	6.6	6.6	5.4	113.54	0	37.123	134130000	35	A0A0G2K8H0	A0A0G2K8H0	Caprin-1	Caprin1	A0A0G2K8H0	6	6	6	tr|A0A0G2K8H0|A0A0G2K8H0_RAT Caprin-1 OS=Rattus norvegicus OX=10116 GN=Caprin1 PE=1 SV=1	2
M0R3V4	M0R3V4		LOC501282	M0R3V4	3	1.59743		0.303716	1.94927	1.60129	34.4646	93.3684	2.1805e+07	3.7661e+07	5.4133e+07	4.4837e+07	5.0672e+07	435727	1.09263e+07	3.7148e+07	24.3782	25.1666	25.69	25.4182	25.5947	18.7331	23.3813	25.1468	3	3	3	16.9	16.9	16.9	17.952	0.00052632	5.2508	199310000	18	A0A0G2K8V3	A0A0G2K8V3		Thoc2	A0A0G2K8V3	6	6	6	tr|A0A0G2K8V3|A0A0G2K8V3_RAT THO complex subunit 2 OS=Rattus norvegicus OX=10116 GN=Thoc2 PE=1 SV=1	3
P61078	P61078	Ubiquitin-conjugating enzyme E2 D3	Ube2d3	P61078	1	1.55794		0.305628	1.24056	0.840279	19.5504	62.2165	5.472e+07	8.8831e+07	7.0164e+07	7.1662e+07	5.355e+07	3.69955e+06	6.5573e+07	6.0353e+07	25.7056	26.4046	26.0642	26.0947	25.6744	21.8189	25.9666	25.8469	3	3	1	28.6	28.6	4.8	16.687	0	92.426	733840000	92	A0A0G2K904	A0A0G2K904			A0A0G2K904	6	6	6	tr|A0A0G2K904|A0A0G2K904_RAT RCG56631, isoform CRA_d OS=Rattus norvegicus OX=10116 GN=Sltm PE=1 SV=1	1
P15999	P15999	ATP synthase subunit alpha, mitochondrial	Atp5a1	P15999	22	1.16121		0.307311	0.237765	0.236524	14.5429	25.2731	1.8317e+08	1.9917e+08	2.429e+08	2.4677e+08	1.3886e+08	2.5024e+08	1.6741e+08	1.9444e+08	27.4486	27.5694	27.8558	27.8786	27.0491	27.8987	27.3188	27.5347	22	22	22	41.4	41.4	41.4	59.753	0	323.31	14299000000	634	P13086	P13086	Succinyl-CoA ligase [ADP/GDP-forming] subunit alpha, mitochondrial	Suclg1	P13086	6	6	6	sp|P13086|SUCA_RAT Succinate--CoA ligase [ADP/GDP-forming] subunit alpha, mitochondrial OS=Rattus norvegicus OX=10116 GN=Suclg1 PE=2 SV=2	2
O08629	O08629	Transcription intermediary factor 1-beta	Trim28	O08629	17	0.880037		0.308116	-0.182977	0.688317	15.7662	17.4986	6.052e+07	7.7467e+07	7.61581e+07	5.6602e+07	7.194e+07	6.9159e+07	9.7017e+07	6.9538e+07	25.8509	26.2071	26.1825	25.7543	26.1003	26.0434	26.5317	26.0513	17	17	17	33.4	33.4	33.4	88.955	0	213.23	1395500000	381	Q9R1D1	Q9R1D1	Transcriptional repressor CTCF	Ctcf	Q9R1D1	6	6	6	sp|Q9R1D1|CTCF_RAT Transcriptional repressor CTCF OS=Rattus norvegicus OX=10116 GN=Ctcf PE=2 SV=1	2
D3ZLA3	D3ZLA3		Cpne3	D3ZLA3	6	0.588455		0.309644	-0.610442	1.14733	31.9616	55.7424	5.9356e+06	7.5399e+06	9.8988e+06	1.2513e+07	5.60128e+06	1.1082e+07	1.981e+07	2.44923e+07	22.501	22.8461	23.2388	23.5769	22.4173	23.4017	24.2397	24.5458	6	6	6	16.5	16.5	16.5	59.685	0.00063131	9.0011	127940000	15	A0A0H2UHQ1	A0A0H2UHQ1	60S ribosomal protein L17	Rpl17	A0A0H2UHQ1	6	6	6	tr|A0A0H2UHQ1|A0A0H2UHQ1_RAT 60S ribosomal protein L17 OS=Rattus norvegicus OX=10116 GN=Rpl17 PE=1 SV=1	6
Q5U300	Q5U300	Ubiquitin-like modifier-activating enzyme 1	Uba1	Q5U300	30	1.12528		0.310035	0.166275	0.31329	16.394	13.9126	9.8874e+07	9.0993e+07	1.0838e+08	1.3166e+08	8.4861e+07	1.1441e+08	9.4928e+07	8.7844e+07	26.5591	26.4393	26.6915	26.9722	26.3386	26.7696	26.5003	26.3884	30	30	30	43.8	43.8	43.8	117.79	0	323.31	3761600000	677	A0A0H2UHT5	A0A0H2UHT5	Protein phosphatase 1G	Ppm1g	A0A0H2UHT5	6	6	6	tr|A0A0H2UHT5|A0A0H2UHT5_RAT Protein phosphatase 1G OS=Rattus norvegicus OX=10116 GN=Ppm1g PE=1 SV=1	2
A0A0G2K8H0	A0A0G2K8H0	Caprin-1	Caprin1	A0A0G2K8H0	6	0.718677		0.310209	-0.733926	1.27993	51.6684	17.6759	5.3665e+06	2.678e+07	3.1236e+07	2.6312e+07	3.7719e+07	3.3213e+07	2.4894e+07	2.8979e+07	22.3556	24.6747	24.8967	24.6492	25.1688	24.9852	24.5693	24.7885	6	6	6	11.9	11.9	11.9	79.632	0	250.93	314470000	51	P27952	P27952	40S ribosomal protein S2	Rps2	P27952	11	11	6	sp|P27952|RS2_RAT 40S ribosomal protein S2 OS=Rattus norvegicus OX=10116 GN=Rps2 PE=1 SV=1	9
G3V8G5	G3V8G5	Golgi apparatus protein 1	Glg1	G3V8G5	17	1.38726		0.311568	0.459922	0.00202917	38.1458	39.9857	1.875e+07	3.0732e+07	4.4636e+07	4.8459e+07	1.7629e+07	1.8395e+07	3.9713e+07	2.7039e+07	24.1604	24.8732	25.4117	25.5303	24.0714	24.1328	25.2431	24.6885	17	17	17	16.5	16.5	16.5	133.55	0	130.34	662670000	118	B0BNE5	B0BNE5	S-formylglutathione hydrolase	Esd	B0BNE5	6	6	6	sp|B0BNE5|ESTD_RAT S-formylglutathione hydrolase OS=Rattus norvegicus OX=10116 GN=Esd PE=2 SV=1	1
M0R9Q1	M0R9Q1		LOC100911677	M0R9Q1	16	1.34143		0.312389	0.508286	0.0539627	30.6925	40.7985	4.188e+07	2.3237e+07	2.2208e+07	3.2107e+07	2.9562e+07	2.4431e+07	2.6018e+07	9.02214e+06	25.3198	24.4699	24.4046	24.9364	24.8172	24.5422	24.633	23.105	16	16	16	27.5	27.5	27.5	69.493	0	95.262	1238500000	127	B1H227	B1H227		Rcc1	B1H227	6	6	6	tr|B1H227|B1H227_RAT LOC682908 protein OS=Rattus norvegicus OX=10116 GN=Rcc1 PE=1 SV=1	1
P04905	P04905	Glutathione S-transferase Mu 1	Gstm1	P04905	3	0.38174		0.314262	-0.98562	1.5502	53.473	101.101	1.158e+07	1.3214e+07	5.1162e+06	4.1406e+06	4.19008e+06	1.7842e+07	5.5059e+07	1.21078e+07	23.4651	23.6556	22.2866	21.9814	21.9985	24.0888	25.7145	23.5294	5	5	3	25.7	25.7	16.1	25.914	0.00078431	16.323	113480000	35	B2GUZ5	B2GUZ5	F-actin-capping protein subunit alpha-1	Capza1	B2GUZ5	9	6	6	sp|B2GUZ5|CAZA1_RAT F-actin-capping protein subunit alpha-1 OS=Rattus norvegicus OX=10116 GN=Capza1 PE=1 SV=1	1
F7EWC1	F7EWC1		Vasp	F7EWC1	8	1.71253		0.314988	1.21325	0.810952	56.0044	86.5612	9.8373e+06	5.0525e+07	5.0345e+07	2.8922e+07	8.00892e+06	3.4549e+07	3.6496e+07	2.4798e+06	23.2298	25.5905	25.5853	24.7857	22.9332	25.0421	25.1212	21.2418	8	8	8	30.7	30.7	30.7	39.485	0	69.325	737620000	45	B2GV41	B2GV41		Usp39	B2GV41	6	6	6	tr|B2GV41|B2GV41_RAT Ubiquitin specific protease 39 (Predicted), isoform CRA_b OS=Rattus norvegicus OX=10116 GN=Usp39 PE=1 SV=1	1
Q5U362	Q5U362	Annexin	Anxa4	Q5U362	13	1.48199		0.315143	0.693981	0.253362	47.7985	61.472	2.6588e+07	2.0068e+07	3.9573e+07	5.9591e+07	7.7698e+06	2.3329e+07	4.4542e+07	2.2754e+07	24.6643	24.2584	25.238	25.8286	22.8894	24.4756	25.4087	24.4396	13	13	13	46.4	46.4	46.4	35.893	0	252.02	966950000	73	B2RYB3	B2RYB3		Srrm1	B2RYB3	6	6	6	tr|B2RYB3|B2RYB3_RAT Serine and arginine repetitive matrix 1 OS=Rattus norvegicus OX=10116 GN=Srrm1 PE=1 SV=1	2
P63018	P63018	Heat shock cognate 71 kDa protein	Hspa8	P63018	27	1.10504		0.315757	0.135045	0.346825	15.7055	7.80334	3.2363e+08	2.4949e+08	2.3652e+08	2.3985e+08	2.211e+08	2.3856e+08	2.6301e+08	2.2706e+08	28.2698	27.8944	27.8174	27.8376	27.7201	27.8298	27.9705	27.7585	31	29	27	58.8	57.1	54	70.87	0	323.31	18779000000	1388	B2RZD6	B2RZD6		Ndufa4	B2RZD6	6	6	6	tr|B2RZD6|B2RZD6_RAT NDUFA4, mitochondrial complex-associated OS=Rattus norvegicus OX=10116 GN=Ndufa4 PE=1 SV=1	1
B2RZD4	B2RZD4	60S ribosomal protein L34	Rpl34	B2RZD4	5	1.68629		0.31614	1.9283	1.57878	35.4568	80.3222	6.4045e+07	1.1325e+08	1.4321e+08	1.6217e+08	1.12186e+06	8.6299e+07	1.3929e+08	5.9524e+07	25.9326	26.7549	27.0936	27.2729	20.0975	26.3628	27.0535	25.827	5	5	5	22.2	22.2	22.2	13.293	0	24.562	1482800000	66	B5DEH2	B5DEH2	Erlin-2	Erlin2	B5DEH2	8	8	6	sp|B5DEH2|ERLN2_RAT Erlin-2 OS=Rattus norvegicus OX=10116 GN=Erlin2 PE=1 SV=1	1
P21213	P21213	Histidine ammonia-lyase	Hal	P21213	3	0.678705		0.31619	-0.522872	1.0533	41.544	47.177	1.4879e+07	1.8326e+07	7.96222e+06	8.1753e+06	2.9016e+07	8.68e+06	1.5055e+07	1.995e+07	23.8268	24.1274	22.9247	22.9628	24.7903	23.0493	23.8437	24.2499	3	3	3	4.6	4.6	4.6	72.283	0.00053562	5.4614	77221000	14	B5DFB2	B5DFB2		Rbbp4	B5DFB2	9	9	6	tr|B5DFB2|B5DFB2_RAT RB-binding protein 4, chromatin-remodeling factor OS=Rattus norvegicus OX=10116 GN=Rbbp4 PE=1 SV=1	2
G3V7Q7	G3V7Q7		Iqgap1	G3V7Q7	37	5.67826		0.316716	1.24852	0.848832	160.512	29.6614	1.47644e+07	875841	952230	739260	427260	921920	855090	848030	23.8156	19.7403	19.861	19.4957	18.7048	19.8143	19.7057	19.6938	38	38	37	30.7	30.7	30.2	188.83	0	301.36	567390000	116	B5DFD8	B5DFD8	SH3 domain-binding glutamic acid-rich-like protein	Sh3bgrl	B5DFD8	6	6	6	tr|B5DFD8|B5DFD8_RAT SH3 domain-binding glutamic acid-rich-like protein OS=Rattus norvegicus OX=10116 GN=Sh3bgrl PE=1 SV=1	1
Q925U2	Q925U2	Leukotriene C4 synthase	Ltc4s	Q925U2	3	0.774892		0.317881	-0.687654	1.23024	69.5118	4.09727	5.2564e+07	4.6535e+07	1.2489e+07	1.24368e+07	4.1634e+07	3.97694e+07	3.7837e+07	4.0814e+07	25.6476	25.4718	23.5742	23.5681	25.3113	25.2452	25.1733	25.2826	3	3	3	22	22	22	16.85	0.00066534	10.272	177720000	63	D3Z9E6	D3Z9E6		Cpsf2	D3Z9E6	6	6	6	tr|D3Z9E6|D3Z9E6_RAT Cleavage and polyadenylation specificity factor subunit 2 OS=Rattus norvegicus OX=10116 GN=Cpsf2 PE=1 SV=1	1
P50399	P50399	Rab GDP dissociation inhibitor beta	Gdi2	P50399	13	1.50823		0.318259	1.76391	1.40226	11.0495	89.6049	1.3642e+08	1.2158e+08	1.475e+08	1.1572e+08	1.8957e+06	1.8947e+08	7.2517e+07	8.1701e+07	27.0235	26.8573	27.1361	26.7861	20.8543	27.4974	26.1118	26.2838	16	16	13	38.7	38.7	30.1	50.537	0	136.44	2942600000	215	D3ZD09	D3ZD09		Cox6b1	D3ZD09	6	6	6	tr|D3ZD09|D3ZD09_RAT Cytochrome c oxidase subunit OS=Rattus norvegicus OX=10116 GN=Cox6b1 PE=1 SV=1	2
P16638	P16638	ATP-citrate synthase	Acly	P16638	21	1.4372		0.318793	1.01717	0.600406	22.2676	69.5206	4.5081e+07	3.1347e+07	3.6282e+07	5.196e+07	3.68506e+06	4.7038e+07	2.1758e+07	4.2096e+07	25.426	24.9018	25.1128	25.6309	21.8133	25.4873	24.375	25.3272	21	21	21	21.9	21.9	21.9	120.63	0	126.94	993980000	184	Q64725	Q64725	Tyrosine-protein kinase SYK	Syk	Q64725	6	6	6	sp|Q64725|KSYK_RAT Tyrosine-protein kinase SYK OS=Rattus norvegicus OX=10116 GN=Syk PE=1 SV=1	4
Q6AXT5	Q6AXT5	Ras-related protein Rab-21	Rab21	Q6AXT5	4	0.653703		0.319487	-0.559436	1.09256	49.0259	64.0684	8.8119e+07	5.5491e+07	3.6967e+07	3.0418e+07	5.4819e+07	1.5795e+08	4.9534e+07	6.0466e+07	26.393	25.7257	25.1397	24.8584	25.7082	27.2349	25.5619	25.8496	4	4	4	20.2	20.2	20.2	24.163	0	70.733	261560000	25	D3ZLA3	D3ZLA3		Cpne3	D3ZLA3	6	6	6	tr|D3ZLA3|D3ZLA3_RAT Copine 3 OS=Rattus norvegicus OX=10116 GN=Cpne3 PE=1 SV=1	10
O88989	O88989	Malate dehydrogenase, cytoplasmic	Mdh1	O88989	12	0.929775		0.322073	-0.105566	0.605193	10.1186	9.25531	3.1759e+08	3.8927e+08	3.3474e+08	3.1588e+08	3.8289e+08	3.217e+08	3.5643e+08	3.9899e+08	28.2426	28.5362	28.3185	28.2348	28.5124	28.2611	28.409	28.5718	12	12	12	45.8	45.8	45.8	36.483	0	137.63	13220000000	333	D3ZLH8	D3ZLH8		Rtf1	D3ZLH8	6	6	6	tr|D3ZLH8|D3ZLH8_RAT Rtf1, Paf1/RNA polymerase II complex component, homolog (S. cerevisiae) OS=Rattus norvegicus OX=10116 GN=Rtf1 PE=1 SV=1	1
A0A0G2K366	A0A0G2K366			A0A0G2K366	6	0.960398		0.323048	-0.0565314	0.55254	2.90837	6.52158	5.8582e+07	5.7259e+07	5.8598e+07	5.5054e+07	6.539e+07	5.6674e+07	5.7789e+07	5.9103e+07	25.804	25.771	25.8043	25.7143	25.9626	25.7562	25.7843	25.8167	7	7	6	9.6	9.6	8.5	89.351	0.00068823	11.242	527090000	42	D3ZNQ6	D3ZNQ6		Ube2m	D3ZNQ6	6	6	6	tr|D3ZNQ6|D3ZNQ6_RAT Ubiquitin-conjugating enzyme E2M OS=Rattus norvegicus OX=10116 GN=Ube2m PE=1 SV=1	1
P60901	P60901	Proteasome subunit alpha type-6	Psma6	P60901	10	0.866658		0.324076	-0.188104	0.693823	9.57685	20.1019	6.9683e+07	7.3617e+07	6.1567e+07	7.734e+07	6.0244e+07	8.9241e+07	9.82029e+07	7.7939e+07	26.0543	26.1335	25.8757	26.2047	25.8443	26.4112	26.5493	26.2158	10	10	10	42.7	42.7	42.7	27.399	0	60.616	1631200000	162	D3ZPL1	D3ZPL1		Cpsf6	D3ZPL1	6	6	6	tr|D3ZPL1|D3ZPL1_RAT Cleavage and polyadenylation specificity factor subunit 6 OS=Rattus norvegicus OX=10116 GN=Cpsf6 PE=1 SV=2	1
P32551	P32551	Cytochrome b-c1 complex subunit 2, mitochondrial	Uqcrc2	P32551	10	1.3094		0.325536	0.500705	0.045822	25.7795	50.2569	5.1193e+07	4.9269e+07	5.6171e+07	2.9001e+07	1.5693e+07	5.7111e+07	4.1207e+07	2.7759e+07	25.6094	25.5542	25.7433	24.7896	23.9036	25.7673	25.2964	24.7265	10	10	10	29.2	29.2	29.2	48.396	0	74.163	1474900000	99	D3ZRG7	D3ZRG7		Rbm26	D3ZRG7	7	7	6	tr|D3ZRG7|D3ZRG7_RAT RNA-binding motif protein 26 OS=Rattus norvegicus OX=10116 GN=Rbm26 PE=1 SV=2	2
P13221	P13221	Aspartate aminotransferase, cytoplasmic	Got1	P13221	13	1.30514		0.326099	0.534112	0.0816952	25.0443	57.7417	4.0303e+07	2.1727e+07	3.923e+07	3.5306e+07	1.1514e+07	4.5708e+07	1.7551e+07	2.9864e+07	25.2644	24.373	25.2255	25.0734	23.4569	25.4459	24.0651	24.8319	13	13	13	36.3	36.3	36.3	46.428	0	98.039	862610000	92	Q62871	Q62871	Cytoplasmic dynein 1 intermediate chain 2	Dync1i2	Q62871	6	6	6	sp|Q62871|DC1I2_RAT Cytoplasmic dynein 1 intermediate chain 2 OS=Rattus norvegicus OX=10116 GN=Dync1i2 PE=1 SV=1	6
Q63945	Q63945	Protein SET	Set	Q63945	7	1.21961		0.326645	0.362044	0.103072	19.7994	44.523	1.1819e+08	1.1751e+08	1.7535e+08	1.4828e+08	7.3751e+07	1.8741e+08	1.1183e+08	8.5621e+07	26.8165	26.8082	27.3857	27.1437	26.1362	27.4816	26.7367	26.3515	7	7	7	29.1	29.1	29.1	33.405	0	119.01	3838100000	127	D3ZZR9	D3ZZR9	Peptidyl-prolyl cis-trans isomerase	Fkbp2	D3ZZR9	6	6	6	tr|D3ZZR9|D3ZZR9_RAT Peptidylprolyl isomerase OS=Rattus norvegicus OX=10116 GN=Fkbp2 PE=1 SV=1	1
Q6TQE1	Q6TQE1	Zinc finger CCCH domain-containing protein 18	Zc3h18	Q6TQE1	8	1.26229		0.327083	0.407085	0.0547067	23.7279	44.0325	9.7857e+06	1.6845e+07	1.4255e+07	1.7329e+07	1.8414e+07	1.0567e+07	6.1744e+06	1.0963e+07	23.2222	24.0058	23.765	24.0467	24.1343	23.3331	22.5579	23.3861	8	8	8	11.9	11.9	11.9	105.54	0	20.665	275160000	41	P02401	P02401	60S acidic ribosomal protein P2	Rplp2	P02401	6	6	6	sp|P02401|RLA2_RAT 60S acidic ribosomal protein P2 OS=Rattus norvegicus OX=10116 GN=Rplp2 PE=1 SV=2	3
Q9QYL8	Q9QYL8	Acyl-protein thioesterase 2	Lypla2	Q9QYL8	3	1.73772		0.32775	1.5467	1.16902	45.6379	65.4821	5.3102e+07	2.29747e+07	7.5756e+07	8.1795e+07	5.015e+07	1.19988e+06	4.282e+07	4.0275e+07	25.6623	24.4535	26.1749	26.2855	25.5797	20.1945	25.3518	25.2634	3	3	3	10.4	10.4	10.4	24.807	0.0017881	3.3165	243110000	14	O08839	O08839	Myc box-dependent-interacting protein 1	Bin1	O08839	8	6	6	sp|O08839|BIN1_RAT Myc box-dependent-interacting protein 1 OS=Rattus norvegicus OX=10116 GN=Bin1 PE=1 SV=1	9
Q99JC6	Q99JC6		Tapbp	Q99JC6	7	6.98852		0.331517	1.59944	1.22565	147.177	79.7317	1.6376e+06	8.7602e+06	2.4687e+07	1.3643e+08	4.2089e+06	5.1015e+06	1.3212e+07	2.01998e+06	20.6432	23.0625	24.5572	27.0236	22.005	22.2825	23.6553	20.9459	7	7	7	16.4	16.4	16.4	50.044	0	78.915	1083000000	63	Q99NA5	Q99NA5	Isocitrate dehydrogenase [NAD] subunit alpha, mitochondrial	Idh3a	Q99NA5	6	6	6	sp|Q99NA5|IDH3A_RAT Isocitrate dehydrogenase [NAD] subunit alpha, mitochondrial OS=Rattus norvegicus OX=10116 GN=Idh3a PE=1 SV=1	2
Q5BJL5	Q5BJL5	Protein strawberry notch homolog 1	Sbno1	Q5BJL5	4	1.45021		0.332705	1.26237	0.8637	16.7109	73.987	1.3128e+07	9.2346e+06	1.3722e+07	1.3025e+07	542030	9.1914e+06	8.2917e+06	1.58387e+07	23.6461	23.1386	23.71	23.6348	19.048	23.1319	22.9832	23.9169	4	4	4	4	4	4	140.74	0.00070423	12.193	115350000	6	P11915	P11915	Non-specific lipid-transfer protein	Scp2	P11915	6	6	6	sp|P11915|SCP2_RAT Sterol carrier protein 2 OS=Rattus norvegicus OX=10116 GN=Scp2 PE=1 SV=3	5
D3ZMI8	D3ZMI8	60S ribosomal protein L21	RGD1562839	D3ZMI8	2	1.31383		0.334179	0.723538	0.285101	8.631	64.8537	7.8902e+07	8.1714e+07	7.2556e+07	6.7264e+07	4.2893e+07	1.36506e+07	7.2718e+07	9.9411e+07	26.2336	26.2841	26.1126	26.0033	25.3542	23.7025	26.1158	26.5669	2	2	2	14.4	14.4	14.4	18.705	0	21.686	638940000	115	F1LQP9	F1LQP9		Tnpo1	F1LQP9	8	8	6	tr|F1LQP9|F1LQP9_RAT Transportin 1 OS=Rattus norvegicus OX=10116 GN=Tnpo1 PE=1 SV=3	1
P83871	P83871	PHD finger-like domain-containing protein 5A	Phf5a	P83871	4	0.845314		0.335666	-0.211109	0.718525	8.58675	26.4543	6.7658e+07	6.4822e+07	7.8821e+07	7.1679e+07	1.1455e+08	6.503e+07	8.4505e+07	7.0678e+07	26.0118	25.95	26.2321	26.095	26.7714	25.9546	26.3325	26.0748	4	4	4	32.7	32.7	32.7	12.405	0	59.057	711240000	57	F1LR10	F1LR10		Lima1	F1LR10	7	7	6	sp|F1LR10|LIMA1_RAT LIM domain and actin-binding protein 1 OS=Rattus norvegicus OX=10116 GN=Lima1 PE=1 SV=2	1
P31977	P31977	Ezrin	Ezr	P31977	18	1.76478		0.336088	0.849892	0.42078	88.3037	85.1968	5.9633e+06	3.3162e+06	1.8378e+07	4.1906e+06	1.4597e+06	2.3139e+06	1e+07	4.2729e+06	22.5077	21.6611	24.1315	21.9987	20.4772	21.1419	23.2535	22.0268	30	19	18	48.1	34.1	32.9	69.39	0	237.78	1439700000	141	F1M3H8	F1M3H8		Hnrnpa0	F1M3H8	6	6	6	tr|F1M3H8|F1M3H8_RAT Hypothetical protein LOC681410 OS=Rattus norvegicus OX=10116 GN=LOC681410 PE=1 SV=3	1
Q5I0D7	Q5I0D7	Xaa-Pro dipeptidase	Pepd	Q5I0D7	10	1.36563		0.336541	0.803714	0.371194	6.21033	54.9156	8.8195e+07	9.80131e+07	1.025e+08	9.7136e+07	1.2793e+07	9.5491e+07	8.891e+07	8.5345e+07	26.3942	26.5465	26.611	26.5335	23.6089	26.5089	26.4058	26.3468	10	10	10	22.4	22.4	22.4	54.75	0	71.904	2801400000	156	F1M446	F1M446		AI314180	F1M446	6	6	6	tr|F1M446|F1M446_RAT Ecm29 proteasome adaptor and scaffold OS=Rattus norvegicus OX=10116 GN=Ecpas PE=1 SV=3	1
M0R907	M0R907		Snrpd3	M0R907	4	1.54362		0.33792	1.80017	1.44119	6.71283	66.3003	9.4653e+07	1.1148e+08	1.0202e+08	1.0399e+08	7.9572e+07	1.10234e+06	9.1378e+07	9.4945e+07	26.4961	26.7322	26.6043	26.6319	26.2458	20.0721	26.4453	26.5006	4	4	4	37.3	37.3	37.3	13.916	0	75.019	775330000	293	P00697	P00697	Lysozyme C-1	Lyz1	P00697	6	6	6	sp|P00697|LYSC1_RAT Lysozyme C-1 OS=Rattus norvegicus OX=10116 GN=Lyz1 PE=1 SV=2	5
A0A0G2K8B3	A0A0G2K8B3		Ppp1r18	A0A0G2K8B3	3	1.25086		0.337975	0.552879	0.101847	8.17031	61.3573	1.1432e+07	9.5855e+06	9.9106e+06	9.87629e+06	4.1121e+06	1.3547e+07	3.68702e+06	1.1275e+07	23.4466	23.1924	23.2405	23.2355	21.9714	23.6915	21.814	23.4266	3	3	3	6.3	6.3	6.3	57.362	0.00058651	7.3458	88038000	15	O08719	O08719	Ena/VASP-like protein	Evl	O08719	6	6	6	sp|O08719|EVL_RAT Ena/VASP-like protein OS=Rattus norvegicus OX=10116 GN=Evl PE=1 SV=2	3
O55035	O55035	Peptidyl-prolyl cis-trans isomerase G	Ppig	O55035	5	1.27727		0.339886	0.675497	0.233514	21.3627	75.5963	7.2057e+06	8.6859e+06	1.1936e+07	1.0231e+07	3.02061e+06	2.8551e+06	1.4579e+07	9.3421e+06	22.7807	23.0502	23.5088	23.2864	21.5264	21.4451	23.7974	23.1553	5	5	5	7.8	7.8	7.8	88.378	0	21.907	145250000	18	G3V7I0	G3V7I0	Thioredoxin-dependent peroxide reductase, mitochondrial	Prdx3	G3V7I0	6	6	6	tr|G3V7I0|G3V7I0_RAT Peroxiredoxin 3 OS=Rattus norvegicus OX=10116 GN=Prdx3 PE=1 SV=1	2
Q2TA68	Q2TA68	Dynamin-like 120 kDa protein, mitochondrial	Opa1	Q2TA68	8	1.27511		0.342753	0.391712	0.071215	31.0178	40.2059	1.4373e+07	1.0885e+07	1.683e+07	2.2838e+07	1.0874e+07	1.9175e+07	7.03887e+06	1.383e+07	23.7769	23.3758	24.0045	24.4449	23.3744	24.1927	22.7469	23.7213	8	8	8	9.4	9.4	9.4	111.31	0.00075815	14.941	215440000	29	P31721	P31721	Complement C1q subcomponent subunit B	C1qb	P31721	6	6	6	sp|P31721|C1QB_RAT Complement C1q subcomponent subunit B OS=Rattus norvegicus OX=10116 GN=C1qb PE=1 SV=2	2
Q920L2	Q920L2	Succinate dehydrogenase [ubiquinone] flavoprotein subunit, mitochondrial	Sdha	Q920L2	12	1.38527		0.343174	0.618601	0.172419	34.1218	58.0012	4.7324e+07	2.2109e+07	5.4597e+07	5.3088e+07	1.12569e+07	4.8671e+07	4.652e+07	2.141e+07	25.4961	24.3981	25.7023	25.6619	23.4243	25.5366	25.4713	24.3518	12	12	12	21.3	21.3	21.3	71.614	0	89.047	1572600000	117	O35274	O35274	Neurabin-2	Ppp1r9b	O35274	6	6	6	sp|O35274|NEB2_RAT Neurabin-2 OS=Rattus norvegicus OX=10116 GN=Ppp1r9b PE=1 SV=1	1
Q6P7Q4	Q6P7Q4	Lactoylglutathione lyase	Glo1	Q6P7Q4	10	1.1855		0.343212	0.262464	0.210002	21.9994	27.3447	3.0349e+08	2.3682e+08	2.064e+08	1.8605e+08	2.1946e+08	1.3688e+08	1.711e+08	2.5937e+08	28.1771	27.8192	27.6209	27.4711	27.7094	27.0283	27.3503	27.9504	10	10	10	57.6	57.6	57.6	20.819	0	96.025	2521900000	262	O70257	O70257	Syntaxin-7	Stx7	O70257	6	6	6	sp|O70257|STX7_RAT Syntaxin-7 OS=Rattus norvegicus OX=10116 GN=Stx7 PE=1 SV=4	3
P0C5H9	P0C5H9	Mesencephalic astrocyte-derived neurotrophic factor	Manf	P0C5H9	7	1.36324		0.345401	1.2884	0.89165	38.4794	105.053	3.3898e+07	1.7788e+07	3.8096e+07	5.0459e+07	2.1736e+07	1.51408e+06	1.5409e+07	6.4214e+07	25.0147	24.0844	25.1831	25.5886	24.3736	20.53	23.8773	25.9364	7	7	7	37.4	37.4	37.4	20.388	0	24.399	309770000	90	P05708	P05708	Hexokinase-1	Hk1	P05708	21	19	6	sp|P05708|HXK1_RAT Hexokinase-1 OS=Rattus norvegicus OX=10116 GN=Hk1 PE=1 SV=4	1
A0JN30	A0JN30		Cnpy2	A0JN30	5	1.20869		0.346893	0.332765	0.134513	19.7923	36.6067	1.7474e+07	2.0438e+07	2.143e+07	2.7713e+07	2.0127e+07	1.58473e+07	2.5809e+07	1.0241e+07	24.0587	24.2847	24.3531	24.7241	24.2626	23.9177	24.6214	23.2879	5	5	5	35.7	35.7	35.7	20.709	0	22.577	122490000	26	P06302	P06302	Prothymosin alpha	Ptma	P06302	6	6	6	sp|P06302|PTMA_RAT Prothymosin alpha OS=Rattus norvegicus OX=10116 GN=Ptma PE=1 SV=2	2
D3ZUY8	D3ZUY8		Ap2a1	D3ZUY8	10	1.38091		0.34961	0.674458	0.232399	57.6044	91.189	2.2416e+07	7.4902e+06	7.9454e+06	1.0725e+07	4.559e+06	5.9334e+06	3.9272e+06	2.07578e+07	24.418	22.8366	22.9217	23.3545	22.1203	22.5004	21.9051	24.3071	16	10	10	20.8	13.8	13.8	107.67	0.00073099	13.247	80458000	19	P06686	P06686	Sodium/potassium-transporting ATPase subunit alpha-2	Atp1a2	P06686	19	8	6	sp|P06686|AT1A2_RAT Sodium/potassium-transporting ATPase subunit alpha-2 OS=Rattus norvegicus OX=10116 GN=Atp1a2 PE=1 SV=1	6
Q9QX80	Q9QX80		Hnrnpab	Q9QX80	4	0.818324		0.351523	-0.306927	0.821415	36.2354	29.2017	8.9254e+07	9.1657e+07	1.6563e+08	8.33e+07	1.0829e+08	1.8523e+08	1.001e+08	1.3165e+08	26.4114	26.4497	27.3034	26.3118	26.6903	27.4647	26.5769	26.9721	5	5	4	20.4	20.4	16.8	30.853	0	129.46	2452800000	82	P14562	P14562	Lysosome-associated membrane glycoprotein 1	Lamp1	P14562	6	6	6	sp|P14562|LAMP1_RAT Lysosome-associated membrane glycoprotein 1 OS=Rattus norvegicus OX=10116 GN=Lamp1 PE=1 SV=1	2
B0BNJ1	B0BNJ1		Sri	B0BNJ1	8	1.08689		0.352945	0.133104	0.348908	6.43795	17.4292	3.4712e+08	3.4224e+08	3.9371e+08	3.593e+08	4.1691e+08	2.9703e+08	3.1889e+08	2.9423e+08	28.3709	28.3504	28.5526	28.4206	28.6352	28.146	28.2485	28.1324	8	8	8	40.9	40.9	40.9	21.624	0	37.383	4442000000	459	P15791-6	P15791-6	Calcium/calmodulin-dependent protein kinase type II subunit delta	Camk2d	P15791-6	6	6	6	sp|P15791-6|KCC2D_RAT Isoform Delta 6 of Calcium/calmodulin-dependent protein kinase type II subunit delta OS=Rattus norvegicus OX=10116 GN=Camk2d	18
D3ZXS8	D3ZXS8		Ube2k	D3ZXS8	7	1.38416		0.354424	1.14036	0.732685	16.0092	69.7038	1.8374e+07	1.9767e+07	1.4869e+07	2.2041e+07	1.1529e+07	1.00654e+06	2.0967e+07	2.0719e+07	24.1312	24.2366	23.8258	24.3937	23.4588	19.941	24.3216	24.3045	7	7	7	50.5	50.5	50.5	22.406	0	50.843	252310000	64	P21670	P21670	Proteasome subunit alpha type-4	Psma4	P21670	6	6	6	sp|P21670|PSA4_RAT Proteasome subunit alpha type-4 OS=Rattus norvegicus OX=10116 GN=Psma4 PE=1 SV=1	1
P62243	P62243	40S ribosomal protein S8	Rps8	P62243	13	1.09721		0.355521	0.126912	0.355558	15.0521	9.43178	7.4542e+07	7.2531e+07	8.4201e+07	9.9833e+07	7.3822e+07	7.6312e+07	6.721e+07	8.4428e+07	26.1516	26.1121	26.3273	26.573	26.1375	26.1854	26.0022	26.3312	13	13	13	58.7	58.7	58.7	24.205	0	323.31	3618800000	301	P27605	P27605	Hypoxanthine-guanine phosphoribosyltransferase	Hprt1	P27605	6	6	6	sp|P27605|HPRT_RAT Hypoxanthine-guanine phosphoribosyltransferase OS=Rattus norvegicus OX=10116 GN=Hprt1 PE=1 SV=1	1
Q56A27	Q56A27	Nuclear cap-binding protein subunit 1	Ncbp1	Q56A27	8	1.37524		0.356055	1.03855	0.623357	18.1354	69.0686	1.6969e+07	1.4644e+07	1.6671e+07	1.112e+07	1.9157e+07	1.1046e+07	1.1971e+07	1.02138e+06	24.0164	23.8038	23.9908	23.4067	24.1914	23.397	23.513	19.9621	8	8	8	11.6	11.6	11.6	91.91	0	34.386	208800000	38	P35280	P35280	Ras-related protein Rab-8A	Rab8a	P35280	9	7	6	sp|P35280|RAB8A_RAT Ras-related protein Rab-8A OS=Rattus norvegicus OX=10116 GN=Rab8a PE=1 SV=2	2
F1LN59	F1LN59		Eif4g2	F1LN59	7	1.38116		0.356611	0.580719	0.131742	46.4688	59.3944	3.8146e+06	1.073e+07	5.60161e+06	5.5649e+06	3.9257e+06	4.7212e+06	8.3136e+06	1.65502e+06	21.8631	23.3551	22.4174	22.4079	21.9045	22.1707	22.987	20.6584	7	7	7	9.5	9.5	9.5	102.11	0.00083195	18.822	126830000	14	P35435	P35435	ATP synthase subunit gamma, mitochondrial	Atp5c1	P35435	6	6	6	sp|P35435|ATPG_RAT ATP synthase subunit gamma, mitochondrial OS=Rattus norvegicus OX=10116 GN=Atp5f1c PE=1 SV=2	3
Q5RKG9	Q5RKG9		Eif4b	Q5RKG9	11	1.37831		0.3582	0.445258	0.0137173	44.7086	43.8171	1.6489e+07	1.537e+07	3.1893e+07	3.84e+07	1.141e+07	1.434e+07	1.8455e+07	2.9909e+07	23.975	23.8736	24.9267	25.1946	23.4438	23.7735	24.1375	24.8341	11	11	11	23.7	23.7	23.7	69.063	0	126.49	629130000	59	P41350	P41350	Caveolin-1	Cav1	P41350	6	6	6	sp|P41350|CAV1_RAT Caveolin-1 OS=Rattus norvegicus OX=10116 GN=Cav1 PE=1 SV=3	4
Q6AYA1	Q6AYA1	H/ACA ribonucleoprotein complex subunit 1	Gar1	Q6AYA1	2	0.513211		0.359097	-0.694803	1.23792	25.8679	55.0155	2.6459e+07	2.5466e+07	1.7713e+07	1.5466e+07	4.7557e+07	4.6256e+07	6.2848e+07	9.16552e+06	24.6573	24.6021	24.0783	23.8826	25.5032	25.4631	25.9054	23.1278	2	2	2	8	8	8	23.01	0.00080064	17.217	178560000	33	P43278	P43278	Histone H1.0	H1f0	P43278	6	6	6	sp|P43278|H10_RAT Histone H1.0 OS=Rattus norvegicus OX=10116 GN=H1-0 PE=2 SV=2	1
A0A0G2K7W8	A0A0G2K7W8	Histidine triad nucleotide-binding protein 3	Hint3	A0A0G2K7W8	4	1.37527		0.362017	0.91439	0.490038	23.7167	59.9608	9.9315e+06	9.3676e+06	1.1061e+07	1.5355e+07	1.02935e+06	9.15042e+06	1.1651e+07	1.141e+07	23.2436	23.1592	23.399	23.8722	19.9733	23.1254	23.474	23.4438	4	4	4	44.6	44.6	44.6	14.317	0.00072359	13.03	60455000	18	P54313	P54313	Guanine nucleotide-binding protein G(I)/G(S)/G(T) subunit beta-2	Gnb2	P54313	10	10	6	sp|P54313|GBB2_RAT Guanine nucleotide-binding protein G(I)/G(S)/G(T) subunit beta-2 OS=Rattus norvegicus OX=10116 GN=Gnb2 PE=1 SV=4	4
P15650	P15650	Long-chain specific acyl-CoA dehydrogenase, mitochondrial	Acadl	P15650	5	1.35763		0.363766	0.499321	0.0443361	36.0963	52.1885	1.199e+07	2.9752e+07	2.6071e+07	3.2151e+07	1.0403e+07	2.2634e+07	2.9987e+07	1.0607e+07	23.5153	24.8265	24.6359	24.9384	23.3105	24.432	24.8378	23.3385	5	5	5	13.7	13.7	13.7	47.872	0	41.724	641420000	59	P56571	P56571	ES1 protein homolog, mitochondrial		P56571	6	6	6	sp|P56571|ES1_RAT ES1 protein homolog, mitochondrial OS=Rattus norvegicus OX=10116 PE=1 SV=2	1
D3Z8R4	D3Z8R4		Rbm25l1	D3Z8R4	11	0.482975		0.365426	-0.696882	1.24015	27.267	78.1778	8.9535e+08	7.592e+08	4.4281e+08	6.8541e+08	1.9462e+09	5.0506e+08	5.1917e+08	2.7913e+09	29.7379	29.4999	28.7221	29.3524	30.858	28.9119	28.9516	31.3783	11	11	11	14.6	14.6	14.6	96.523	0	323.31	5721800000	95	P61354	P61354	60S ribosomal protein L27	Rpl27	P61354	6	6	6	sp|P61354|RL27_RAT 60S ribosomal protein L27 OS=Rattus norvegicus OX=10116 GN=Rpl27 PE=2 SV=2	3
P54313	P54313	Guanine nucleotide-binding protein G(I)/G(S)/G(T) subunit beta-2	Gnb2	P54313	6	1.23478		0.365634	0.337794	0.129112	27.5188	33.4951	2.3366e+08	1.9152e+08	1.2981e+08	1.4135e+08	7.7739e+07	1.7881e+08	1.3206e+08	1.7533e+08	27.7998	27.5129	26.9518	27.0747	26.2121	27.4139	26.9766	27.3855	10	10	6	28.5	28.5	17.4	37.331	0	232.48	4550600000	175	P61983	P61983	14-3-3 protein gamma	Ywhag	P61983	10	6	6	sp|P61983|1433G_RAT 14-3-3 protein gamma OS=Rattus norvegicus OX=10116 GN=Ywhag PE=1 SV=2	1
D4A3S8	D4A3S8		Nsun2	D4A3S8	12	0.804584		0.365787	-0.669241	1.21047	72.5215	16.0765	2.00336e+06	2.9269e+06	1.0096e+07	1.1159e+07	6.9892e+06	9.983e+06	7.5019e+06	8.071e+06	20.934	21.4809	23.2673	23.4117	22.7367	23.251	22.8388	22.9443	12	12	12	18	18	18	88.09	0	55.749	263280000	38	P62718	P62718	60S ribosomal protein L18a	Rpl18a	P62718	6	6	6	sp|P62718|RL18A_RAT 60S ribosomal protein L18a OS=Rattus norvegicus OX=10116 GN=Rpl18a PE=2 SV=1	2
P55063	P55063	Heat shock 70 kDa protein 1-like	Hspa1l	P55063	2	1.14016		0.366854	1.25045	0.8509	24.1053	105.527	2.0301e+09	1.4491e+09	1.4054e+09	1.1716e+09	9.4581e+07	3.0428e+09	1.8975e+09	2.7685e+08	30.9189	30.4325	30.3883	30.1258	26.495	31.5028	30.8215	28.0445	6	2	2	11.7	4.4	4.4	70.548	0.00063532	9.1382	21806000000	122	P62963	P62963	Profilin-1	Pfn1	P62963	11	11	6	sp|P62963|PROF1_RAT Profilin-1 OS=Rattus norvegicus OX=10116 GN=Pfn1 PE=1 SV=2	1
P10860	P10860	Glutamate dehydrogenase 1, mitochondrial	Glud1	P10860	14	1.26146		0.368085	0.518501	0.0649314	12.7229	45.7606	1.4395e+08	1.2051e+08	1.428e+08	1.1084e+08	3.2684e+07	1.3343e+08	1.2027e+08	1.2433e+08	27.101	26.8446	27.0894	26.7239	24.9621	26.9915	26.8417	26.8896	14	14	14	30.1	30.1	30.1	61.415	0	162.72	5089300000	280	P62982	P62982	Ubiquitin-40S ribosomal protein S27a	Rps27a	P62982	6	6	6	sp|P62982|RS27A_RAT Ubiquitin-40S ribosomal protein S27a OS=Rattus norvegicus OX=10116 GN=Rps27a PE=1 SV=2	7
Q9EPB1	Q9EPB1	Dipeptidyl peptidase 2	Dpp7	Q9EPB1	4	1.23632		0.368101	0.523608	0.0704152	27.8984	74.2861	3.4257e+07	2.5838e+07	2.0073e+07	1.9208e+07	8.62621e+06	4.2034e+07	1.4206e+07	1.5514e+07	25.0299	24.623	24.2588	24.1952	23.0403	25.3251	23.76	23.8871	4	4	4	8.8	8.8	8.8	55.114	0.00069204	11.47	369960000	33	P63086	P63086	Mitogen-activated protein kinase 1	Mapk1	P63086	8	6	6	sp|P63086|MK01_RAT Mitogen-activated protein kinase 1 OS=Rattus norvegicus OX=10116 GN=Mapk1 PE=1 SV=3	1
P63086	P63086	Mitogen-activated protein kinase 1	Mapk1	P63086	6	1.37344		0.368323	1.42219	1.03532	32.7928	84.0071	2.7087e+07	3.5119e+07	3.7445e+07	5.7388e+07	3.0175e+07	2.3979e+07	5.9262e+07	924208	24.6911	25.0657	25.1583	25.7742	24.8469	24.5153	25.8206	19.8179	8	6	6	31.3	25.1	25.1	41.275	0.00079428	16.852	675660000	43	P63281	P63281	SUMO-conjugating enzyme UBC9	Ube2i	P63281	6	6	6	sp|P63281|UBC9_RAT SUMO-conjugating enzyme UBC9 OS=Rattus norvegicus OX=10116 GN=Ube2i PE=1 SV=1	2
Q6AXR4	Q6AXR4	Beta-hexosaminidase subunit beta	Hexb	Q6AXR4	12	1.24803		0.369014	0.496579	0.0413919	17.0096	51.1274	7.6e+07	9.9276e+07	8.0347e+07	6.6688e+07	2.3144e+07	9.80519e+07	5.438e+07	8.268e+07	26.1795	26.5649	26.2597	25.9909	24.4641	26.547	25.6966	26.301	12	12	12	24.4	24.4	24.4	61.527	0	41.14	1871200000	91	P84817	P84817	Mitochondrial fission 1 protein	Fis1	P84817	6	6	6	sp|P84817|FIS1_RAT Mitochondrial fission 1 protein OS=Rattus norvegicus OX=10116 GN=Fis1 PE=1 SV=1	3
P00507	P00507	Aspartate aminotransferase, mitochondrial	Got2	P00507	14	1.28987		0.37108	0.319679	0.148564	38.9779	23.7281	6.9646e+07	7.8865e+07	1.1536e+08	1.6067e+08	5.8631e+07	8.7534e+07	1.054e+08	7.757e+07	26.0535	26.2329	26.7816	27.2595	25.8052	26.3833	26.6513	26.209	14	14	14	34.2	34.2	34.2	47.314	0	142.99	3494200000	187	Q499Q4	Q499Q4	Phosphoglucomutase-1	Pgm1	Q499Q4	6	6	6	tr|Q499Q4|Q499Q4_RAT Phosphoglucomutase-1 OS=Rattus norvegicus OX=10116 GN=Pgm1 PE=1 SV=2	2
P49793	P49793	Nuclear pore complex protein Nup98-Nup96	Nup98	P49793	11	2.30635		0.37558	1.02755	0.611554	111.953	58.4707	2.3842e+08	2.2629e+07	3.6655e+07	6.1072e+07	5.7282e+07	4.5308e+07	5.70042e+06	4.727e+07	27.8289	24.4317	25.1275	25.864	25.7716	25.4333	22.4426	25.4944	11	11	11	7.3	7.3	7.3	197.28	0	28.071	514600000	36	Q4KM35	Q4KM35	Proteasome subunit beta type-10	Psmb10	Q4KM35	6	6	6	sp|Q4KM35|PSB10_RAT Proteasome subunit beta type-10 OS=Rattus norvegicus OX=10116 GN=Psmb10 PE=2 SV=1	1
Q6AXS3	Q6AXS3	Protein DEK	Dek	Q6AXS3	9	1.32515		0.37579	0.828132	0.397414	17.934	60.3961	4.2186e+07	5.5036e+07	6.6063e+07	5.8044e+07	5.98932e+06	4.7358e+07	4.8399e+07	6.5276e+07	25.3303	25.7139	25.9773	25.7906	22.514	25.4971	25.5285	25.96	9	9	9	24.3	24.3	24.3	42.892	0	41.354	1852400000	96	Q5RKJ9	Q5RKJ9	Ras-related protein Rab-10	Rab10	Q5RKJ9	8	7	6	tr|Q5RKJ9|Q5RKJ9_RAT RAB10, member RAS oncogene family OS=Rattus norvegicus OX=10116 GN=Rab10 PE=1 SV=1	2
P38983	P38983	40S ribosomal protein SA	Rpsa	P38983	8	1.21872		0.376139	0.551499	0.100365	20.2749	75.3164	8.7616e+07	8.2272e+07	8.6336e+07	5.4264e+07	2.7807e+07	3.0898e+07	1.3106e+08	6.5e+07	26.3847	26.2939	26.3635	25.6935	24.7289	24.881	26.9657	25.9539	8	8	8	35.3	35.3	35.3	32.824	0	164.22	1431300000	90	Q5U2R7	Q5U2R7	LDLR chaperone MESD	Mesdc2	Q5U2R7	6	6	6	sp|Q5U2R7|MESD_RAT LRP chaperone MESD OS=Rattus norvegicus OX=10116 GN=Mesd PE=2 SV=1	1
A0A0G2K1A2	A0A0G2K1A2		Mpo	A0A0G2K1A2	18	1.89596		0.376491	0.894052	0.468199	64.2366	54.6349	5.0842e+06	2.7944e+07	4.2284e+07	2.0951e+07	1.8145e+07	2.5867e+06	1.591e+07	1.4131e+07	22.2776	24.736	25.3336	24.3205	24.1131	21.3027	23.9234	23.7524	21	21	18	31.6	31.6	28.1	80.882	0	119.53	1110600000	109	Q5U302	Q5U302		Ctnna1	Q5U302	6	6	6	tr|Q5U302|Q5U302_RAT Catenin (Cadherin associated protein), alpha 1 OS=Rattus norvegicus OX=10116 GN=Ctnna1 PE=1 SV=1	3
D3ZY96	D3ZY96		Ngp	D3ZY96	11	1.43878		0.377152	0.872812	0.445392	52.9623	85.4033	4.5998e+07	1.2557e+08	2.0883e+08	1.2203e+08	1.7851e+08	1.7053e+07	3.6801e+07	1.1684e+08	25.4551	26.9039	27.6378	26.8627	27.4114	24.0235	25.1332	26.8	11	11	11	53	53	53	19.381	0	255.48	1637800000	301	Q5XI28	Q5XI28	Ribonucleoprotein PTB-binding 1	Raver1	Q5XI28	6	6	6	sp|Q5XI28|RAVR1_RAT Ribonucleoprotein PTB-binding 1 OS=Rattus norvegicus OX=10116 GN=Raver1 PE=1 SV=1	1
P13383	P13383	Nucleolin	Ncl	P13383	23	1.03602		0.377369	0.052002	0.435996	4.51366	6.17361	1.9593e+08	1.9511e+08	2.1385e+08	1.9635e+08	1.9041e+08	2.1009e+08	1.818e+08	1.9108e+08	27.5458	27.5397	27.672	27.5489	27.5045	27.6464	27.4378	27.5096	23	23	23	29.5	29.5	29.5	77.146	0	323.31	8265500000	1007	Q5XI72	Q5XI72	Eukaryotic translation initiation factor 4H	Eif4h	Q5XI72	6	6	6	sp|Q5XI72|IF4H_RAT Eukaryotic translation initiation factor 4H OS=Rattus norvegicus OX=10116 GN=Eif4h PE=1 SV=1	2
Q562A2	Q562A2	Zinc finger RNA-binding protein	Zfr	Q562A2	9	1.21889		0.378526	0.411362	0.0501143	19.6187	48.6837	1.4533e+07	1.4054e+07	1.9145e+07	1.2233e+07	1.11432e+07	1.2644e+07	5.4324e+06	1.9977e+07	23.7928	23.7445	24.1905	23.5443	23.4097	23.5919	22.3732	24.2518	9	9	9	10.9	10.9	10.9	116.82	0	150.83	223870000	34	Q5XIN6	Q5XIN6	LETM1 and EF-hand domain-containing protein 1, mitochondrial	Letm1	Q5XIN6	6	6	6	sp|Q5XIN6|LETM1_RAT Mitochondrial proton/calcium exchanger protein OS=Rattus norvegicus OX=10116 GN=Letm1 PE=1 SV=1	1
B0K031	B0K031	60S ribosomal protein L7	Rpl7	B0K031	13	1.37252		0.378768	1.55685	1.17992	13.6917	67.1049	7.2782e+07	7.6786e+07	9.5322e+07	9.3981e+07	1.24315e+06	6.872e+07	9.0658e+07	8.6276e+07	26.1171	26.1943	26.5063	26.4859	20.2456	26.0342	26.4339	26.3625	13	13	13	38.1	38.1	38.1	30.313	0	198.43	3320400000	132	Q63014	Q63014	A-kinase anchor protein 8	Akap8	Q63014	7	7	6	sp|Q63014|AKAP8_RAT A-kinase anchor protein 8 OS=Rattus norvegicus OX=10116 GN=Akap8 PE=1 SV=1	1
A2VCV8	A2VCV8		Mlx	A2VCV8	1	0.595352		0.379273	-0.53079	1.0618	22.2985	62.1929	2.4988e+06	2.0979e+06	2.7732e+06	3.5391e+06	8.19086e+06	1.605e+06	3.2005e+06	5.32725e+06	21.2528	21.0005	21.4031	21.755	22.9656	20.6141	21.6099	22.345	1	1	1	6	6	6	33.42	0.00058685	7.3555	30869000	14	Q63228	Q63228	Glia maturation factor beta	Gmfb	Q63228	6	6	6	sp|Q63228|GMFB_RAT Glia maturation factor beta OS=Rattus norvegicus OX=10116 GN=Gmfb PE=1 SV=2	2
P05065	P05065	Fructose-bisphosphate aldolase A	Aldoa	P05065	21	1.2446		0.37928	0.411345	0.0501333	23.5157	39.914	2.3566e+08	1.6165e+08	2.0545e+08	1.3845e+08	6.2273e+07	1.849e+08	1.5813e+08	1.9024e+08	27.8121	27.2683	27.6142	27.0448	25.8921	27.4622	27.2365	27.5032	21	21	21	58	58	58	39.351	0	323.31	12770000000	462	Q68A21	Q68A21	Transcriptional activator protein Pur-beta	Purb	Q68A21	6	6	6	sp|Q68A21|PURB_RAT Transcriptional activator protein Pur-beta OS=Rattus norvegicus OX=10116 GN=Purb PE=1 SV=3	2
F1LN63	F1LN63		Tlr3	F1LN63	8	1.38157		0.381271	1.67551	1.30734	23.4104	69.5349	7.4003e+06	1.2617e+07	9.419e+06	1.2086e+07	1.0841e+07	7.5968e+06	1.1509e+07	107705	22.8192	23.5889	23.1671	23.5268	23.37	22.857	23.4563	16.7167	8	8	8	11.9	11.9	11.9	103.01	0	38.852	166000000	48	Q68FU3	Q68FU3	Electron transfer flavoprotein subunit beta	Etfb	Q68FU3	6	6	6	sp|Q68FU3|ETFB_RAT Electron transfer flavoprotein subunit beta OS=Rattus norvegicus OX=10116 GN=Etfb PE=1 SV=3	1
Q63570	Q63570	26S protease regulatory subunit 6B	Psmc4	Q63570	9	1.36389		0.381279	1.05998	0.646369	58.5304	111.391	7.0109e+06	1.2537e+07	2.9805e+07	2.8205e+07	4.7876e+06	3.6676e+07	1.3786e+07	1.6155e+06	22.7412	23.5797	24.8291	24.7494	22.1909	25.1283	23.7167	20.6235	9	9	9	29.7	29.7	29.7	47.408	0	147.08	582770000	86	Q6AXM8	Q6AXM8	Serum paraoxonase/arylesterase 2	Pon2	Q6AXM8	6	6	6	sp|Q6AXM8|PON2_RAT Serum paraoxonase/arylesterase 2 OS=Rattus norvegicus OX=10116 GN=Pon2 PE=2 SV=1	1
P85108	P85108	Tubulin beta-2A chain	Tubb2a	P85108	1	0.763289		0.381626	-1.11372	1.68775	75.9608	25.764	1.97676e+07	1.9128e+06	4.4564e+07	4.7317e+07	3.1536e+07	2.9978e+07	3.6267e+07	5.0998e+07	24.2366	20.8673	25.4094	25.4959	24.9105	24.8374	25.1122	25.6039	15	1	1	41.6	2.7	2.7	49.906	0.00070126	12.034	433660000	26	Q6AYA6	Q6AYA6	Uncharacterized protein C17orf62 homolog		Q6AYA6	6	6	6	sp|Q6AYA6|CYBC1_RAT Cytochrome b-245 chaperone 1 OS=Rattus norvegicus OX=10116 GN=Cybc1 PE=1 SV=1	1
P05370	P05370	Glucose-6-phosphate 1-dehydrogenase	G6pdx	P05370	12	2.333		0.38197	0.983308	0.564042	80.9069	72.1537	1.6533e+07	4.8785e+06	6.1616e+07	5.1396e+07	5.8744e+06	2.5969e+07	2.0403e+07	5.3719e+06	23.9788	22.218	25.8768	25.6152	22.486	24.6303	24.2823	22.357	12	12	12	21.7	21.7	21.7	59.375	0	28.769	1195900000	63	Q6IRJ7	Q6IRJ7	Annexin	Anxa7	Q6IRJ7	6	6	6	tr|Q6IRJ7|Q6IRJ7_RAT Annexin OS=Rattus norvegicus OX=10116 GN=Anxa7 PE=1 SV=1	1
Q9JMJ4	Q9JMJ4	Pre-mRNA-processing factor 19	Prpf19	Q9JMJ4	9	1.71613		0.382562	1.68961	1.32247	61.043	70.7081	1.4693e+07	4.7973e+07	7.5313e+07	9.84151e+07	533469	4.2084e+07	5.8198e+07	3.6933e+07	23.8086	25.5157	26.1664	26.5524	19.025	25.3268	25.7945	25.1384	9	9	9	28	28	28	55.238	0	38.885	1697500000	78	Q6NYB7	Q6NYB7	Ras-related protein Rab-1A	Rab1A	Q6NYB7	11	11	6	sp|Q6NYB7|RAB1A_RAT Ras-related protein Rab-1A OS=Rattus norvegicus OX=10116 GN=Rab1A PE=1 SV=3	4
Q91ZN1	Q91ZN1	Coronin-1A	Coro1a	Q91ZN1	18	1.16155		0.383115	0.226677	0.24843	20.8855	23.2888	2.1437e+08	2.3908e+08	3.4179e+08	2.9167e+08	1.5721e+08	2.7458e+08	2.3307e+08	2.7088e+08	27.6755	27.8329	28.3485	28.1198	27.2281	28.0327	27.7962	28.0131	18	18	18	43.4	43.4	43.4	51.065	0	323.31	17283000000	661	Q6P791	Q6P791	Ragulator complex protein LAMTOR1	Lamtor1	Q6P791	6	6	6	sp|Q6P791|LTOR1_RAT Ragulator complex protein LAMTOR1 OS=Rattus norvegicus OX=10116 GN=Lamtor1 PE=1 SV=1	1
P63025	P63025	Vesicle-associated membrane protein 3	Vamp3	P63025	2	1.23431		0.386367	0.502512	0.0477626	10.3443	49.4808	1.1792e+08	1.1896e+08	1.4498e+08	1.3694e+08	3.3517e+07	1.558e+08	1.0552e+08	1.2548e+08	26.8132	26.8259	27.1113	27.029	24.9984	27.2151	26.6529	26.9029	4	4	2	39.8	39.8	16.5	11.48	0	48.516	1176600000	146	Q8CFN2	Q8CFN2	Cell division control protein 42 homolog	Cdc42	Q8CFN2	7	6	6	sp|Q8CFN2|CDC42_RAT Cell division control protein 42 homolog OS=Rattus norvegicus OX=10116 GN=Cdc42 PE=1 SV=2	5
P04762	P04762	Catalase	Cat	P04762	4	1.39409		0.388336	1.1183	0.708995	48.4144	76.8832	2.4585e+07	1.1833e+07	8.083e+06	1.3965e+07	8.1625e+06	686961	1.3374e+07	1.9715e+07	24.5513	23.4963	22.9465	23.7353	22.9606	19.3899	23.6729	24.2328	4	4	4	10.8	10.8	10.8	59.756	0.00096154	4.0022	75013000	8	Q9JIT3	Q9JIT3	Transducin-like enhancer protein 3	Tle3	Q9JIT3	6	6	6	sp|Q9JIT3|TLE3_RAT Transducin-like enhancer protein 3 OS=Rattus norvegicus OX=10116 GN=Tle3 PE=1 SV=1	8
Q9JI85	Q9JI85	Nucleobindin-2	Nucb2	Q9JI85	2	0.472772		0.388888	-0.675032	1.21669	38.1587	103.483	5.4089e+06	4.9657e+06	8.2502e+06	3.2238e+06	3.7686e+06	7.5327e+06	5.5741e+06	2.93384e+07	22.3669	22.2436	22.976	21.6203	21.8456	22.8447	22.4103	24.8063	2	2	2	5.2	5.2	5.2	50.09	0.00050633	4.7046	93799000	19	Q9Z270	Q9Z270	Vesicle-associated membrane protein-associated protein A	Vapa	Q9Z270	6	6	6	sp|Q9Z270|VAPA_RAT Vesicle-associated membrane protein-associated protein A OS=Rattus norvegicus OX=10116 GN=Vapa PE=1 SV=3	3
Q4V8K2	Q4V8K2	Beta-catenin-like protein 1	Ctnnbl1	Q4V8K2	3	0.239152		0.389293	-1.0569	1.62674	62.6006	154.88	3.0632e+06	1.2744e+06	1.7173e+06	5.1934e+06	1.8351e+06	3.6593e+06	2.4872e+06	3.90525e+07	21.5466	20.2814	20.7117	22.3082	20.8074	21.8031	21.2461	25.2189	3	3	3	6.6	6.6	6.6	64.947	0	57.133	54151000	21	D4A719	D4A719		Snx12	D4A719	6	5	5	tr|D4A719|D4A719_RAT Sorting nexin 12 OS=Rattus norvegicus OX=10116 GN=Snx12 PE=1 SV=1	3
F1M391	F1M391		Tmem173	F1M391	4	1.39295		0.39004	0.489598	0.0338958	48.2398	52.1251	1.269e+07	8.1582e+06	1.9328e+07	2.6643e+07	1.99672e+07	1.3984e+07	7.0136e+06	7.0049e+06	23.5972	22.9598	24.2042	24.6673	24.2511	23.7373	22.7417	22.7399	4	4	4	14.8	14.8	14.8	42.655	0	32.689	176170000	27	A0A0G2JSH0	A0A0G2JSH0	Solute carrier family 15 member 4	Slc15a4	A0A0G2JSH0	5	5	5	tr|A0A0G2JSH0|A0A0G2JSH0_RAT Solute carrier family 15 member 4 OS=Rattus norvegicus OX=10116 GN=Slc15a4 PE=3 SV=1	2
D3ZXH7	D3ZXH7		Alyref	D3ZXH7	2	1.32278		0.390257	0.973107	0.553089	21.9595	63.4129	6.14e+07	5.2949e+07	8.70861e+07	6.4275e+07	7.5881e+07	6.7072e+07	4.5079e+06	5.3411e+07	25.8717	25.6581	26.3759	25.9378	26.1772	25.9992	22.104	25.6706	2	2	2	19.6	19.6	19.6	19.915	0.00051467	4.8858	877310000	37	A0A0G2JSQ9	A0A0G2JSQ9	Proline-, glutamic acid- and leucine-rich protein 1	Pelp1	A0A0G2JSQ9	5	5	5	tr|A0A0G2JSQ9|A0A0G2JSQ9_RAT Modulator of non-genomic activity of estrogen receptor OS=Rattus norvegicus OX=10116 GN=Pelp1 PE=1 SV=1	2
A1A5S1	A1A5S1	Pre-mRNA-processing factor 6	Prpf6	A1A5S1	15	0.863611		0.390729	-0.244454	0.754332	29.9123	18.4757	1.8971e+07	2.4097e+07	3.2796e+07	3.7909e+07	4.1105e+07	3.2813e+07	3.1355e+07	2.6468e+07	24.1773	24.5224	24.967	25.176	25.2928	24.9678	24.9022	24.6577	15	15	15	16.8	16.8	16.8	106.76	0	69.263	724370000	106	A0A0G2JSZ1	A0A0G2JSZ1	Ras-related protein Rab-31	Rab31	A0A0G2JSZ1	7	7	5	tr|A0A0G2JSZ1|A0A0G2JSZ1_RAT Ras-related protein Rab-31 OS=Rattus norvegicus OX=10116 GN=Rab31 PE=4 SV=1	2
O08837	O08837	Cell division cycle 5-like protein	Cdc5l	O08837	11	1.96214		0.392073	0.653505	0.2099	88.2535	34.2589	5.33932e+06	5.2733e+06	1.3521e+07	3.1201e+07	3.48011e+06	7.9391e+06	8.8215e+06	7.9605e+06	22.3482	22.3303	23.6887	24.8951	21.7307	22.9205	23.0726	22.9244	11	11	11	18.8	18.8	18.8	92.216	0	34.6	242170000	40	B2RZ78	B2RZ78	Vacuolar protein sorting-associated protein 29	Vps29	B2RZ78	5	5	5	sp|B2RZ78|VPS29_RAT Vacuolar protein sorting-associated protein 29 OS=Rattus norvegicus OX=10116 GN=Vps29 PE=1 SV=2	3
Q6P9U8	Q6P9U8	Eukaryotic translation initiation factor 3 subunit H	Eif3h	Q6P9U8	2	0.724018		0.392255	-0.484629	1.01223	46.8909	41.2598	2.8089e+06	5.21295e+06	7.0808e+06	9.672e+06	3.8506e+06	8.2604e+06	9.89829e+06	1.2209e+07	21.4216	22.3137	22.7555	23.2054	21.8767	22.9778	23.2387	23.5414	2	2	2	5.4	5.4	5.4	39.905	0.0018442	3.5763	173530000	19	A0A0G2JXZ3	A0A0G2JXZ3			A0A0G2JXZ3	5	5	5	tr|A0A0G2JXZ3|A0A0G2JXZ3_RAT ATP-dependent helicase ATRX OS=Rattus norvegicus OX=10116 GN=Atrx PE=1 SV=1	1
Q6AYC6	Q6AYC6		Abi3	Q6AYC6	8	1.56123		0.392746	0.933951	0.511043	58.2769	59.1284	2.3128e+07	2.8208e+07	7.1479e+07	8.1851e+07	4.3568e+07	4.2754e+07	4.1021e+07	3.7495e+06	24.4631	24.7496	26.091	26.2865	25.3768	25.3496	25.2899	21.8383	8	8	8	28.6	28.6	28.6	39.132	0	77.415	864910000	63	P63331	P63331	Serine/threonine-protein phosphatase 2A catalytic subunit alpha isoform	Ppp2ca	P63331	6	6	5	sp|P63331|PP2AA_RAT Serine/threonine-protein phosphatase 2A catalytic subunit alpha isoform OS=Rattus norvegicus OX=10116 GN=Ppp2ca PE=1 SV=1	3
D4A8F2	D4A8F2		Rsu1	D4A8F2	4	0.421047		0.393708	-0.984814	1.54933	94.0965	92.281	1.557e+06	8.17011e+06	2.3874e+06	1.5017e+06	1.0083e+06	8.7952e+06	1.8201e+07	4.3344e+06	20.5703	22.9619	21.187	20.5182	19.9435	23.0683	24.1175	22.0474	4	4	4	27.4	27.4	27.4	31.337	0.00076394	15.374	112010000	22	D3ZGX8	D3ZGX8		Brd4	D3ZGX8	6	6	5	tr|D3ZGX8|D3ZGX8_RAT Bromodomain-containing 4 OS=Rattus norvegicus OX=10116 GN=Brd4 PE=1 SV=2	2
Q498U4	Q498U4	SAP domain-containing ribonucleoprotein	Sarnp	Q498U4	5	1.21516		0.394294	0.603239	0.155924	20.2259	71.3505	5.5446e+07	3.6752e+07	5.3993e+07	4.0483e+07	6.6914e+07	5.671e+07	1.7133e+07	1.28641e+07	25.7246	25.1313	25.6863	25.2708	25.9958	25.7571	24.0303	23.6168	5	5	5	27.1	27.1	27.1	23.605	0	33.061	1187200000	62	D3ZBP2	D3ZBP2		Sin3a	D3ZBP2	5	5	5	tr|D3ZBP2|D3ZBP2_RAT SIN3 transcription regulator family member A OS=Rattus norvegicus OX=10116 GN=Sin3a PE=1 SV=1	2
P35280	P35280	Ras-related protein Rab-8A	Rab8a	P35280	6	1.2908		0.39853	0.761723	0.326104	37.281	79.9703	3.8108e+07	2.2326e+07	5.7635e+07	5.2765e+07	1.6994e+07	6.4522e+06	4.3983e+07	6.4918e+07	25.1836	24.4122	25.7804	25.6531	24.0185	22.6214	25.3904	25.9521	9	7	6	42	36.7	32.9	23.668	0	54.001	512990000	101	E9PTF9	E9PTF9		Wasf2	E9PTF9	5	5	5	tr|E9PTF9|E9PTF9_RAT Wiskott-Aldrich syndrome protein family member OS=Rattus norvegicus OX=10116 GN=Wasf2 PE=1 SV=3	4
Q3MHS9	Q3MHS9		Cct6a	Q3MHS9	17	1.3106		0.399248	1.01907	0.602443	30.8929	75.1505	7.258e+07	3.4894e+07	7.4992e+07	7.6805e+07	3.9358e+06	8.5007e+07	7.3915e+07	3.4968e+07	26.1131	25.0565	26.1602	26.1947	21.9082	26.3411	26.1394	25.0595	17	17	17	41.2	41.2	41.2	58.017	0	129.69	2474100000	203	P60868	P60868	40S ribosomal protein S20	Rps20	P60868	5	5	5	sp|P60868|RS20_RAT 40S ribosomal protein S20 OS=Rattus norvegicus OX=10116 GN=Rps20 PE=3 SV=1	11
Q9EPH8	Q9EPH8	Polyadenylate-binding protein 1	Pabpc1	Q9EPH8	16	1.30334		0.40038	0.882685	0.455994	38.31	85.0974	1.2377e+07	2.1366e+07	3.0027e+07	3.2876e+07	2.25449e+06	1.7961e+07	3.9987e+07	1.395e+07	23.5612	24.3488	24.8398	24.9705	21.1044	24.0984	25.253	23.7338	16	16	16	30.3	30.3	30.3	70.7	0	180.48	1176000000	136	Q56A18	Q56A18	SWI/SNF-related matrix-associated actin-dependent regulator of chromatin subfamily E member 1	Smarce1	Q56A18	5	5	5	sp|Q56A18|SMCE1_RAT SWI/SNF-related matrix-associated actin-dependent regulator of chromatin subfamily E member 1 OS=Rattus norvegicus OX=10116 GN=Smarce1 PE=1 SV=1	7
P36972	P36972	Adenine phosphoribosyltransferase	Aprt	P36972	11	0.904682		0.401028	-0.150232	0.653155	16.7273	14.3902	4.2648e+08	3.8714e+08	2.8172e+08	3.8462e+08	3.7517e+08	4.8348e+08	3.5075e+08	4.2649e+08	28.6679	28.5283	28.0697	28.5189	28.483	28.8489	28.3859	28.6679	11	11	11	80.6	80.6	80.6	19.546	0	303.08	6688400000	763	D4A3Q2	D4A3Q2		Stag1	D4A3Q2	7	5	5	tr|D4A3Q2|D4A3Q2_RAT Stromal antigen 1 OS=Rattus norvegicus OX=10116 GN=Stag1 PE=1 SV=1	2
Q498C9	Q498C9		Zfp207	Q498C9	4	0.786298		0.402623	-0.303905	0.81817	22.59	33.0317	2.006e+07	2.131e+07	1.7088e+07	1.2319e+07	2.5266e+07	2.2933e+07	1.2165e+07	2.9649e+07	24.2578	24.345	24.0265	23.5544	24.5907	24.4509	23.5362	24.8215	4	4	4	9.9	9.9	9.9	49.777	0.00079618	16.925	313140000	19	P83732	P83732	60S ribosomal protein L24	Rpl24	P83732	5	5	5	sp|P83732|RL24_RAT 60S ribosomal protein L24 OS=Rattus norvegicus OX=10116 GN=Rpl24 PE=2 SV=1	3
P39951	P39951	Cyclin-dependent kinase 1	Cdk1	P39951	2	0.929494		0.405725	-0.715404	1.26004	115.157	16.5607	4.3003e+07	4.4832e+07	2.0114e+07	2.2825e+08	7.8718e+07	8.16139e+07	1.1181e+08	8.95589e+07	25.3579	25.418	24.2617	27.766	26.2302	26.2823	26.7365	26.4163	3	3	2	9.1	9.1	6.4	34.134	0.00053022	5.3354	1770800000	98	P62853	P62853	40S ribosomal protein S25	Rps25	P62853	5	5	5	sp|P62853|RS25_RAT 40S ribosomal protein S25 OS=Rattus norvegicus OX=10116 GN=Rps25 PE=2 SV=1	6
P02466	P02466	Collagen alpha-2(I) chain	Col1a2	P02466	4	1.26701		0.406177	0.62386	0.178066	24.0253	59.1161	1.6474e+07	2.0793e+07	1.1566e+07	1.9536e+07	3.00774e+06	2.2418e+07	1.4274e+07	1.4261e+07	23.9737	24.3096	23.4634	24.2196	21.5203	24.4182	23.7669	23.7656	4	4	4	3.2	3.2	3.2	129.56	0	22.953	211360000	31	A0A0H2UHU1	A0A0H2UHU1	Putative 60S ribosomal protein L37a	Rpl37a-ps1	A0A0H2UHU1	5	5	5	tr|A0A0H2UHU1|A0A0H2UHU1_RAT 60S ribosomal protein L37a OS=Rattus norvegicus OX=10116 GN=Rpl37a PE=3 SV=1	5
P28023	P28023	Dynactin subunit 1	Dctn1	P28023	8	1.52949		0.408106	0.477382	0.0207776	54.3465	29.1254	6.8846e+06	1.4887e+07	2.1368e+07	3.0509e+07	6.7844e+06	1.3566e+07	1.3866e+07	1.3936e+07	22.7149	23.8275	24.3489	24.8627	22.6938	23.6935	23.725	23.7323	8	8	8	7.1	7.1	7.1	141.93	0	23.044	223530000	32	P50442	P50442	Glycine amidinotransferase, mitochondrial	Gatm	P50442	5	5	5	sp|P50442|GATM_RAT Glycine amidinotransferase, mitochondrial OS=Rattus norvegicus OX=10116 GN=Gatm PE=1 SV=1	2
Q5RK08	Q5RK08		Gbas	Q5RK08	8	0.849296		0.409182	-0.37286	0.892214	48.7029	12.4704	3.9628e+07	3.8106e+07	1.84e+07	1.3601e+07	3.2372e+07	3.6685e+07	3.3201e+07	2.6949e+07	25.24	25.1835	24.1332	23.6972	24.9482	25.1287	24.9847	24.6837	8	8	8	22.1	22.1	22.1	32.941	0.00063776	9.2449	186850000	24	P23358	P23358	60S ribosomal protein L12	Rpl12	P23358	5	5	5	sp|P23358|RL12_RAT 60S ribosomal protein L12 OS=Rattus norvegicus OX=10116 GN=Rpl12 PE=2 SV=1	5
Q4FZY0	Q4FZY0	EF-hand domain-containing protein D2	Efhd2	Q4FZY0	8	1.90471		0.411547	0.754272	0.318104	78.8038	74.3793	9.8755e+06	1.47369e+07	6.8755e+07	5.4256e+07	1.59338e+07	4.0376e+07	1.3437e+07	7.7578e+06	23.2354	23.8129	26.035	25.6933	23.9256	25.267	23.6797	22.8872	8	8	8	33.5	33.5	33.5	26.759	0	200.12	1566600000	79	A0A140TAH5	A0A140TAH5	AP-2 complex subunit mu	Ap2m1	A0A140TAH5	5	5	5	tr|A0A140TAH5|A0A140TAH5_RAT AP-2 complex subunit mu OS=Rattus norvegicus OX=10116 GN=Ap2m1 PE=1 SV=1	2
A0A0G2JWP8	A0A0G2JWP8	DNA topoisomerase 2-alpha	Top2a	A0A0G2JWP8	41	1.29503		0.412375	0.4826	0.0263813	31.2143	46.7164	4.0443e+06	8.4147e+06	9.0963e+06	8.676e+06	8.4734e+06	2.0123e+06	6.3315e+06	6.5268e+06	21.9475	23.0045	23.1168	23.0486	23.0145	20.9404	22.5941	22.6379	41	41	41	28.5	28.5	28.5	173.29	0	322.83	1688400000	181	B0BNE2	B0BNE2	DNA-directed RNA polymerases I, II, and III subunit RPABC1	Polr2e	B0BNE2	5	5	5	sp|B0BNE2|RPAB1_RAT DNA-directed RNA polymerases I, II, and III subunit RPABC1 OS=Rattus norvegicus OX=10116 GN=Polr2e PE=2 SV=1	3
B2RZB6	B2RZB6		Lsm8	B2RZB6	5	0.920385		0.414819	-0.114347	0.614622	10.7063	14.9667	5.2749e+07	6.3668e+07	5.1466e+07	6.1521e+07	6.3244e+07	5.5219e+07	5.5626e+07	7.5159e+07	25.6526	25.9241	25.6171	25.8746	25.9144	25.7187	25.7293	26.1634	5	5	5	71.9	71.9	71.9	10.403	0	102.94	665630000	78	A0JN30	A0JN30		Cnpy2	A0JN30	5	5	5	tr|A0JN30|A0JN30_RAT Canopy 2 homolog (Zebrafish) OS=Rattus norvegicus OX=10116 GN=Cnpy2 PE=1 SV=1	1
P30349	P30349	Leukotriene A-4 hydrolase	Lta4h	P30349	12	1.27232		0.415147	1.24968	0.850072	30.773	73.1161	3.8837e+07	2.6043e+07	5.6455e+07	4.0735e+07	1.1018e+06	4.7642e+07	2.6669e+07	5.1969e+07	25.2109	24.6344	25.7506	25.2798	20.0714	25.5057	24.6687	25.6311	12	12	12	25.4	25.4	25.4	69.088	0	88.022	1304800000	88	B0BNK1	B0BNK1		Rab5c	B0BNK1	7	7	5	tr|B0BNK1|B0BNK1_RAT RAB5C, member RAS oncogene family OS=Rattus norvegicus OX=10116 GN=Rab5c PE=1 SV=1	2
Q68FU3	Q68FU3	Electron transfer flavoprotein subunit beta	Etfb	Q68FU3	6	0.692119		0.416783	-0.587864	1.12309	49.3582	62.3199	2.2194e+07	5.53198e+06	2.7428e+07	2.4646e+07	1.6346e+07	5.5246e+07	2.4772e+07	1.8934e+07	24.4037	22.3994	24.7091	24.5548	23.9624	25.7194	24.5622	24.1745	6	6	6	31.8	31.8	31.8	27.687	0	27.638	351120000	38	B1WC16	B1WC16		Bclaf1	B1WC16	6	5	5	tr|B1WC16|B1WC16_RAT BCL2-associated transcription factor 1, isoform CRA_a OS=Rattus norvegicus OX=10116 GN=Bclaf1 PE=1 SV=1	3
B5DEQ4	B5DEQ4		Snrpb2	B5DEQ4	3	0.335844		0.417182	-1.03094	1.59886	53.8587	69.4697	3.7234e+07	1.6849e+07	2.1576e+07	1.00729e+07	1.1027e+08	4.41929e+06	7.8254e+07	6.233e+07	25.1501	24.0062	24.3629	23.264	26.7165	22.0754	26.2217	25.8934	4	4	3	16.9	16.9	13.8	25.352	0.00056883	6.7387	307630000	25	B2GV73	B2GV73	Actin-related protein 2/3 complex subunit 3	Arpc3	B2GV73	5	5	5	tr|B2GV73|B2GV73_RAT Actin-related protein 2/3 complex subunit 3 OS=Rattus norvegicus OX=10116 GN=Arpc3 PE=1 SV=1	1
E9PU01	E9PU01		Chd4	E9PU01	26	0.90111		0.418133	-0.158631	0.662174	19.7112	15.6049	3.4384e+07	3.2787e+07	4.6566e+07	4.805e+07	5.3552e+07	4.7552e+07	3.8608e+07	3.983e+07	25.0352	24.9666	25.4728	25.518	25.6744	25.503	25.2024	25.2474	26	26	26	15.5	15.5	15.5	218.18	0	208.09	1289700000	266	B2RZB6	B2RZB6		Lsm8	B2RZB6	5	5	5	tr|B2RZB6|B2RZB6_RAT U6 snRNA-associated Sm-like protein LSm8 OS=Rattus norvegicus OX=10116 GN=Lsm8 PE=1 SV=1	1
Q68A21	Q68A21	Transcriptional activator protein Pur-beta	Purb	Q68A21	6	1.22166		0.419229	0.59249	0.144381	15.029	60.198	2.7213e+07	2.5342e+07	2.65e+07	1.9136e+07	4.5648e+06	3.4084e+07	2.1527e+07	2.0199e+07	24.6978	24.595	24.6595	24.1898	22.1221	25.0226	24.3596	24.2678	6	6	6	20.3	20.3	20.3	33.418	0	145.63	484950000	41	B2RZD4	B2RZD4	60S ribosomal protein L34	Rpl34	B2RZD4	5	5	5	tr|B2RZD4|B2RZD4_RAT 60S ribosomal protein L34 OS=Rattus norvegicus OX=10116 GN=Rpl34 PE=1 SV=1	4
Q3B8Q1	Q3B8Q1	Nucleolar RNA helicase 2	Ddx21	Q3B8Q1	28	1.17823		0.420075	0.236132	0.238277	29.7091	29.286	3.4887e+07	3.2077e+07	3.0881e+07	5.5082e+07	2.9348e+07	2.5037e+07	2.9012e+07	4.6397e+07	25.0562	24.935	24.8802	25.7151	24.8068	24.5776	24.7901	25.4675	28	28	28	39.4	39.4	39.4	85.965	0	323.31	1931100000	184	B5DF65	B5DF65		Blvrb	B5DF65	5	5	5	tr|B5DF65|B5DF65_RAT Biliverdin reductase B OS=Rattus norvegicus OX=10116 GN=Blvrb PE=1 SV=1	1
Q9JIT3	Q9JIT3	Transducin-like enhancer protein 3	Tle3	Q9JIT3	6	1.2837		0.420614	0.85966	0.431269	30.8912	62.3412	2.8079e+07	1.7961e+07	1.672e+07	1.4643e+07	1.5855e+07	2.0814e+07	1.56401e+06	2.2064e+07	24.743	24.0984	23.9951	23.8037	23.9184	24.3111	20.5768	24.3952	6	6	6	9.9	9.9	9.9	82.643	0	20.991	134320000	25	D3ZBN0	D3ZBN0	Histone H1.5	Hist1h1b	D3ZBN0	6	5	5	sp|D3ZBN0|H15_RAT Histone H1.5 OS=Rattus norvegicus OX=10116 GN=H1-5 PE=1 SV=1	1
Q62871	Q62871	Cytoplasmic dynein 1 intermediate chain 2	Dync1i2	Q62871	6	1.18927		0.420773	0.368445	0.0961985	16.0631	42.7225	1.8246e+07	1.6063e+07	1.2836e+07	1.856e+07	5.81471e+06	1.5657e+07	1.3874e+07	1.99027e+07	24.1211	23.9372	23.6137	24.1457	22.4713	23.9003	23.7259	24.2465	6	6	6	13.9	13.9	13.9	71.177	0	118.13	270650000	39	D3ZCD7	D3ZCD7		Tp53rk	D3ZCD7	5	5	5	tr|D3ZCD7|D3ZCD7_RAT Non-specific serine/threonine protein kinase OS=Rattus norvegicus OX=10116 GN=Tp53rk PE=1 SV=1	2
P70619	P70619	Glutathione reductase	Gsr	P70619	3	1.17181		0.425694	0.572575	0.122996	2.00811	67.6016	1.4154e+07	1.4246e+07	1.48e+07	1.45e+07	3.24492e+06	2.0131e+07	7.29125e+06	1.8573e+07	23.7547	23.7641	23.8191	23.7895	21.6298	24.2629	22.7977	24.1467	3	3	3	10.6	10.6	10.6	46.301	0.00065402	9.9192	277120000	30	P62902	P62902	60S ribosomal protein L31	Rpl31	P62902	5	5	5	sp|P62902|RL31_RAT 60S ribosomal protein L31 OS=Rattus norvegicus OX=10116 GN=Rpl31 PE=2 SV=1	18
P30835	P30835	ATP-dependent 6-phosphofructokinase, liver type	Pfkl	P30835	11	1.94062		0.42614	1.40359	1.01534	121.504	116.168	2.24751e+06	1.1366e+07	7.3938e+06	4.8668e+07	314478	2.3529e+07	2.7131e+06	9.347e+06	21.0999	23.4382	22.8179	25.5365	18.2626	24.4879	21.3715	23.1561	14	14	11	22.9	22.9	18.2	85.338	0	63.47	327710000	44	D3ZUP5	D3ZUP5		Brk1	D3ZUP5	5	5	5	tr|D3ZUP5|D3ZUP5_RAT BRICK1 subunit of SCAR/WAVE actin nucleating complex OS=Rattus norvegicus OX=10116 GN=Brk1 PE=1 SV=1	1
Q9Z2L0	Q9Z2L0	Voltage-dependent anion-selective channel protein 1	Vdac1	Q9Z2L0	7	0.886287		0.426489	-0.197793	0.704226	24.8544	15.099	4.9365e+07	2.6861e+07	4.5619e+07	3.7995e+07	4.9201e+07	4.8952e+07	3.496e+07	4.7235e+07	25.557	24.679	25.4431	25.1793	25.5522	25.5449	25.0592	25.4934	7	7	7	36	36	36	30.755	0	49.375	1373400000	98	D3ZUT9	D3ZUT9		Ints3	D3ZUT9	5	5	5	tr|D3ZUT9|D3ZUT9_RAT Integrator complex subunit 3 OS=Rattus norvegicus OX=10116 GN=Ints3 PE=1 SV=1	1
A0A0H2UHT5	A0A0H2UHT5	Protein phosphatase 1G	Ppm1g	A0A0H2UHT5	6	1.15325		0.42882	0.717776	0.278913	45.8633	120.076	2.0084e+07	2.8287e+07	1.0631e+07	3.5986e+07	1.09128e+07	5.94857e+06	5.7553e+07	7.9513e+06	24.2595	24.7536	23.3418	25.1009	23.3795	22.5041	25.7784	22.9228	6	6	6	12.9	12.9	12.9	58.715	0	59.305	237750000	32	D3ZZR3	D3ZZR3	Cathepsin S	Ctss	D3ZZR3	5	5	5	tr|D3ZZR3|D3ZZR3_RAT Cathepsin S OS=Rattus norvegicus OX=10116 GN=Ctss PE=1 SV=3	2
A0A0G2JXZ3	A0A0G2JXZ3			A0A0G2JXZ3	5	0.828874		0.429049	-0.33547	0.852064	45.6037	28.3756	3.2336e+07	1.9999e+07	1.0832e+07	1.6574e+07	3.2381e+07	2.4882e+07	2.3191e+07	1.575e+07	24.9466	24.2534	23.3688	23.9824	24.9486	24.5686	24.4671	23.9088	5	5	5	2.6	2.6	2.6	279.36	0.00078247	16.252	180700000	37	D4A0I8	D4A0I8		Nfatc2	D4A0I8	5	5	5	tr|D4A0I8|D4A0I8_RAT Nuclear factor of activated T-cells, cytoplasmic, calcineurin-dependent 2 (Predicted), isoform CRA_b OS=Rattus norvegicus OX=10116 GN=Nfatc2 PE=1 SV=1	1
D4AB01	D4AB01		Hint2	D4AB01	5	1.29487		0.429223	0.512328	0.0583027	40.7919	48.2927	1.7991e+07	2.2225e+07	2.5497e+07	4.3265e+07	6.1085e+06	2.67347e+07	2.3242e+07	2.8076e+07	24.1008	24.4057	24.6038	25.3667	22.5424	24.6722	24.4702	24.7428	5	5	5	44.8	44.8	44.8	17.38	0	20.913	190970000	63	D4A3T3	D4A3T3		Cbx1	D4A3T3	5	5	5	tr|D4A3T3|D4A3T3_RAT Chromobox 1 OS=Rattus norvegicus OX=10116 GN=Cbx1 PE=1 SV=1	1
P48037	P48037	Annexin A6	Anxa6	P48037	17	3.36451		0.430482	0.924152	0.500521	102.97	29.4648	2.7254e+06	1.6183e+06	2.8812e+07	1.7016e+07	4.87424e+06	2.3217e+06	4.2417e+06	3.47438e+06	21.378	20.626	24.7802	24.0204	22.2167	21.1467	22.0162	21.7283	17	17	17	30.8	30.8	30.8	75.753	0	99.391	1191900000	83	D4A5R0	D4A5R0	Peptidyl-prolyl cis-trans isomerase	Ppih	D4A5R0	5	5	5	tr|D4A5R0|D4A5R0_RAT Peptidyl-prolyl cis-trans isomerase OS=Rattus norvegicus OX=10116 GN=Ppih PE=1 SV=2	2
Q5XIM9	Q5XIM9	T-complex protein 1 subunit beta	Cct2	Q5XIM9	14	0.823347		0.431723	-0.385712	0.906014	50.8805	27.1077	8.17251e+07	5.8069e+07	1.9122e+08	1.4579e+08	8.9805e+07	1.8295e+08	1.5366e+08	1.5269e+08	26.2843	25.7913	27.5107	27.1193	26.4203	27.4469	27.1952	27.186	14	14	14	35.9	35.9	35.9	57.458	0	140.31	1989100000	115	P62919	P62919	60S ribosomal protein L8	Rpl8	P62919	5	5	5	sp|P62919|RL8_RAT 60S ribosomal protein L8 OS=Rattus norvegicus OX=10116 GN=Rpl8 PE=2 SV=2	2
F1LYI7	F1LYI7		Tmem256	F1LYI7	2	1.17659		0.433719	0.303911	0.165495	23.4532	41.9927	3.6725e+07	2.3024e+07	3.16843e+07	2.3218e+07	2.1281e+07	3.7815e+07	2.5075e+07	1.3273e+07	25.1303	24.4566	24.9173	24.4687	24.3431	25.1725	24.5797	23.662	2	2	2	31.9	31.9	31.9	11.776	0.00052994	5.3338	94827000	25	D4AB01	D4AB01		Hint2	D4AB01	5	5	5	tr|D4AB01|D4AB01_RAT Histidine triad nucleotide binding protein 2 (Predicted), isoform CRA_a OS=Rattus norvegicus OX=10116 GN=Hint2 PE=1 SV=1	1
P16617	P16617	Phosphoglycerate kinase 1	Pgk1	P16617	13	0.810593		0.436562	-0.287014	0.800032	30.568	36.2387	5.328e+07	3.9767e+07	6.2648e+07	3.0517e+07	4.2963e+07	6.3339e+07	8.4278e+07	3.9143e+07	25.6671	25.2451	25.9008	24.8631	25.3566	25.9166	26.3287	25.2223	13	13	13	41	41	41	44.538	0	113.75	2553900000	159	P97874	P97874	Cyclin-G-associated kinase	Gak	P97874	5	5	5	sp|P97874|GAK_RAT Cyclin-G-associated kinase OS=Rattus norvegicus OX=10116 GN=Gak PE=1 SV=1	2
Q64548	Q64548	Reticulon-1	Rtn1	Q64548	4	1.23252		0.438193	0.457041	0.001064	30.1993	49.3974	2.0032e+08	1.4634e+08	1.0643e+08	1.136e+08	1.6945e+08	1.125e+08	1.4059e+08	3.72433e+07	27.5777	27.1247	26.6653	26.7594	27.3363	26.7453	27.0669	25.1505	4	4	4	5.1	5.1	5.1	83.001	0.00052604	5.2349	790140000	21	Q9JK11	Q9JK11	Reticulon-4	Rtn4	Q9JK11	5	5	5	sp|Q9JK11|RTN4_RAT Reticulon-4 OS=Rattus norvegicus OX=10116 GN=Rtn4 PE=1 SV=1	5
P62856	P62856	40S ribosomal protein S26	Rps26	P62856	4	1.11212		0.438563	0.201067	0.275929	7.78631	30.7091	1.5518e+08	1.6089e+08	1.3467e+08	1.4473e+08	1.3168e+08	8.8605e+07	1.2682e+08	1.8833e+08	27.2094	27.2615	27.0049	27.1088	26.9725	26.4009	26.9182	27.4887	4	4	4	37.4	37.4	37.4	13.015	0.00067843	10.805	1533600000	182	F1M8F4	F1M8F4	Glia maturation factor gamma	Gmfg	F1M8F4	5	5	5	tr|F1M8F4|F1M8F4_RAT Glia maturation factor OS=Rattus norvegicus OX=10116 GN=Gmfg PE=1 SV=2	2
Q6AYA6	Q6AYA6	Uncharacterized protein C17orf62 homolog		Q6AYA6	6	1.19437		0.43922	0.392135	0.0707609	23.3334	52.2104	6.4204e+07	1.077e+08	9.86079e+07	1.1507e+08	1.0726e+08	3.6402e+07	1.2495e+08	5.4222e+07	25.9362	26.6824	26.5552	26.7779	26.6765	25.1175	26.8968	25.6924	6	6	6	23	23	23	20.894	0	23.089	740370000	126	F7EMB2	F7EMB2		RGD1304704	F7EMB2	5	5	5	tr|F7EMB2|F7EMB2_RAT RNA transcription, translation and transport factor protein OS=Rattus norvegicus OX=10116 GN=Rtraf PE=1 SV=1	3
F1M1A6	F1M1A6		LOC681355	F1M1A6	2	1.13796		0.440987	0.287085	0.183564	7.68894	41.9768	6.1581e+07	6.5588e+07	5.4359e+07	6.0271e+07	3.8515e+07	7.6064e+07	3.0016e+07	6.789e+07	25.876	25.9669	25.696	25.845	25.1989	26.1807	24.8392	26.0167	2	2	2	6.5	6.5	6.5	33.279	0	20.306	655130000	42	O55035	O55035	Peptidyl-prolyl cis-trans isomerase G	Ppig	O55035	5	5	5	sp|O55035|PPIG_RAT Peptidyl-prolyl cis-trans isomerase G OS=Rattus norvegicus OX=10116 GN=Ppig PE=1 SV=2	2
Q9EPX4	Q9EPX4	P2Y purinoceptor 12	P2ry12	Q9EPX4	4	1.19568		0.441563	0.348631	0.117475	28.7791	49.1609	5.558e+07	3.6263e+07	3.9159e+07	2.8303e+07	2.8309e+07	5.5479e+07	3.3103e+07	1.6343e+07	25.7281	25.112	25.2228	24.7545	24.7548	25.7254	24.9805	23.9622	4	4	4	14.3	14.3	14.3	39.047	0.00056754	6.6843	381560000	45	P08503	P08503	Medium-chain specific acyl-CoA dehydrogenase, mitochondrial	Acadm	P08503	5	5	5	sp|P08503|ACADM_RAT Medium-chain specific acyl-CoA dehydrogenase, mitochondrial OS=Rattus norvegicus OX=10116 GN=Acadm PE=1 SV=1	2
Q5XIH7	Q5XIH7	Prohibitin-2	Phb2	Q5XIH7	11	1.25171		0.443476	0.370189	0.094326	34.9403	39.3528	6.3353e+07	4.7926e+07	9.0892e+07	1.0838e+08	2.744e+07	7.7258e+07	6.243e+07	8.0973e+07	25.9169	25.5143	26.4377	26.6915	24.7098	26.2032	25.8957	26.2709	11	11	11	47.2	47.2	47.2	33.312	0	56.718	1850100000	97	G3V7Q6	G3V7Q6	Proteasome subunit beta type	Psmb5	G3V7Q6	5	5	5	tr|G3V7Q6|G3V7Q6_RAT Proteasome subunit beta OS=Rattus norvegicus OX=10116 GN=Psmb5 PE=1 SV=1	2
P62982	P62982	Ubiquitin-40S ribosomal protein S27a	Rps27a	P62982	6	0.857202		0.44384	-0.25396	0.764539	34.6435	22.5697	2.0563e+09	2.7839e+09	1.5723e+09	1.258e+09	2.6495e+09	2.4657e+09	2.327e+09	1.5061e+09	30.9374	31.3745	30.5502	30.2285	31.3031	31.1994	31.1158	30.4882	6	6	6	42.3	42.3	42.3	17.951	0	323.31	30124000000	2415	M0R5Q3	M0R5Q3		Ranbp3	M0R5Q3	5	5	5	tr|M0R5Q3|M0R5Q3_RAT RAN-binding protein 3 OS=Rattus norvegicus OX=10116 GN=Ranbp3 PE=1 SV=2	3
A0A0G2JSK5	A0A0G2JSK5	Integrin beta-1	Itgb1	A0A0G2JSK5	10	1.15955		0.443982	0.241265	0.232765	24.3081	29.4446	3.2873e+07	2.0298e+07	2.0924e+07	2.2628e+07	2.0359e+07	1.2419e+07	2.6282e+07	2.4354e+07	24.9704	24.2748	24.3187	24.4316	24.2792	23.566	24.6476	24.5377	10	10	10	13.9	13.9	13.9	88.344	0	36.764	335150000	61	O70454	O70454	Protein BUD31 homolog	Bud31	O70454	5	5	5	sp|O70454|BUD31_RAT Protein BUD31 homolog OS=Rattus norvegicus OX=10116 GN=Bud31 PE=2 SV=2	4
P56571	P56571	ES1 protein homolog, mitochondrial		P56571	6	0.786347		0.445529	-0.341742	0.858799	36.572	38.5524	7.6854e+07	8.52569e+07	5.3853e+07	3.4637e+07	1.1048e+08	4.5824e+07	6.2076e+07	1.0031e+08	26.1956	26.3453	25.6825	25.0458	26.7192	25.4496	25.8875	26.5799	6	6	6	30.1	30.1	30.1	28.172	0	33.085	655950000	81	P08753	P08753	Guanine nucleotide-binding protein G(k) subunit alpha	Gnai3	P08753	11	5	5	sp|P08753|GNAI3_RAT Guanine nucleotide-binding protein G(i) subunit alpha-3 OS=Rattus norvegicus OX=10116 GN=Gnai3 PE=1 SV=3	8
D3ZU13	D3ZU13		LOC100911431	D3ZU13	19	1.58196		0.445752	0.602695	0.155339	57.9202	61.6706	2.5542e+06	1.1076e+07	9.0017e+06	1.6095e+07	3.12146e+06	3.0598e+06	7.4141e+06	1.0885e+07	21.2844	23.4009	23.1018	23.9401	21.5738	21.545	22.8218	23.3758	19	19	19	14.6	14.6	14.6	175.7	0	113.44	605260000	56	P09495	P09495	Tropomyosin alpha-4 chain	Tpm4	P09495	9	5	5	sp|P09495|TPM4_RAT Tropomyosin alpha-4 chain OS=Rattus norvegicus OX=10116 GN=Tpm4 PE=1 SV=3	2
Q6AYS3	Q6AYS3		Ctsa	Q6AYS3	2	1.2936		0.445903	0.707625	0.268013	48.5677	76.4773	3.474e+07	2.7274e+07	1.3067e+07	1.3304e+07	2.83221e+06	1.80129e+07	3.4213e+07	1.3267e+07	25.0501	24.701	23.6394	23.6654	21.4335	24.1025	25.028	23.6613	2	2	2	4.6	4.6	4.6	51.215	0.0017978	3.3564	106130000	56	P13471	P13471	40S ribosomal protein S14	Rps14	P13471	5	5	5	sp|P13471|RS14_RAT 40S ribosomal protein S14 OS=Rattus norvegicus OX=10116 GN=Rps14 PE=2 SV=3	2
Q9WV57	Q9WV57	Macrophage-expressed gene 1 protein	Mpeg1	Q9WV57	9	1.32864		0.447861	0.335917	0.131128	40.7419	27.1196	2.2978e+07	2.8607e+07	1.9258e+07	9.2277e+06	1.6792e+07	1.2934e+07	1.0661e+07	1.9878e+07	24.4538	24.7699	24.199	23.1375	24.0013	23.6247	23.3458	24.2447	9	9	9	15.1	15.1	15.1	78.527	0	20.699	151570000	34	P14668	P14668	Annexin A5	Anxa5	P14668	5	5	5	sp|P14668|ANXA5_RAT Annexin A5 OS=Rattus norvegicus OX=10116 GN=Anxa5 PE=1 SV=3	2
B0BNK1	B0BNK1		Rab5c	B0BNK1	5	1.10981		0.451427	0.200849	0.276164	8.94555	31.9453	1.4457e+08	1.7345e+08	1.5074e+08	1.446e+08	1.5294e+08	1.0981e+08	9.6329e+07	1.9359e+08	27.1072	27.3699	27.1675	27.1075	27.1884	26.7104	26.5215	27.5284	7	7	5	49.5	49.5	39.4	23.425	0	217.93	1532100000	324	P15650	P15650	Long-chain specific acyl-CoA dehydrogenase, mitochondrial	Acadl	P15650	5	5	5	sp|P15650|ACADL_RAT Long-chain specific acyl-CoA dehydrogenase, mitochondrial OS=Rattus norvegicus OX=10116 GN=Acadl PE=1 SV=1	1
D4ABT8	D4ABT8		Hnrnpul2	D4ABT8	21	1.03715		0.451567	0.0502515	0.437876	7.39658	3.57685	1.6356e+08	1.867e+08	1.9525e+08	1.8562e+08	1.6826e+08	1.8028e+08	1.7423e+08	1.8217e+08	27.2852	27.4761	27.5407	27.4678	27.3261	27.4257	27.3764	27.4407	21	21	21	28.6	28.6	28.6	84.858	0	261.76	4348600000	469	P22509	P22509	rRNA 2-O-methyltransferase fibrillarin	Fbl	P22509	6	6	5	sp|P22509|FBRL_RAT rRNA 2-O-methyltransferase fibrillarin OS=Rattus norvegicus OX=10116 GN=Fbl PE=1 SV=2	1
P06302	P06302	Prothymosin alpha	Ptma	P06302	6	0.881693		0.452336	-0.308483	0.823086	46.0473	3.56461	1.8299e+08	2.3046e+08	4.8506e+08	4.6919e+08	3.9515e+08	4.0136e+08	3.697e+08	3.8501e+08	27.4472	27.7799	28.8536	28.8056	28.5578	28.5803	28.4618	28.5203	6	6	6	35.7	35.7	35.7	12.382	0	323.31	4965900000	343	P26772	P26772	10 kDa heat shock protein, mitochondrial	Hspe1	P26772	5	5	5	sp|P26772|CH10_RAT 10 kDa heat shock protein, mitochondrial OS=Rattus norvegicus OX=10116 GN=Hspe1 PE=1 SV=3	2
P63245	P63245	Guanine nucleotide-binding protein subunit beta-2-like 1	Gnb2l1	P63245	14	1.16745		0.452914	0.268465	0.203558	27.7228	41.4322	3.7652e+07	3.8559e+07	4.6383e+07	6.577e+07	3.4545e+07	3.6294e+07	2.6023e+07	6.4485e+07	25.1662	25.2006	25.4671	25.9709	25.042	25.1132	24.6333	25.9425	14	14	14	55.5	55.5	55.5	35.076	0	192.02	3072900000	190	P28064	P28064	Proteasome subunit beta type-8	Psmb8	P28064	5	5	5	sp|P28064|PSB8_RAT Proteasome subunit beta type-8 OS=Rattus norvegicus OX=10116 GN=Psmb8 PE=1 SV=3	1
P11980-2	P11980-2	Pyruvate kinase PKM	Pkm	P11980-2	22	1.15143		0.453274	0.293262	0.176931	13.6203	37.5868	2.8997e+08	2.2111e+08	2.8101e+08	3.0724e+08	1.1449e+08	3.0649e+08	3.0248e+08	2.3129e+08	28.1113	27.7202	28.066	28.1948	26.7706	28.1913	28.1723	27.7851	22	22	22	46.9	46.9	46.9	57.78	0	294.4	14232000000	600	P29419	P29419	ATP synthase subunit e, mitochondrial	Atp5i	P29419	5	5	5	sp|P29419|ATP5I_RAT ATP synthase subunit e, mitochondrial OS=Rattus norvegicus OX=10116 GN=Atp5me PE=1 SV=3	1
P45592	P45592	Cofilin-1	Cfl1	P45592	18	1.07477		0.454166	0.116575	0.366657	8.71488	17.4273	2.1457e+09	1.862e+09	2.001e+09	2.28e+09	1.9123e+09	1.5241e+09	1.929e+09	2.3467e+09	30.9988	30.7942	30.8981	31.0864	30.8327	30.5053	30.8452	31.128	19	18	18	74.1	69.9	69.9	18.532	0	323.31	31098000000	1977	P41562	P41562	Isocitrate dehydrogenase [NADP] cytoplasmic	Idh1	P41562	6	5	5	sp|P41562|IDHC_RAT Isocitrate dehydrogenase [NADP] cytoplasmic OS=Rattus norvegicus OX=10116 GN=Idh1 PE=1 SV=1	1
Q9Z0V5	Q9Z0V5	Peroxiredoxin-4	Prdx4	Q9Z0V5	7	1.16707		0.455971	0.287314	0.183317	26.3161	45.6311	7.5141e+07	7.91391e+07	1.0907e+08	5.8228e+07	5.8535e+07	4.1676e+07	6.1103e+07	1.1423e+08	26.1631	26.2379	26.7007	25.7952	25.8028	25.3127	25.8647	26.7674	9	7	7	34.1	27.5	27.5	31.007	0	30.544	1008800000	294	P50115	P50115	Protein S100-A8	S100a8	P50115	5	5	5	sp|P50115|S10A8_RAT Protein S100-A8 OS=Rattus norvegicus OX=10116 GN=S100a8 PE=1 SV=3	1
Q04931	Q04931	FACT complex subunit SSRP1	Ssrp1	Q04931	15	1.42316		0.459418	0.632454	0.187295	58.0957	71.57	4.6789e+06	2.4328e+07	1.1486e+07	1.6621e+07	3.1997e+06	1.6339e+07	1.6131e+07	4.462e+06	22.1577	24.5361	23.4534	23.9865	21.6095	23.9618	23.9433	22.0893	15	15	15	29.2	29.2	29.2	80.914	0	75.701	322780000	71	P54311	P54311	Guanine nucleotide-binding protein G(I)/G(S)/G(T) subunit beta-1	Gnb1	P54311	9	5	5	sp|P54311|GBB1_RAT Guanine nucleotide-binding protein G(I)/G(S)/G(T) subunit beta-1 OS=Rattus norvegicus OX=10116 GN=Gnb1 PE=1 SV=4	2
P63164	P63164	Small nuclear ribonucleoprotein-associated protein N	Snrpn	P63164	4	0.774806		0.461968	-0.285448	0.79835	18.7112	40.6047	2.7331e+07	2.0635e+07	2.605e+07	1.8279e+07	4.0319e+07	1.58881e+07	3.9487e+07	2.3426e+07	24.704	24.2986	24.6348	24.1237	25.265	23.9214	25.2349	24.4816	4	4	4	15.4	15.4	15.4	24.614	0.00052192	5.1277	499550000	73	P61589	P61589	Transforming protein RhoA	Rhoa	P61589	12	12	5	sp|P61589|RHOA_RAT Transforming protein RhoA OS=Rattus norvegicus OX=10116 GN=Rhoa PE=1 SV=1	1
Q7M767	Q7M767	Ubiquitin-conjugating enzyme E2 variant 2	Ube2v2	Q7M767	3	4.47341		0.464791	2.05981	1.71999	114.486	185.577	7.8327e+09	6.9073e+09	4.7524e+07	4.484e+07	3.2012e+07	3.30508e+07	1.15007e+08	3.1356e+09	32.8669	32.6855	25.5022	25.4183	24.9321	24.9782	26.7771	31.5461	5	3	3	26.9	20	20	16.353	0.00049407	4.3969	7479000000	10	P61621	P61621	Protein transport protein Sec61 subunit alpha isoform 1	Sec61a1	P61621	5	5	5	sp|P61621|S61A1_RAT Protein transport protein Sec61 subunit alpha isoform 1 OS=Rattus norvegicus OX=10116 GN=Sec61a1 PE=2 SV=2	3
P63331	P63331	Serine/threonine-protein phosphatase 2A catalytic subunit alpha isoform	Ppp2ca	P63331	5	1.21892		0.464863	0.546815	0.0953352	34.1264	66.7398	1.9946e+07	1.327e+07	1.686e+07	8.3485e+06	2.17803e+07	8.9792e+06	1.4233e+07	2.93876e+06	24.2496	23.6617	24.0071	22.9931	24.3765	23.0982	23.7627	21.4868	6	6	5	22	22	17.5	35.608	0.0007734	15.733	215770000	27	P62193	P62193	26S protease regulatory subunit 4	Psmc1	P62193	5	5	5	sp|P62193|PRS4_RAT 26S proteasome regulatory subunit 4 OS=Rattus norvegicus OX=10116 GN=Psmc1 PE=1 SV=1	1
O08839	O08839	Myc box-dependent-interacting protein 1	Bin1	O08839	6	1.23739		0.46611	0.470563	0.0134556	38.3831	52.9336	3.3904e+07	1.8233e+07	1.4814e+07	2.0299e+07	5.15315e+06	2.7456e+07	2.0608e+07	1.7294e+07	25.015	24.12	23.8205	24.2749	22.297	24.7106	24.2967	24.0438	8	6	6	15.8	14.3	14.3	64.532	0.00075988	14.984	304450000	32	P62832	P62832	60S ribosomal protein L23	Rpl23	P62832	5	5	5	sp|P62832|RL23_RAT 60S ribosomal protein L23 OS=Rattus norvegicus OX=10116 GN=Rpl23 PE=2 SV=1	1
Q7TP40	Q7TP40	PEST proteolytic signal-containing nuclear protein	Pcnp	Q7TP40	3	0.790894		0.466538	-0.250267	0.760573	8.2521	41.4394	3.1157e+07	2.7329e+07	3.3449e+07	3.0493e+07	6.0602e+07	3.6706e+07	3.5439e+07	2.205e+07	24.8931	24.7039	24.9955	24.862	25.8529	25.1295	25.0788	24.3943	3	3	3	20.6	20.6	20.6	20.195	0	83.502	289300000	40	P62997	P62997	Transformer-2 protein homolog beta	Tra2b	P62997	5	5	5	sp|P62997|TRA2B_RAT Transformer-2 protein homolog beta OS=Rattus norvegicus OX=10116 GN=Tra2b PE=1 SV=1	2
A0A0G2JVD9	A0A0G2JVD9		Ikzf1	A0A0G2JVD9	3	1.26961		0.467259	0.755837	0.319784	46.1385	72.8112	9.38305e+06	2.8256e+07	2.3937e+07	1.3969e+07	1.78156e+06	2.8296e+07	1.5116e+07	1.4309e+07	23.1616	24.7521	24.5127	23.7357	20.7647	24.7541	23.8496	23.7704	3	3	3	6.2	6.2	6.2	57.046	0.00056211	6.4837	283590000	12	P63004	P63004	Platelet-activating factor acetylhydrolase IB subunit alpha	Pafah1b1	P63004	5	5	5	sp|P63004|LIS1_RAT Platelet-activating factor acetylhydrolase IB subunit alpha OS=Rattus norvegicus OX=10116 GN=Pafah1b1 PE=1 SV=2	1
Q63009	Q63009	Protein arginine N-methyltransferase 1	Prmt1	Q63009	7	0.991482		0.468144	0.930596	0.507441	30.5954	99.9743	1.5212e+07	6.8933e+06	1.356e+07	1.4617e+07	2.02346e+06	2.3234e+07	2.4065e+07	1.3918e+06	23.8587	22.7168	23.6929	23.8011	20.9484	24.4697	24.5204	20.4085	7	7	7	24.6	24.6	24.6	40.522	0	33.413	655470000	36	P69736	P69736	Endothelial differentiation-related factor 1	Edf1	P69736	5	5	5	sp|P69736|EDF1_RAT Endothelial differentiation-related factor 1 OS=Rattus norvegicus OX=10116 GN=Edf1 PE=1 SV=1	1
Q5M860	Q5M860		Arhgdib	Q5M860	12	0.934885		0.468597	-0.104415	0.603957	15.6933	9.86295	2.5997e+08	3.1459e+08	3.6613e+08	2.7396e+08	2.7679e+08	3.3979e+08	3.4244e+08	3.4023e+08	27.9538	28.2289	28.4478	28.0294	28.0442	28.3401	28.3513	28.3419	12	12	12	73	73	73	22.884	0	323.31	4308900000	451	Q05962	Q05962	ADP/ATP translocase 1	Slc25a4	Q05962	11	5	5	sp|Q05962|ADT1_RAT ADP/ATP translocase 1 OS=Rattus norvegicus OX=10116 GN=Slc25a4 PE=1 SV=3	2
D4A8T3	D4A8T3		Copz1	D4A8T3	3	1.12598		0.468652	0.209466	0.26691	16.6638	29.3294	2.4166e+07	2.7629e+07	2.0998e+07	3.1007e+07	2.4428e+07	3.04174e+07	1.4059e+07	2.3282e+07	24.5265	24.7197	24.3237	24.8861	24.542	24.8584	23.745	24.4727	3	3	3	24.9	24.9	24.9	20.198	0	29.793	159390000	29	Q07014	Q07014	Tyrosine-protein kinase Lyn	Lyn	Q07014	5	5	5	sp|Q07014|LYN_RAT Tyrosine-protein kinase Lyn OS=Rattus norvegicus OX=10116 GN=Lyn PE=1 SV=3	2
P62193	P62193	26S protease regulatory subunit 4	Psmc1	P62193	5	1.09429		0.469069	0.75118	0.314783	10.2563	84.8918	2.3091e+07	2.201e+07	2.2306e+07	1.8176e+07	2.1311e+07	4.1504e+07	1.3194e+07	2.19989e+06	24.4608	24.3917	24.4109	24.1155	24.3451	25.3067	23.6534	21.069	5	5	5	14.8	14.8	14.8	49.184	0	23.118	342030000	23	Q498U4	Q498U4	SAP domain-containing ribonucleoprotein	Sarnp	Q498U4	5	5	5	sp|Q498U4|SARNP_RAT SAP domain-containing ribonucleoprotein OS=Rattus norvegicus OX=10116 GN=Sarnp PE=1 SV=3	1
Q80WK7	Q80WK7	Equilibrative nucleoside transporter 3	Slc29a3	Q80WK7	3	1.1329		0.470255	1.05887	0.645185	29.7161	80.9868	2.2129e+07	2.0101e+07	2.3256e+07	1.0799e+07	656838	3.3883e+07	1.4841e+07	1.79549e+07	24.3994	24.2608	24.4711	23.3644	19.3252	25.0141	23.8231	24.0979	3	3	3	9.5	9.5	9.5	51.676	0.00080128	17.236	214410000	24	Q4KM74	Q4KM74	Vesicle-trafficking protein SEC22b	Sec22b	Q4KM74	5	5	5	sp|Q4KM74|SC22B_RAT Vesicle-trafficking protein SEC22b OS=Rattus norvegicus OX=10116 GN=Sec22b PE=1 SV=3	1
Q08163	Q08163	Adenylyl cyclase-associated protein 1	Cap1	Q08163	23	1.17189		0.472622	0.206367	0.270239	28.8124	19.9233	1.7533e+08	2.7527e+08	3.6173e+08	2.5257e+08	1.6191e+08	2.3592e+08	2.6574e+08	2.4513e+08	27.3855	28.0363	28.4303	27.9121	27.2706	27.8137	27.9854	27.869	23	23	23	54	54	54	51.588	0	323.31	13936000000	730	Q4QQV6	Q4QQV6		Lsp1	Q4QQV6	5	5	5	tr|Q4QQV6|Q4QQV6_RAT Lymphocyte specific 1, isoform CRA_a OS=Rattus norvegicus OX=10116 GN=Lsp1 PE=1 SV=1	1
Q8K585	Q8K585	High mobility group protein HMG-I/HMG-Y	Hmga1	Q8K585	3	1.42281		0.473323	0.404079	0.0579351	55.4899	40.141	8.3605e+07	9.50521e+07	2.4997e+08	2.581e+08	1.3222e+08	1.8387e+08	7.5705e+07	9.0861e+07	26.3171	26.5022	27.8972	27.9434	26.9784	27.4541	26.1739	26.4372	5	5	3	37.4	37.4	23.4	11.706	0	40.045	1225400000	99	Q5EGY4	Q5EGY4	Synaptobrevin homolog YKT6	Ykt6	Q5EGY4	5	5	5	sp|Q5EGY4|YKT6_RAT Synaptobrevin homolog YKT6 OS=Rattus norvegicus OX=10116 GN=Ykt6 PE=1 SV=1	1
A0A0G2K398	A0A0G2K398	Glutathione peroxidase	Gpx4	A0A0G2K398	4	0.70613		0.474555	-0.750425	1.29764	95.4009	57.0828	1.07e+07	1.1487e+08	5.226e+07	1.9825e+07	9.9883e+07	1.6001e+07	1.0058e+08	6.3449e+07	23.3511	26.7754	25.6392	24.2408	26.5737	23.9317	26.5838	25.9191	4	4	4	20.4	20.4	20.4	22.074	0.00051813	5.0434	758320000	38	Q5RJK5	Q5RJK5		LOC100360260	Q5RJK5	5	5	5	tr|Q5RJK5|Q5RJK5_RAT Chromobox 3 OS=Rattus norvegicus OX=10116 GN=Cbx3 PE=1 SV=1	4
C0JPT7	C0JPT7		Flna	C0JPT7	66	1.14071		0.47528	1.14828	0.741192	31.7666	68.3937	2.8695e+07	3.9469e+07	6.1408e+07	4.1992e+07	1.0209e+06	4.0019e+07	6e+07	4.9361e+07	24.7743	25.2342	25.8719	25.3236	19.9614	25.2542	25.8385	25.5569	73	73	66	40.3	40.3	38.3	280.49	0	323.31	4284700000	635	Q5RJR8	Q5RJR8	Leucine-rich repeat-containing protein 59	Lrrc59	Q5RJR8	5	5	5	sp|Q5RJR8|LRC59_RAT Leucine-rich repeat-containing protein 59 OS=Rattus norvegicus OX=10116 GN=Lrrc59 PE=1 SV=1	1
M3ZCQ2	M3ZCQ2	U5 small nuclear ribonucleoprotein 200 kDa helicase	Snrnp200	M3ZCQ2	43	1.09925		0.476174	0.133302	0.348696	18.381	15.3383	4.5622e+07	4.0051e+07	3.7523e+07	5.6089e+07	4.2346e+07	4.5147e+07	3.1554e+07	4.4051e+07	25.4432	25.2553	25.1613	25.7412	25.3357	25.4281	24.9113	25.3927	44	44	43	25.7	25.7	25.3	244.53	0	252.87	1833900000	380	Q5U313	Q5U313		Ankrd13a	Q5U313	5	5	5	tr|Q5U313|Q5U313_RAT Ankyrin repeat domain 13a OS=Rattus norvegicus OX=10116 GN=Ankrd13a PE=1 SV=1	1
P07632	P07632	Superoxide dismutase [Cu-Zn]	Sod1	P07632	4	1.09269		0.478046	0.148191	0.332708	11.8221	21.1705	1.8582e+08	1.6152e+08	1.4417e+08	1.8457e+08	1.5965e+08	1.073e+08	1.8078e+08	1.71e+08	27.4693	27.2671	27.1032	27.4596	27.2503	26.6771	27.4297	27.3494	4	4	4	32.5	32.5	32.5	15.911	0	82.455	1964500000	274	Q63327	Q63327	Myelin-associated oligodendrocyte basic protein	Mobp	Q63327	5	5	5	sp|Q63327|MOBP_RAT Myelin-associated oligodendrocyte basic protein OS=Rattus norvegicus OX=10116 GN=Mobp PE=1 SV=1	6
Q4QQV6	Q4QQV6		Lsp1	Q4QQV6	5	1.16932		0.478725	0.721568	0.282986	26.241	66.2573	3.3496e+07	3.9998e+07	4.8394e+07	2.5605e+07	3.60322e+06	5.1006e+07	4.3332e+07	2.8195e+07	24.9975	25.2534	25.5283	24.6099	21.7809	25.6042	25.3689	24.7489	5	5	5	20.2	20.2	20.2	36.559	0	85.118	465850000	28	Q63396	Q63396	Activated RNA polymerase II transcriptional coactivator p15	Sub1	Q63396	5	5	5	sp|Q63396|TCP4_RAT Activated RNA polymerase II transcriptional coactivator p15 OS=Rattus norvegicus OX=10116 GN=Sub1 PE=1 SV=3	1
F1LRI5	F1LRI5		Gcn1l1	F1LRI5	23	0.6498		0.48097	-0.526385	1.05707	57.6912	80.5336	2.6114e+06	1.3084e+06	5.9967e+06	3.9838e+06	1.16481e+07	3.0001e+06	4.5191e+06	2.2244e+06	21.3164	20.3194	22.5157	21.9257	23.4736	21.5166	22.1076	21.085	23	23	23	10.2	10.2	10.2	293.07	0	48.099	237700000	48	Q63413	Q63413	Spliceosome RNA helicase Ddx39b	Ddx39b	Q63413	12	12	5	sp|Q63413|DX39B_RAT Spliceosome RNA helicase Ddx39b OS=Rattus norvegicus OX=10116 GN=Ddx39b PE=2 SV=3	2
Q66HK3	Q66HK3	Prostaglandin G/H synthase 1	Ptgs1	Q66HK3	9	0.907772		0.485175	-0.184251	0.689686	33.5839	12.4641	6.2672e+07	3.8894e+07	3.5619e+07	3.1017e+07	4.9429e+07	4.8187e+07	3.7733e+07	4.9942e+07	25.9013	25.213	25.0861	24.8866	25.5589	25.5221	25.1693	25.5737	9	9	9	19.3	19.3	19.3	69.046	0	23.291	1010000000	67	Q9EQV6	Q9EQV6	Tripeptidyl-peptidase 1	Tpp1	Q9EQV6	5	5	5	sp|Q9EQV6|TPP1_RAT Tripeptidyl-peptidase 1 OS=Rattus norvegicus OX=10116 GN=Tpp1 PE=1 SV=1	2
Q52KJ9	Q52KJ9		Tmx1	Q52KJ9	2	0.627339		0.48553	-0.432253	0.95599	16.7356	59.0105	8.9917e+06	1.3471e+07	1.0627e+07	1.15e+07	1.3589e+07	2.9448e+07	5.42147e+06	2.2619e+07	23.1002	23.6834	23.3412	23.4551	23.6959	24.8117	22.3703	24.431	2	2	2	8.3	8.3	8.3	31.434	0.00078616	16.419	124540000	14	Q6IRK9	Q6IRK9	Carboxypeptidase Q	Cpq	Q6IRK9	5	5	5	sp|Q6IRK9|CBPQ_RAT Carboxypeptidase Q OS=Rattus norvegicus OX=10116 GN=Cpq PE=1 SV=1	1
P04157	P04157	Receptor-type tyrosine-protein phosphatase C	Ptprc	P04157	16	1.63948		0.485862	0.433934	0.0258769	79.2182	21.7754	1.4453e+07	1.7566e+07	7.4204e+07	3.2623e+07	1.4279e+07	2.2958e+07	2.3634e+07	2.3818e+07	23.7849	24.0663	26.145	24.9594	23.7674	24.4525	24.4944	24.5055	16	16	16	12.4	12.4	12.4	143.27	0	73.263	498680000	95	Q6P686	Q6P686	Osteoclast-stimulating factor 1	Ostf1	Q6P686	5	5	5	sp|Q6P686|OSTF1_RAT Osteoclast-stimulating factor 1 OS=Rattus norvegicus OX=10116 GN=Ostf1 PE=1 SV=1	1
B2GUV7	B2GUV7	Eukaryotic translation initiation factor 5B	Eif5b	B2GUV7	7	0.709303		0.486798	-0.385039	0.905292	36.8764	58.7042	2.7299e+06	4.1554e+06	5.3269e+06	6.8776e+06	3.22415e+06	7.7218e+06	1.18815e+07	4.086e+06	21.3804	21.9866	22.3449	22.7135	21.6205	22.8805	23.5022	21.9623	7	7	7	6.3	6.3	6.3	137.68	0.00072674	13.127	137640000	10	Q6URK4	Q6URK4	Heterogeneous nuclear ribonucleoprotein A3	Hnrnpa3	Q6URK4	14	14	5	sp|Q6URK4|ROA3_RAT Heterogeneous nuclear ribonucleoprotein A3 OS=Rattus norvegicus OX=10116 GN=Hnrnpa3 PE=1 SV=1	1
P02401	P02401	60S acidic ribosomal protein P2	Rplp2	P02401	6	1.07595		0.488252	0.510763	0.0566227	8.117	82.0818	5.7845e+07	5.8204e+07	6.7241e+07	6.6294e+07	6.4844e+07	1.5833e+07	2.9008e+07	1.2228e+08	25.7857	25.7946	26.0028	25.9824	25.9505	23.9164	24.7899	26.8656	6	6	6	74.8	74.8	74.8	11.692	0	323.31	1864700000	628	Q80W92	Q80W92	Protein VAC14 homolog	Vac14	Q80W92	5	5	5	sp|Q80W92|VAC14_RAT Protein VAC14 homolog OS=Rattus norvegicus OX=10116 GN=Vac14 PE=1 SV=1	1
D4A3T3	D4A3T3		Cbx1	D4A3T3	5	1.04101		0.490407	1.06774	0.654707	33.0047	88.372	5.1524e+07	1.1289e+08	6.9455e+07	7.8385e+07	1.5769e+08	2.37105e+06	9.24301e+07	4.7463e+07	25.6187	26.7503	26.0496	26.2241	27.2325	21.1771	26.4619	25.5003	5	5	5	37.8	37.8	37.8	21.403	0	28.954	537450000	125	Q920L0	Q920L0		Lcp2	Q920L0	5	5	5	tr|Q920L0|Q920L0_RAT Lymphocyte cytosolic protein 2 OS=Rattus norvegicus OX=10116 GN=Lcp2 PE=1 SV=1	1
P04642	P04642	L-lactate dehydrogenase A chain	Ldha	P04642	13	1.14084		0.491247	0.355304	0.110309	19.2262	53.9632	2.6898e+08	1.8158e+08	2.9112e+08	2.4313e+08	9.1993e+07	3.0015e+08	1.421e+08	3.2899e+08	28.0029	27.436	28.117	27.8572	26.455	28.1611	27.0823	28.2935	14	14	13	37.7	37.7	34	36.45	0	193.95	8380200000	347	Q925D4	Q925D4	Transmembrane protein 176B	Tmem176b	Q925D4	5	5	5	sp|Q925D4|T176B_RAT Transmembrane protein 176B OS=Rattus norvegicus OX=10116 GN=Tmem176b PE=1 SV=1	1
G3V7I3	G3V7I3		Atp13a1	G3V7I3	10	2.1314		0.495709	0.559264	0.108703	104.161	19.0819	5.1803e+06	9.59369e+06	1.6516e+07	5.3697e+07	1.0971e+07	8.1315e+06	1.2136e+07	8.6354e+06	22.3046	23.1937	23.9774	25.6783	23.3872	22.9551	23.5328	23.0418	10	10	10	9.4	9.4	9.4	131.91	0.000819	18.113	268860000	31	Q99ML5	Q99ML5	Prenylcysteine oxidase	Pcyox1	Q99ML5	5	5	5	sp|Q99ML5|PCYOX_RAT Prenylcysteine oxidase OS=Rattus norvegicus OX=10116 GN=Pcyox1 PE=1 SV=1	1
P35435	P35435	ATP synthase subunit gamma, mitochondrial	Atp5c1	P35435	6	1.10996		0.495912	0.3629	0.102153	18.0597	69.1694	3.5972e+07	2.753e+07	4.3281e+07	3.7751e+07	2.2392e+07	6.5223e+07	1.4326e+07	2.8275e+07	25.1004	24.7145	25.3672	25.17	24.4165	25.9589	23.7721	24.753	6	6	6	23.8	23.8	23.8	30.19	0	26.866	1379100000	66	Q9ESH6	Q9ESH6	Glutaredoxin-1	Glrx	Q9ESH6	5	5	5	sp|Q9ESH6|GLRX1_RAT Glutaredoxin-1 OS=Rattus norvegicus OX=10116 GN=Glrx PE=3 SV=3	2
Q5M963	Q5M963	N-acylneuraminate cytidylyltransferase	Cmas	Q5M963	10	1.08349		0.49596	1.0625	0.649077	21.6227	67.0963	3.6638e+07	5.8651e+07	5.1713e+07	6.218e+07	1.4333e+06	5.2627e+07	7.3506e+07	6.5496e+07	25.1268	25.8057	25.624	25.8899	20.4509	25.6493	26.1314	25.9649	10	10	10	31.5	31.5	31.5	48.14	0	49.805	1635700000	121	Q9R1T1	Q9R1T1	Barrier-to-autointegration factor	Banf1	Q9R1T1	5	5	5	sp|Q9R1T1|BAF_RAT Barrier-to-autointegration factor OS=Rattus norvegicus OX=10116 GN=Banf1 PE=1 SV=1	1
Q9JLS8	Q9JLS8	Leptin receptor gene-related protein	Leprot	Q9JLS8	1	0.874856		0.496447	-0.301243	0.815312	58.7789	26.3653	2.2975e+07	5.712e+07	2.1148e+07	2.0292e+07	2.3005e+07	3.4441e+07	3.6165e+07	4.5309e+07	24.4536	25.7675	24.334	24.2744	24.4554	25.0376	25.1081	25.4333	1	1	1	9.9	9.9	9.9	14.32	0	83.854	154820000	26	P0C0S7	P0C0S7	Histone H2A.Z	H2afz	P0C0S7	6	4	4	sp|P0C0S7|H2AZ_RAT Histone H2A.Z OS=Rattus norvegicus OX=10116 GN=H2az1 PE=1 SV=2	4
B5DF91	B5DF91	ELAV-like protein	Elavl1	B5DF91	7	1.1268		0.496721	0.179396	0.2992	24.3152	26.071	3.5729e+07	5.9506e+07	3.8171e+07	4.281e+07	4.2272e+07	5.1943e+07	2.9059e+07	3.3112e+07	25.0906	25.8265	25.186	25.3514	25.3332	25.6304	24.7925	24.9809	7	7	7	19.3	19.3	19.3	36.169	0	48.549	837320000	56	Q920P0	Q920P0	L-xylulose reductase	Dcxr	Q920P0	4	4	4	sp|Q920P0|DCXR_RAT L-xylulose reductase OS=Rattus norvegicus OX=10116 GN=Dcxr PE=1 SV=1	2
P10111	P10111	Peptidyl-prolyl cis-trans isomerase A	Ppia	P10111	12	0.893063		0.497025	-0.167136	0.671307	24.8029	21.4157	4.6847e+08	7.2232e+08	4.2612e+08	5.0758e+08	6.9683e+08	4.4361e+08	5.3495e+08	7.0349e+08	28.8034	29.4281	28.6667	28.9191	29.3762	28.7247	28.9948	29.39	12	12	12	57.9	57.9	57.9	17.874	0	282.21	16117000000	1532	P84079	P84079	ADP-ribosylation factor 1	Arf1	P84079	8	8	4	sp|P84079|ARF1_RAT ADP-ribosylation factor 1 OS=Rattus norvegicus OX=10116 GN=Arf1 PE=1 SV=2	6
D4A4Z9	D4A4Z9		Ktn1	D4A4Z9	14	0.817076		0.502162	-0.350221	0.867904	45.2853	36.4945	2.3761e+07	1.4026e+07	2.0501e+07	7.0454e+06	1.1009e+07	1.7958e+07	2.8164e+07	2.2829e+07	24.5021	23.7416	24.2892	22.7483	23.3922	24.0981	24.7473	24.4444	14	14	14	9.9	9.9	9.9	151.79	0	47.676	368730000	86	A0A0G2JW71	A0A0G2JW71		Unc93b1	A0A0G2JW71	4	4	4	tr|A0A0G2JW71|A0A0G2JW71_RAT Unc-93 homolog B1, TLR-signaling regulator OS=Rattus norvegicus OX=10116 GN=Unc93b1 PE=3 SV=1	2
G3V9A5	G3V9A5	Keratinocyte proline-rich protein	Kprp	G3V9A5	1	1.56977		0.502364	0.703971	0.26409	93.094	60.822	1.0302e+08	2.9577e+07	2.4102e+07	1.62006e+07	4.3535e+07	3.95658e+06	3.1954e+07	3.0698e+07	26.6183	24.818	24.5226	23.9495	25.3757	21.9158	24.9295	24.8716	1	1	1	1.4	1.4	1.4	76.412	0	37.37	235010000	20	P17077	P17077	60S ribosomal protein L9	Rpl9	P17077	8	8	4	sp|P17077|RL9_RAT 60S ribosomal protein L9 OS=Rattus norvegicus OX=10116 GN=Rpl9 PE=1 SV=1	7
P62138	P62138	Serine/threonine-protein phosphatase PP1-alpha catalytic subunit	Ppp1ca	P62138	3	0.75135		0.50491	-0.821236	1.37368	100.854	88.2472	2.7181e+06	8.102e+06	2.9063e+07	5.593e+07	9.66131e+06	2.557e+07	7.2922e+07	1.9368e+07	21.3742	22.9498	24.7927	25.7371	23.2038	24.6079	26.1199	24.2072	10	10	3	37.3	37.3	9.7	37.512	0	84.871	1156400000	110	A0A0G2JYC7	A0A0G2JYC7	Hepatoma-derived growth factor-related protein 2	Hdgfrp2	A0A0G2JYC7	5	4	4	tr|A0A0G2JYC7|A0A0G2JYC7_RAT Hepatoma-derived growth factor-related protein 2 OS=Rattus norvegicus OX=10116 GN=Hdgfl2 PE=1 SV=1	3
[truncated: 322 more rows]
[truncated: 153 more columns]

## Sheet: Table S1B
Protein IDs	Majority protein IDs	Protein names	Gene names	Protein IDs 1	Unique peptides	Avg Ratio YoungTx vs Young	Welch's T-test YoungTx vs Young	T-test Diff YoungTx vs Young	Z-score YoungTx vs Young	CV of Young	CV of YoungTx	LFQ intensity Young_1	LFQ intensity Young_2	LFQ intensity Young_3	LFQ intensity Young_4	LFQ intensity Young_Tx_1	LFQ intensity Young_Tx_2	LFQ intensity Young_Tx_3	LFQ intensity Young_Tx_4	Log2 LFQ intensity Young_1	Log2 LFQ intensity Young_2	Log2 LFQ intensity Young_3	Log2 LFQ intensity Young_4	Log2 LFQ intensity Young_Tx_1	Log2 LFQ intensity Young_Tx_2	Log2 LFQ intensity Young_Tx_3	Log2 LFQ intensity Young_Tx_4	Peptides	Razor + unique peptides	Unique peptides	Sequence coverage [%]	Unique + razor sequence coverage [%]	Unique sequence coverage [%]	Mol. weight [kDa]	Q-value	Score	Intensity	MS/MS count	Protein IDs	Majority protein IDs	Protein names	Gene names	Protein IDs 1	Peptide counts (all)	Peptide counts (razor+unique)	Peptide counts (unique)	Fasta headers	Number of proteins	Peptides Old_1
[truncated: 969 more rows]
[truncated: 152 more columns]

[truncated: 1 more sheets: Table S1C]
