# Supplementary material for: Polyphenol Supplementation Reverses Age-Related Changes in Microglial Signaling Cascades
Source: Int J Mol Sci. 2021 Jun 14;22(12):6373. doi: 10.3390/ijms22126373 (PMC8232085; doi:10.3390/ijms22126373)
Supplement: Supplementary file 1 [file ijms-22-06373-s001.zip › Table S2 - g-Profiler GO Analysis.xlsx]

## Sheet: Contents
Contents
Table S2A	AGING Comparison (OLD/YNG)
Table S2B	OLD-NT-020 Comparison (OLD-NT-020/OLD)

## Sheet: AGING gProfiler
Category	Description	ID	adjusted_p_value	_-log10(adj. p-value)
Molecular Function	protein-containing complex binding	GO:0044877	2.1923e-12	11.6591
Molecular Function	protein binding	GO:0005515	1.01503e-08	7.99352
Molecular Function	adenyl nucleotide binding	GO:0030554	1.22443e-08	7.91207
Molecular Function	ATP binding	GO:0005524	1.73029e-08	7.76188
Molecular Function	binding	GO:0005488	2.14764e-08	7.66804
Molecular Function	heterocyclic compound binding	GO:1901363	3.28504e-08	7.48346
Molecular Function	purine nucleotide binding	GO:0017076	3.38185e-08	7.47085
Molecular Function	purine ribonucleoside triphosphate binding	GO:0035639	3.67488e-08	7.43476
Molecular Function	adenyl ribonucleotide binding	GO:0032559	3.93485e-08	7.40507
Molecular Function	enzyme binding	GO:0019899	4.60389e-08	7.33688
Molecular Function	organic cyclic compound binding	GO:0097159	6.53255e-08	7.18492
Molecular Function	purine ribonucleotide binding	GO:0032555	8.76109e-08	7.05744
Molecular Function	small molecule binding	GO:0036094	1.01817e-07	6.99218
Molecular Function	unfolded protein binding	GO:0051082	1.09534e-07	6.96045
Molecular Function	actin binding	GO:0003779	1.1336e-07	6.94554
Molecular Function	ribonucleotide binding	GO:0032553	1.20054e-07	6.92062
Molecular Function	RNA binding	GO:0003723	1.82462e-07	6.73883
Molecular Function	nucleotide binding	GO:0000166	1.8596e-07	6.73058
Molecular Function	nucleoside phosphate binding	GO:1901265	1.8596e-07	6.73058
Molecular Function	carbohydrate derivative binding	GO:0097367	3.068e-07	6.51314
Molecular Function	anion binding	GO:0043168	1.40639e-06	5.85189
Molecular Function	double-stranded RNA binding	GO:0003725	1.2694e-05	4.8964
Molecular Function	cytoskeletal protein binding	GO:0008092	1.41405e-05	4.84954
Molecular Function	helicase activity	GO:0004386	2.6846e-05	4.57112
Molecular Function	actin filament binding	GO:0051015	5.86901e-05	4.23144
Molecular Function	ATPase activity	GO:0016887	0.00024477	3.61124
Molecular Function	ion binding	GO:0043167	0.000319714	3.49524
Molecular Function	nucleic acid binding	GO:0003676	0.000446889	3.3498
Molecular Function	chromatin binding	GO:0003682	0.000690418	3.16089
Molecular Function	nucleoside-triphosphatase activity	GO:0017111	0.00289214	2.53878
Molecular Function	protein folding chaperone	GO:0044183	0.00325199	2.48785
Molecular Function	identical protein binding	GO:0042802	0.00392584	2.40607
Molecular Function	RNA helicase activity	GO:0003724	0.00584102	2.23351
Molecular Function	pyrophosphatase activity	GO:0016462	0.00898994	2.04624
Molecular Function	hydrolase activity, acting on acid anhydrides	GO:0016817	0.0095216	2.02129
Molecular Function	hydrolase activity, acting on acid anhydrides, in phosphorus-containing anhydrides	GO:0016818	0.0095216	2.02129
Molecular Function	ubiquitin-like protein ligase binding	GO:0044389	0.0106468	1.97278
Molecular Function	cell adhesion molecule binding	GO:0050839	0.0237787	1.62381
Molecular Function	ubiquitin protein ligase binding	GO:0031625	0.0299977	1.52291
Molecular Function	3 iron, 4 sulfur cluster binding	GO:0051538	0.0495431	1.30502
Molecular Function	citrate dehydratase activity	GO:0047780	0.0495431	1.30502
Molecular Function	U5 snRNA binding	GO:0030623	0.0495431	1.30502
Biological Process	cellular protein localization	GO:0034613	8.02772e-10	9.09541
Biological Process	regulation of cellular protein localization	GO:1903827	9.68919e-10	9.01371
Biological Process	cellular macromolecule localization	GO:0070727	1.02046e-09	8.99121
Biological Process	regulation of cellular localization	GO:0060341	2.21607e-09	8.65442
Biological Process	cellular localization	GO:0051641	5.54181e-09	8.25635
Biological Process	organelle organization	GO:0006996	1.0752e-08	7.96851
Biological Process	positive regulation of cellular protein localization	GO:1903829	2.83741e-08	7.54708
Biological Process	establishment of localization in cell	GO:0051649	5.25867e-08	7.27912
Biological Process	protein localization to organelle	GO:0033365	9.23707e-08	7.03447
Biological Process	nucleocytoplasmic transport	GO:0006913	9.34752e-08	7.0293
Biological Process	nuclear transport	GO:0051169	9.9688e-08	7.00136
Biological Process	protein localization	GO:0008104	7.11767e-07	6.14766
Biological Process	regulation of localization	GO:0032879	1.36887e-06	5.86364
Biological Process	intracellular transport	GO:0046907	1.5628e-06	5.8061
Biological Process	macromolecule localization	GO:0033036	1.67535e-06	5.7759
Biological Process	protein folding	GO:0006457	1.98824e-06	5.70153
Biological Process	cellular component organization	GO:0016043	2.07175e-06	5.68366
Biological Process	protein-containing complex subunit organization	GO:0043933	2.23795e-06	5.65015
Biological Process	protein localization to nucleus	GO:0034504	2.3679e-06	5.62564
Biological Process	regulation of protein localization	GO:0032880	3.50527e-06	5.45528
Biological Process	intracellular protein transport	GO:0006886	5.05566e-06	5.29622
Biological Process	establishment of protein localization to organelle	GO:0072594	5.11573e-06	5.29109
Biological Process	actin filament-based process	GO:0030029	6.61396e-06	5.17954
Biological Process	cytoskeleton organization	GO:0007010	7.94562e-06	5.09987
Biological Process	establishment of protein localization	GO:0045184	9.49404e-06	5.02255
Biological Process	cellular component organization or biogenesis	GO:0071840	1.36773e-05	4.864
Biological Process	protein import	GO:0017038	1.67524e-05	4.77592
Biological Process	RNA splicing	GO:0008380	1.84702e-05	4.73353
Biological Process	actin cytoskeleton organization	GO:0030036	1.987e-05	4.7018
Biological Process	biological process involved in symbiotic interaction	GO:0044403	2.40896e-05	4.61817
Biological Process	positive regulation of cellular component organization	GO:0051130	3.4322e-05	4.46443
Biological Process	protein import into nucleus	GO:0006606	4.61237e-05	4.33608
Biological Process	protein transport	GO:0015031	5.67526e-05	4.24601
Biological Process	import into nucleus	GO:0051170	6.45994e-05	4.18977
Biological Process	cellular response to cytokine stimulus	GO:0071345	6.61854e-05	4.17924
Biological Process	response to organic substance	GO:0010033	8.9672e-05	4.04734
Biological Process	positive regulation of organelle organization	GO:0010638	9.37863e-05	4.02786
Biological Process	viral process	GO:0016032	0.000103196	3.98634
Biological Process	cellular component assembly	GO:0022607	0.000124725	3.90405
Biological Process	peptide transport	GO:0015833	0.000141581	3.84899
Biological Process	protein-containing complex assembly	GO:0065003	0.000200771	3.6973
Biological Process	mRNA splicing, via spliceosome	GO:0000398	0.00022361	3.65051
Biological Process	RNA splicing, via transesterification reactions with bulged adenosine as nucleophile	GO:0000377	0.00022361	3.65051
Biological Process	RNA splicing, via transesterification reactions	GO:0000375	0.00022361	3.65051
Biological Process	amide transport	GO:0042886	0.000234034	3.63072
Biological Process	response to cytokine	GO:0034097	0.000369017	3.43295
Biological Process	mRNA metabolic process	GO:0016071	0.000388845	3.41022
Biological Process	regulation of organelle organization	GO:0033043	0.000391685	3.40706
Biological Process	cellular response to stress	GO:0033554	0.000470221	3.3277
Biological Process	cellular response to chemical stimulus	GO:0070887	0.000494957	3.30543
Biological Process	cellular metabolic process	GO:0044237	0.000518432	3.28531
Biological Process	primary metabolic process	GO:0044238	0.000696337	3.15718
Biological Process	regulation of cellular component organization	GO:0051128	0.000721179	3.14196
Biological Process	biological process involved in interspecies interaction between organisms	GO:0044419	0.000749649	3.12514
Biological Process	actin filament organization	GO:0007015	0.000809903	3.09157
Biological Process	positive regulation of locomotion	GO:0040017	0.000839187	3.07614
Biological Process	positive regulation of establishment of protein localization	GO:1904951	0.000930303	3.03138
Biological Process	positive regulation of cellular process	GO:0048522	0.00105817	2.97544
Biological Process	negative regulation of gene expression	GO:0010629	0.00111123	2.9542
Biological Process	chromosome organization	GO:0051276	0.00173712	2.76017
Biological Process	programmed cell death	GO:0012501	0.00176603	2.753
Biological Process	positive regulation of intracellular transport	GO:0032388	0.00178051	2.74945
Biological Process	regulation of biological quality	GO:0065008	0.0018788	2.72612
Biological Process	cellular component biogenesis	GO:0044085	0.00200945	2.69692
Biological Process	positive regulation of biological process	GO:0048518	0.00204059	2.69024
Biological Process	organic substance metabolic process	GO:0071704	0.00220301	2.65698
Biological Process	cellular response to organic substance	GO:0071310	0.00232981	2.63268
Biological Process	positive regulation of cell motility	GO:2000147	0.00261953	2.58178
Biological Process	positive regulation of cellular metabolic process	GO:0031325	0.002699	2.5688
Biological Process	regulation of cellular component biogenesis	GO:0044087	0.00271897	2.5656
Biological Process	regulation of protein-containing complex assembly	GO:0043254	0.00276045	2.55902
Biological Process	positive regulation of cellular component movement	GO:0051272	0.00333418	2.47701
Biological Process	nitrogen compound transport	GO:0071705	0.00355589	2.44905
Biological Process	metabolic process	GO:0008152	0.0043895	2.35758
Biological Process	regulation of transport	GO:0051049	0.00468039	2.32972
Biological Process	mRNA processing	GO:0006397	0.00477943	2.32062
Biological Process	positive regulation of transport	GO:0051050	0.00508883	2.29338
Biological Process	posttranscriptional regulation of gene expression	GO:0010608	0.00545652	2.26308
Biological Process	regulation of cellular component size	GO:0032535	0.00631811	2.19941
Biological Process	DNA metabolic process	GO:0006259	0.00681291	2.16667
Biological Process	positive regulation of metabolic process	GO:0009893	0.00682299	2.16602
Biological Process	positive regulation of cell migration	GO:0030335	0.00735169	2.13361
Biological Process	cellular response to interleukin-4	GO:0071353	0.00753199	2.12309
Biological Process	response to stress	GO:0006950	0.00763951	2.11693
Biological Process	regulation of telomere maintenance	GO:0032204	0.00844543	2.07338
Biological Process	cell death	GO:0008219	0.00866563	2.0622
Biological Process	regulation of intracellular transport	GO:0032386	0.00867768	2.0616
Biological Process	supramolecular fiber organization	GO:0097435	0.00922671	2.03495
Biological Process	cell migration	GO:0016477	0.00937408	2.02807
Biological Process	cellular response to heat	GO:0034605	0.00976874	2.01016
Biological Process	positive regulation of DNA metabolic process	GO:0051054	0.0108268	1.9655
Biological Process	nitrogen compound metabolic process	GO:0006807	0.0124495	1.90485
Biological Process	cortical cytoskeleton organization	GO:0030865	0.0125211	1.90236
Biological Process	response to interleukin-4	GO:0070670	0.0132835	1.87669
Biological Process	cellular response to interleukin-7	GO:0098761	0.0133084	1.87587
Biological Process	response to interleukin-7	GO:0098760	0.0133084	1.87587
Biological Process	ribonucleoprotein complex subunit organization	GO:0071826	0.0139677	1.85488
Biological Process	citrate metabolic process	GO:0006101	0.0149321	1.82588
Biological Process	regulation of metabolic process	GO:0019222	0.0151659	1.81913
Biological Process	regulation of translation	GO:0006417	0.0151949	1.8183
Biological Process	cellular aromatic compound metabolic process	GO:0006725	0.0169437	1.77099
Biological Process	regulation of protein metabolic process	GO:0051246	0.0170477	1.76833
Biological Process	response to endogenous stimulus	GO:0009719	0.0173918	1.75966
Biological Process	regulation of establishment of protein localization	GO:0070201	0.0192375	1.71585
Biological Process	negative regulation of metabolic process	GO:0009892	0.0210271	1.67722
Biological Process	organic substance transport	GO:0071702	0.0211964	1.67374
Biological Process	response to nitrogen compound	GO:1901698	0.0216803	1.66393
Biological Process	telomere maintenance	GO:0000723	0.0220381	1.65683
Biological Process	positive regulation of protein localization to cell periphery	GO:1904377	0.0222237	1.65318
Biological Process	response to heat	GO:0009408	0.0224158	1.64945
Biological Process	regulation of macromolecule metabolic process	GO:0060255	0.0236643	1.62591
Biological Process	telomere maintenance via telomerase	GO:0007004	0.0247474	1.60647
Biological Process	RNA-dependent DNA biosynthetic process	GO:0006278	0.0247474	1.60647
Biological Process	positive regulation of protein-containing complex assembly	GO:0031334	0.0248854	1.60406
Biological Process	telomere organization	GO:0032200	0.0250949	1.60041
Biological Process	cortical actin cytoskeleton organization	GO:0030866	0.0257331	1.58951
Biological Process	establishment of localization	GO:0051234	0.0280919	1.55142
Biological Process	cellular component disassembly	GO:0022411	0.0283725	1.5471
Biological Process	organic cyclic compound metabolic process	GO:1901360	0.0285042	1.54509
Biological Process	DNA conformation change	GO:0071103	0.0295427	1.52955
Biological Process	locomotion	GO:0040011	0.0298481	1.52508
Biological Process	cellular nitrogen compound metabolic process	GO:0034641	0.0298592	1.52492
Biological Process	regulation of viral process	GO:0050792	0.0303446	1.51792
Biological Process	macromolecule metabolic process	GO:0043170	0.0321809	1.4924
Biological Process	positive regulation of cellular component biogenesis	GO:0044089	0.032672	1.48582
Biological Process	regulation of actin filament-based process	GO:0032970	0.0366349	1.4361
Biological Process	gene expression	GO:0010467	0.0375694	1.42517
Biological Process	transport	GO:0006810	0.0376007	1.4248
Biological Process	nucleobase-containing compound metabolic process	GO:0006139	0.041434	1.38264
Biological Process	heterocycle metabolic process	GO:0046483	0.0434848	1.36166
Biological Process	positive regulation of nitrogen compound metabolic process	GO:0051173	0.0437111	1.35941
Biological Process	regulation of cellular protein metabolic process	GO:0032268	0.0447922	1.3488
Biological Process	regulation of cellular metabolic process	GO:0031323	0.0454307	1.34265
Biological Process	maintenance of protein localization in organelle	GO:0072595	0.0458133	1.33901
Biological Process	regulation of actin polymerization or depolymerization	GO:0008064	0.0477953	1.32061
Biological Process	regulation of DNA metabolic process	GO:0051052	0.0480283	1.3185
Biological Process	apoptotic process	GO:0006915	0.0497399	1.30329
Cellular Component	intracellular anatomical structure	GO:0005622	1.53579e-19	18.8137
Cellular Component	protein-containing complex	GO:0032991	1.37672e-13	12.8612
Cellular Component	intracellular organelle lumen	GO:0070013	4.12767e-12	11.3843
Cellular Component	membrane-enclosed lumen	GO:0031974	4.47041e-12	11.3497
Cellular Component	organelle lumen	GO:0043233	4.47041e-12	11.3497
Cellular Component	intracellular organelle	GO:0043229	1.73834e-11	10.7599
Cellular Component	membrane-bounded organelle	GO:0043227	1.26901e-10	9.89653
Cellular Component	intracellular membrane-bounded organelle	GO:0043231	1.79003e-10	9.74714
Cellular Component	nuclear periphery	GO:0034399	3.66607e-10	9.4358
Cellular Component	intracellular non-membrane-bounded organelle	GO:0043232	4.33811e-10	9.3627
Cellular Component	non-membrane-bounded organelle	GO:0043228	4.70295e-10	9.32763
Cellular Component	organelle	GO:0043226	1.11908e-09	8.95114
Cellular Component	nuclear lumen	GO:0031981	2.19344e-09	8.65887
Cellular Component	cytoskeleton	GO:0005856	3.22941e-09	8.49088
Cellular Component	catalytic step 2 spliceosome	GO:0071013	4.73295e-09	8.32487
Cellular Component	nucleus	GO:0005634	2.43722e-08	7.6131
Cellular Component	cytoplasm	GO:0005737	2.50241e-08	7.60164
Cellular Component	nuclear protein-containing complex	GO:0140513	6.81107e-08	7.16678
Cellular Component	spliceosomal complex	GO:0005681	2.09308e-07	6.67921
Cellular Component	cell-substrate junction	GO:0030055	5.72766e-07	6.24202
Cellular Component	supramolecular complex	GO:0099080	1.18029e-06	5.92801
Cellular Component	nuclear matrix	GO:0016363	4.29885e-06	5.36665
Cellular Component	actin cytoskeleton	GO:0015629	2.12959e-05	4.6717
Cellular Component	anchoring junction	GO:0070161	2.14743e-05	4.66808
Cellular Component	cytosol	GO:0005829	2.7689e-05	4.55769
Cellular Component	focal adhesion	GO:0005925	2.87369e-05	4.54156
Cellular Component	nucleoplasm	GO:0005654	3.54948e-05	4.44984
Cellular Component	melanosome	GO:0042470	5.49198e-05	4.26027
Cellular Component	pigment granule	GO:0048770	5.49198e-05	4.26027
Cellular Component	supramolecular fiber	GO:0099512	0.000107752	3.96757
Cellular Component	U2-type precatalytic spliceosome	GO:0071005	0.000118261	3.92716
Cellular Component	supramolecular polymer	GO:0099081	0.000128767	3.8902
Cellular Component	chromosome	GO:0005694	0.000263937	3.5785
Cellular Component	precatalytic spliceosome	GO:0071011	0.000266228	3.57475
Cellular Component	endoplasmic reticulum chaperone complex	GO:0034663	0.000292278	3.5342
Cellular Component	ribonucleoprotein complex	GO:1990904	0.000479698	3.31903
Cellular Component	U2-type spliceosomal complex	GO:0005684	0.000498866	3.30202
Cellular Component	cell junction	GO:0030054	0.000578002	3.23807
Cellular Component	podosome	GO:0002102	0.000825487	3.08329
Cellular Component	lamin filament	GO:0005638	0.00101747	2.99248
Cellular Component	polymeric cytoskeletal fiber	GO:0099513	0.00149748	2.82464
Cellular Component	cell body	GO:0044297	0.00235396	2.6282
Cellular Component	nuclear lamina	GO:0005652	0.00252576	2.59761
Cellular Component	nuclear envelope	GO:0005635	0.00399711	2.39825
Cellular Component	spliceosomal snRNP complex	GO:0097525	0.00411091	2.38606
Cellular Component	growth cone	GO:0030426	0.00412455	2.38462
Cellular Component	perinuclear region of cytoplasm	GO:0048471	0.00426454	2.37013
Cellular Component	nucleolus	GO:0005730	0.00433236	2.36328
Cellular Component	axon	GO:0030424	0.00454046	2.3429
Cellular Component	endoplasmic reticulum protein-containing complex	GO:0140534	0.00498822	2.30205
Cellular Component	cortical cytoskeleton	GO:0030863	0.00509077	2.29322
Cellular Component	site of polarized growth	GO:0030427	0.0053079	2.27508
Cellular Component	chromatin	GO:0000785	0.00601541	2.22073
Cellular Component	small nuclear ribonucleoprotein complex	GO:0030532	0.00750955	2.12439
Cellular Component	eukaryotic translation initiation factor 3 complex, eIF3m	GO:0071541	0.00871607	2.05968
Cellular Component	endomembrane system	GO:0012505	0.0112481	1.94892
Cellular Component	axonal growth cone	GO:0044295	0.0126909	1.89651
Cellular Component	actin filament bundle	GO:0032432	0.012873	1.89032
Cellular Component	vesicle	GO:0031982	0.0163631	1.78614
Cellular Component	neuron projection	GO:0043005	0.0182705	1.73825
Cellular Component	Sm-like protein family complex	GO:0120114	0.0193749	1.71276
Cellular Component	cytoplasmic ribonucleoprotein granule	GO:0036464	0.021147	1.67475
Cellular Component	chaperone complex	GO:0101031	0.0220328	1.65693
Cellular Component	filopodium	GO:0030175	0.0226134	1.64563
Cellular Component	nuclear body	GO:0016604	0.0261598	1.58236
Cellular Component	central region of growth cone	GO:0090724	0.027089	1.56721
Cellular Component	integrin alphaM-beta2 complex	GO:0034688	0.027089	1.56721
Cellular Component	heterochromatin	GO:0000792	0.028266	1.54874
Cellular Component	cell leading edge	GO:0031252	0.0287714	1.54104
Cellular Component	zona pellucida receptor complex	GO:0002199	0.0292574	1.53376
Cellular Component	ribonucleoprotein granule	GO:0035770	0.0304942	1.51578
Cellular Component	neuronal cell body	GO:0043025	0.0352039	1.45341
Cellular Component	chaperonin-containing T-complex	GO:0005832	0.0399461	1.39853
KEGG	Spliceosome	KEGG:03040	2.52704e-07	6.59739
KEGG	Protein processing in endoplasmic reticulum	KEGG:04141	1.31774e-06	5.88017
KEGG	RNA transport	KEGG:03013	5.03046e-05	4.29839
KEGG	Citrate cycle (TCA cycle)	KEGG:00020	0.000797244	3.09841
KEGG	Carbon metabolism	KEGG:01200	0.00202087	2.69446
KEGG	Legionellosis	KEGG:05134	0.00276695	2.558
KEGG	Regulation of actin cytoskeleton	KEGG:04810	0.0210865	1.676
KEGG	Biosynthesis of amino acids	KEGG:01230	0.0212399	1.67285
KEGG	Antigen processing and presentation	KEGG:04612	0.0231007	1.63637
REAC	Cellular response to heat stress	REAC:R-RNO-3371556	1.65496e-10	9.78121
REAC	Processing of Capped Intron-Containing Pre-mRNA	REAC:R-RNO-72203	4.61343e-09	8.33598
REAC	Regulation of HSF1-mediated heat shock response	REAC:R-RNO-3371453	8.62032e-07	6.06448
REAC	mRNA Splicing - Major Pathway	REAC:R-RNO-72163	2.93512e-06	5.53237
REAC	mRNA Splicing	REAC:R-RNO-72172	4.79978e-06	5.31878
REAC	HSF1 activation	REAC:R-RNO-3371511	1.98152e-05	4.703
REAC	Metabolism of RNA	REAC:R-RNO-8953854	9.96675e-05	4.00145
REAC	Glucose metabolism	REAC:R-RNO-70326	0.000117625	3.9295
REAC	SUMOylation of ubiquitinylation proteins	REAC:R-RNO-3232142	0.00101636	2.99295
REAC	Glycolysis	REAC:R-RNO-70171	0.00233008	2.63263
REAC	SUMOylation of RNA binding proteins	REAC:R-RNO-4570464	0.00430259	2.36627
REAC	SUMOylation	REAC:R-RNO-2990846	0.00467518	2.3302
REAC	SUMOylation of DNA damage response and repair proteins	REAC:R-RNO-3108214	0.00508151	2.29401
REAC	Nuclear Pore Complex (NPC) Disassembly	REAC:R-RNO-3301854	0.00562365	2.24998
REAC	Regulation of Glucokinase by Glucokinase Regulatory Protein	REAC:R-RNO-170822	0.00562365	2.24998
REAC	SUMOylation of SUMOylation proteins	REAC:R-RNO-4085377	0.0103192	1.98635
REAC	Transport of the SLBP independent Mature mRNA	REAC:R-RNO-159227	0.0103192	1.98635
REAC	Transport of the SLBP Dependant Mature mRNA	REAC:R-RNO-159230	0.012419	1.90591
REAC	mRNA Splicing - Minor Pathway	REAC:R-RNO-72165	0.0170133	1.76921
REAC	SUMO E3 ligases SUMOylate target proteins	REAC:R-RNO-3108232	0.0187786	1.72634
REAC	SUMOylation of DNA replication proteins	REAC:R-RNO-4615885	0.0207434	1.68312
REAC	Cellular responses to stress	REAC:R-RNO-2262752	0.0233876	1.63101
REAC	Citric acid cycle (TCA cycle)	REAC:R-RNO-71403	0.0243687	1.61317
REAC	Cellular responses to external stimuli	REAC:R-RNO-8953897	0.0250211	1.60169
REAC	Transport of Mature mRNA Derived from an Intronless Transcript	REAC:R-RNO-159231	0.032821	1.48385
REAC	Transport of Mature mRNAs Derived from Intronless Transcripts	REAC:R-RNO-159234	0.0378544	1.42188
REAC	Nuclear Envelope Breakdown	REAC:R-RNO-2980766	0.0378544	1.42188
REAC	Neutrophil degranulation	REAC:R-RNO-6798695	0.0461621	1.33571

## Sheet: OLD-NT-020 gProfiler
Category	Description	ID	adjusted_p_value	_-log10(adj. p-value)
Molecular Function	protein-containing complex binding	GO:0044877	8.20968e-09	8.08567
Molecular Function	actin binding	GO:0003779	1.30964e-05	4.88285
Molecular Function	actin filament binding	GO:0051015	1.80313e-05	4.74397
Molecular Function	enzyme binding	GO:0019899	0.000947178	3.02357
Molecular Function	cytoskeletal protein binding	GO:0008092	0.00245947	2.60916
Molecular Function	GTPase activity	GO:0003924	0.00312413	2.50527
Molecular Function	RNA binding	GO:0003723	0.0273071	1.56372
Molecular Function	enzyme regulator activity	GO:0030234	0.0464232	1.33327
Molecular Function	S100 protein binding	GO:0044548	0.0498495	1.30234
Biological Process	receptor-mediated endocytosis	GO:0006898	7.09536e-05	4.14903
Biological Process	endocytosis	GO:0006897	0.000597651	3.22355
Biological Process	vesicle-mediated transport	GO:0016192	0.0024646	2.60825
Biological Process	cellular component biogenesis	GO:0044085	0.00412389	2.38469
Biological Process	regulation of cellular component size	GO:0032535	0.00427037	2.36953
Biological Process	regulation of actin filament-based process	GO:0032970	0.00499042	2.30186
Biological Process	cellular metabolic process	GO:0044237	0.00768634	2.11428
Biological Process	protein-containing complex assembly	GO:0065003	0.00935886	2.02878
Biological Process	cellular component assembly	GO:0022607	0.0103244	1.98613
Biological Process	actin filament organization	GO:0007015	0.0120186	1.92015
Biological Process	regulation of actin cytoskeleton organization	GO:0032956	0.0125948	1.89981
Biological Process	regulation of anatomical structure size	GO:0090066	0.0139263	1.85616
Biological Process	actin filament-based process	GO:0030029	0.0160745	1.79386
Biological Process	actin cytoskeleton organization	GO:0030036	0.0193776	1.7127
Biological Process	supramolecular fiber organization	GO:0097435	0.0240987	1.61801
Biological Process	organic substance metabolic process	GO:0071704	0.0255191	1.59313
Biological Process	positive regulation of cytoplasmic transport	GO:1903651	0.027027	1.5682
Biological Process	synapse pruning	GO:0098883	0.027027	1.5682
Biological Process	positive regulation of early endosome to late endosome transport	GO:2000643	0.027027	1.5682
Biological Process	negative regulation of cellular process	GO:0048523	0.0318204	1.49729
Biological Process	regulation of protein-containing complex assembly	GO:0043254	0.0478754	1.31989
Cellular Compartment	intracellular anatomical structure	GO:0005622	1.88726e-08	7.72417
Cellular Compartment	intracellular organelle	GO:0043229	5.55888e-08	7.25501
Cellular Compartment	organelle	GO:0043226	1.91699e-06	5.71738
Cellular Compartment	cytoplasm	GO:0005737	3.03712e-06	5.51754
Cellular Compartment	intracellular membrane-bounded organelle	GO:0043231	3.6102e-05	4.44247
Cellular Compartment	cytoplasmic vesicle	GO:0031410	0.000123739	3.90749
Cellular Compartment	intracellular vesicle	GO:0097708	0.000131351	3.88157
Cellular Compartment	membrane-bounded organelle	GO:0043227	0.000158628	3.79962
Cellular Compartment	endocytic vesicle	GO:0030139	0.000163376	3.78681
Cellular Compartment	vesicle	GO:0031982	0.000561181	3.2509
Cellular Compartment	endosome	GO:0005768	0.00113623	2.94453
Cellular Compartment	early endosome	GO:0005769	0.00131811	2.88005
Cellular Compartment	intracellular non-membrane-bounded organelle	GO:0043232	0.00297731	2.52618
Cellular Compartment	non-membrane-bounded organelle	GO:0043228	0.00310522	2.50791
Cellular Compartment	phagocytic vesicle	GO:0045335	0.00488619	2.31103
Cellular Compartment	ruffle	GO:0001726	0.00665874	2.17661
Cellular Compartment	cell junction	GO:0030054	0.0097225	2.01222
Cellular Compartment	endomembrane system	GO:0012505	0.0107076	1.97031
Cellular Compartment	vesicle membrane	GO:0012506	0.0211391	1.67491
Cellular Compartment	cell-substrate junction	GO:0030055	0.0215631	1.66629
Cellular Compartment	microvillus	GO:0005902	0.0343089	1.46459
Cellular Compartment	nucleus	GO:0005634	0.0403734	1.3939
Cellular Compartment	cell leading edge	GO:0031252	0.0437117	1.3594
KEGG	Apoptosis	KEGG:04210	0.00755341	2.12186
KEGG	Legionellosis	KEGG:05134	0.0300719	1.52184
KEGG	Protein processing in endoplasmic reticulum	KEGG:04141	0.0479904	1.31885
KEGG	Phagosome	KEGG:04145	0.0499539	1.30143
REAC	Innate Immune System	REAC:R-RNO-168249	0.00215041	2.66748
REAC	Immune System	REAC:R-RNO-168256	0.00285161	2.54491
REAC	Neutrophil degranulation	REAC:R-RNO-6798695	0.00658518	2.18143
REAC	L1CAM interactions	REAC:R-RNO-373760	0.0111892	1.9512
REAC	Signaling by Rho GTPases	REAC:R-RNO-194315	0.035068	1.45509
REAC	Signaling by Rho GTPases, Miro GTPases and RHOBTB3	REAC:R-RNO-9716542	0.035068	1.45509
REAC	GTP hydrolysis and joining of the 60S ribosomal subunit	REAC:R-RNO-72706	0.0357918	1.44622
REAC	L13a-mediated translational silencing of Ceruloplasmin expression	REAC:R-RNO-156827	0.0357918	1.44622
REAC	Cap-dependent Translation Initiation	REAC:R-RNO-72737	0.0459477	1.33774
REAC	Eukaryotic Translation Initiation	REAC:R-RNO-72613	0.0459477	1.33774
